# Supplementary material for: Ultracompact Electrical Double Layers at TiO2(110) Electrified Interfaces
Source: J Am Chem Soc. 2024 Nov 25;146(49):33443–51. doi: 10.1021/jacs.4c09911 (PMC11638939; doi:10.1021/jacs.4c09911)
Supplement: Supplementary file 4 — ja4c09911_si_004.zip [file ja4c09911_si_004.zip]

Archive with 13 entries (13 files):
- ja4c09911 SI files/HCl.xyz
- ja4c09911 SI files/INCAR_HCl_PBEUD3_Bader-analysis
- ja4c09911 SI files/INCAR_NaOH_PBEUD3_Bader-analysis
- ja4c09911 SI files/INCAR_optB86b-vdW_optimization
- ja4c09911 SI files/INCAR_PBEUD3_AIMD
- ja4c09911 SI files/KPOINTS
- ja4c09911 SI files/NaOH.xyz
- ja4c09911 SI files/POSCAR_HCl-TiO2_AIMD-30ps
- ja4c09911 SI files/POSCAR_HCl-TiO2_AIMD-start
- ja4c09911 SI files/POSCAR_NaOH-TiO2_AIMD-30ps
- ja4c09911 SI files/POSCAR_NaOH-TiO2_AIMD-start
- ja4c09911 SI files/POTCAR_HCl-TiO2
- ja4c09911 SI files/POTCAR_NaOH-TiO2
