# Supplementary material for: Ultracompact Electrical Double Layers at TiO2(110) Electrified Interfaces
Source: J Am Chem Soc. 2024 Nov 25;146(49):33443–51. doi: 10.1021/jacs.4c09911 (PMC11638939; doi:10.1021/jacs.4c09911)
Supplement: Supplementary file 4 — ja4c09911_si_004.zip [file ja4c09911_si_004.zip › ja4c09911 SI files/HCl.xyz]

37

O   0.00000   1.47900   20.46523
Cl   0.00000   0.00000   18.46809
O   3.24845   0.00000   17.42339
O   1.13501   1.47900   16.29098
O   5.36189   1.47900   16.29098
Ti   3.24845   1.47900   16.30787
Ti   0.00000   0.00000   16.23185
O   3.24845   0.00000   14.89674
O   0.00000   0.00000   14.19703
Ti   0.00000   1.47900   13.06462
Ti   3.24845   0.00000   13.01004
O   2.08096   1.47900   12.89700
O   4.41594   1.47900   12.89700
O   0.00000   0.00000   11.85554
O   3.24845   0.00000   10.99990
O   1.20258   1.47900   9.69273
O   5.29432   1.47900   9.69273
Ti   3.24845   1.47900   9.73171
Ti   0.00000   0.00000   9.81812
O   3.24845   0.00000   8.42453
O   0.00000   0.00000   7.74560
Ti   0.00000   1.47900   6.50859
Ti   3.24845   0.00000   6.53263
O   2.07121   1.47900   6.43388
O   4.42569   1.47900   6.43388
O   0.00000   0.00000   5.20792
O   3.24845   0.00000   4.57837
O   1.18958   1.47900   3.22701
O   5.30732   1.47900   3.22701
Ti   3.24845   1.47900   3.29783
Ti   0.00000   0.00000   3.22506
O   3.24845   0.00000   2.04847
O   0.00000   0.00000   1.25325
Ti   0.00000   1.47900   -0.00715
Ti   3.24845   0.00000   0.03313
O   1.93283   1.47900   -0.04028
O   4.56407   1.47900   -0.04028
