# Supplementary material for: Ultracompact Electrical Double Layers at TiO2(110) Electrified Interfaces
Source: J Am Chem Soc. 2024 Nov 25;146(49):33443–51. doi: 10.1021/jacs.4c09911 (PMC11638939; doi:10.1021/jacs.4c09911)
Supplement: Supplementary file 4 — ja4c09911_si_004.zip [file ja4c09911_si_004.zip › ja4c09911 SI files/INCAR_HCl_PBEUD3_Bader-analysis]

SYSTEM=NaOH-TiO2
ISMEAR=0
SIGMA=0.02
EDIFF=1E-6
NELM=40
ALGO=F

IBRION=-1
#POTIM=0.3
EDIFFG=-0.01
NSW=1

ENCUT=600
#PREC=Accurate
LASPH=.TRUE.
LREAL=Auto
ISPIN=2

#LWAVE=.FALSE.
#LCHARG=.FALSE.

LDAU=.TRUE.
LDAUTYPE=2
LDAUL= -1   2  -1  -1  
LDAUU= 0.0 4.2 0.0 0.0 
LDAUPRINT=0
LMAXMIX=4

IVDW=12
#GGA = MK
#PARAM1 = 0.1234
#PARAM2 = 1.0000
#LUSE_VDW = .TRUE.
#AGGAC = 0.0000

LAECHG=.TRUE.
NGXF=288
NGYF=320
NGZF=1080
