# Supplementary material for: Ultracompact Electrical Double Layers at TiO2(110) Electrified Interfaces
Source: J Am Chem Soc. 2024 Nov 25;146(49):33443–51. doi: 10.1021/jacs.4c09911 (PMC11638939; doi:10.1021/jacs.4c09911)
Supplement: Supplementary file 4 — ja4c09911_si_004.zip [file ja4c09911_si_004.zip › ja4c09911 SI files/INCAR_optB86b-vdW_optimization]

SYSTEM=NaOH-TiO2
ISMEAR=0
SIGMA=0.02
EDIFF=1E-6
NELM=40
ALGO=F

IBRION=2
#POTIM=0.3
EDIFFG=-0.02
NSW=100

ENCUT=400
#PREC=Accurate
LASPH=.TRUE.
LREAL=Auto
#ISPIN=2

LWAVE=.FALSE.
LCHARG=.FALSE.

GGA = MK 
PARAM1 = 0.1234 
PARAM2 = 1.0000
LUSE_VDW = .TRUE.
AGGAC = 0.0000
