# Supplementary material for: Ultracompact Electrical Double Layers at TiO2(110) Electrified Interfaces
Source: J Am Chem Soc. 2024 Nov 25;146(49):33443–51. doi: 10.1021/jacs.4c09911 (PMC11638939; doi:10.1021/jacs.4c09911)
Supplement: Supplementary file 4 — ja4c09911_si_004.zip [file ja4c09911_si_004.zip › ja4c09911 SI files/INCAR_PBEUD3_AIMD]

SYSTEM=NaOH-TiO2
ISMEAR=0
SIGMA=0.05
EDIFF=1E-4
NELM=40
NELMIN=5
ALGO=N

IBRION=0
POTIM=1.0
EDIFFG=-0.01
NSW=700

TEBEG=300
TEEND=300
SMASS=0
POMASS=22.99 2 16 47.88

#MAXMIX=60
#AMIX     = 0.2
#BMIX     = 0.00001
#AMIX_MAG = 0.8
#BMIX_MAG = 0.00001

ENCUT=400
#PREC=Acurate
LASPH=.TRUE.
LREAL=Auto
ISPIN=2

NPAR=32
#LWAVE=.FALSE.
LCHARG=.FALSE.

LDAU=.TRUE.
LDAUTYPE=2
LDAUL= -1  -1  -1   2
LDAUU= 0.0 0.0 0.0 4.2
LDAUPRINT=0
LMAXMIX=4

IVDW=12
###GGA = MK
###PARAM1 = 0.1234
###PARAM2 = 1.0000
###LUSE_VDW = .TRUE.
###AGGAC = 0.0000

#LORBIT=11
#NEDOS=1001
