# Supplementary material for: Ultracompact Electrical Double Layers at TiO2(110) Electrified Interfaces
Source: J Am Chem Soc. 2024 Nov 25;146(49):33443–51. doi: 10.1021/jacs.4c09911 (PMC11638939; doi:10.1021/jacs.4c09911)
Supplement: Supplementary file 4 — ja4c09911_si_004.zip [file ja4c09911_si_004.zip › ja4c09911 SI files/NaOH.xyz]

39

Na   4.86423   1.47900   19.30684
O   3.24845   0.00000   21.05320
Na   1.63267   1.47900   19.30684
O   0.00000   0.00000   18.34919
O   3.24845   0.00000   17.59815
O   1.38969   1.47900   16.37219
O   5.10721   1.47900   16.37219
Ti   3.24845   1.47900   16.32346
Ti   0.00000   0.00000   16.32411
O   3.24845   0.00000   15.09815
O   0.00000   0.00000   14.30228
Ti   0.00000   1.47900   13.06786
Ti   3.24845   0.00000   13.03083
O   2.03613   1.47900   13.07046
O   4.46077   1.47900   13.07046
O   0.00000   0.00000   11.74185
O   3.24845   0.00000   11.01225
O   1.21557   1.47900   9.78693
O   5.28133   1.47900   9.78693
Ti   3.24845   1.47900   9.80837
Ti   0.00000   0.00000   9.80187
O   3.24845   0.00000   8.50184
O   0.00000   0.00000   7.74820
Ti   0.00000   1.47900   6.54693
Ti   3.24845   0.00000   6.53523
O   2.03223   1.47900   6.51834
O   4.46467   1.47900   6.51834
O   0.00000   0.00000   5.24885
O   3.24845   0.00000   4.52769
O   1.24805   1.47900   3.25300
O   5.24885   1.47900   3.25300
Ti   3.24845   1.47900   3.28093
Ti   0.00000   0.00000   3.27899
O   3.24845   0.00000   1.99390
O   0.00000   0.00000   1.28444
Ti   0.00000   1.47900   0.02144
Ti   3.24845   0.00000   0.01689
O   1.96661   1.47900   0.00390
O   4.53029   1.47900   0.00390
