# Supplementary material for: Ultracompact Electrical Double Layers at TiO2(110) Electrified Interfaces
Source: J Am Chem Soc. 2024 Nov 25;146(49):33443–51. doi: 10.1021/jacs.4c09911 (PMC11638939; doi:10.1021/jacs.4c09911)
Supplement: Supplementary file 4 — ja4c09911_si_004.zip [file ja4c09911_si_004.zip › ja4c09911 SI files/POSCAR_HCl-TiO2_AIMD-30ps]

NaOH-TiO2                               
   1.00000000000000     
    11.8360000000000003    0.0000000000000000    0.0000000000000000
     0.0000000000000000   12.9938000000000002    0.0000000000000000
     0.0000000000000000    0.0000000000000000   45.0000000000000000
   O    Ti   Cl   H
   200    66     8   148
Cartesian
    0.00000000    0.00000000    0.71200530
    0.00000000    6.49690000    0.71200530
    2.95900000    0.00000000    0.71200530
    2.95900000    6.49690000    0.71200530
    5.91800000    0.00000000    0.71200530
    5.91800000    6.49690000    0.71200530
    8.87700000    0.00000000    0.71200530
    8.87700000    6.49690000    0.71200530
    1.47950000    4.51664514    1.98013860
    1.47950000    1.98025512    1.98013860
    1.47950000   11.01354514    1.98013860
    1.47950000    8.47715512    1.98013860
    4.43850000    4.51664514    1.98013860
    4.43850000    1.98025512    1.98013860
    4.43850000   11.01354514    1.98013860
    4.43850000    8.47715512    1.98013860
    7.39750000    4.51664514    1.98013860
    7.39750000    1.98025512    1.98013860
    7.39750000   11.01354514    1.98013860
    7.39750000    8.47715512    1.98013860
   10.35650000    4.51664514    1.98013860
   10.35650000    1.98025512    1.98013860
   10.35650000   11.01354514    1.98013860
   10.35650000    8.47715512    1.98013860
    0.00000000    0.00000000    3.24850905
    0.00000000    6.49690000    3.24850905
    2.95900000    0.00000000    3.24850905
    2.95900000    6.49690000    3.24850905
    5.91800000    0.00000000    3.24850905
    5.91800000    6.49690000    3.24850905
    8.87700000    0.00000000    3.24850905
    8.87700000    6.49690000    3.24850905
    8.81216168    9.87065454    3.84008985
    2.97909540    3.30825864    3.84728760
    5.86010208    9.66183001    3.88915965
   11.75768273    3.09209418    3.85974180
    5.93032779    3.06729928    3.92460435
    0.06011126    9.68543793    3.89294820
    2.84701830    9.79226178    3.91041945
    8.88701515    3.23842606    3.97363095
    4.48780215   11.51877787    5.15195370
   10.47903763    5.06575715    5.34219075
    7.29695744    5.03946251    5.39036640
    1.33621611   11.56987313    5.31357750
    1.43145436    5.13404074    5.25548025
    7.37722067   11.63911891    5.15401380
   10.37590844   11.68819961    5.22409365
    4.52036867    5.15819154    5.29128630
    7.27949816    1.23854589    5.29030575
    1.54834445    7.71958669    5.27883570
    4.48677076    7.67346624    5.11310340
   10.37839648    1.15670119    5.21553195
    1.61388429    1.14990855    5.49476010
    7.58357210    7.67925472    5.36957640
    4.23970385    1.15881918    5.55767280
   10.32947983    7.70106013    5.43294585
    8.77653615    9.90051390    6.48308205
    3.08000180    3.31466433    6.60772530
    0.01819738    3.19111421    6.74190045
    5.91188185    9.49222051    6.49256130
    5.85608032    3.02392506    6.58475280
   11.82267077    9.74139975    6.65962515
    8.88687406    3.18875440    6.66378135
    3.05405977    9.51738093    6.58215090
    8.74067366   12.81801169    7.28674110
    2.88816592    6.16548469    7.27682895
   11.81900848   12.89914562    7.36179210
    5.96579898    6.39275651    7.31692395
    5.87087994   12.81750155    7.32486960
    0.02410993    6.43505848    7.32573585
    8.84175819    6.17578760    7.30501065
    2.99550731   12.49366175    7.39285290
    7.61090639    8.25858602    8.50903290
    1.51169901    1.69269206    8.54469360
    4.32771492    1.73499689    8.61878115
   10.21984012    8.27577175    8.59348530
   10.28739350    1.83512516    8.53396785
    4.41108321    8.19910027    8.55009450
    1.45249913    8.31098638    8.55042975
    7.38150069    1.82701352    8.58989430
    1.36627990   10.78479085    8.58985470
    7.28597967    4.34945015    8.52270165
   10.41690727    4.32657261    8.71356240
    4.46924886   10.70248942    8.62309305
    4.49539719    4.31674748    8.73722430
   10.29480414   10.92403176    8.88339195
    7.31597292   10.80880170    8.79558750
    1.33510258    4.39346859    8.81895420
    8.79891412   12.76084728    9.99004905
    2.91986829    6.17229370    9.88745805
    5.88704850    6.48349339    9.98415135
   11.73990908   12.97342858    9.98920980
    0.01577762    6.58611374    9.87985395
    5.91853357   12.82197467    9.97129215
    8.84231354    6.17029239    9.86476725
    2.90229988   12.82690373    9.95497335
    5.85670183    3.07729424   10.63559925
   11.74149936    9.35542789   10.75972995
    5.85558285    9.46862091   10.44583065
   11.82482149    2.90719838   10.64590335
    2.94730000    9.46074576   10.57756365
    8.88129351    2.94516080   10.65678390
    2.97100987    2.81218381   10.66702185
    8.90061957    9.58936944   10.89517140
    7.40591031    4.99010660   11.87293680
    1.60377504   11.51996186   11.84539950
   10.43151728    5.00727868   11.83159215
    4.48533848   11.52122005   11.86548930
    4.42572197    4.97332575   11.92518135
   10.40357248   11.53345034   12.08518695
    7.46424983   11.51895744   12.13193520
    1.46278828    4.97918843   11.86993530
    7.32068341    1.13139187   11.94817545
    1.51559436    7.53286657   12.13446240
    4.28478220    7.59267664   11.92064040
   10.40055478    1.03620331   12.03881940
   10.30846123    7.55946215   12.16729215
    4.48688770    1.03976141   12.06728820
    7.46465072    7.59076031   11.99654820
    1.56671309    1.04750181   12.13741755
    3.02950315    9.76203144   13.14617985
    8.86925038    3.14464435   13.28766660
    5.95913839    3.12517847   13.31773515
    0.13261587    9.61907911   13.35148560
    5.93624188    9.54481162   13.27716360
    0.07519494    2.94405113   13.32857745
    3.03327611    3.24043270   13.20590880
    8.86132961    9.51023538   13.50347445
    3.63721452    9.93906144   25.67160990
    1.68270424    3.59160963   16.14626910
    9.45706117   10.37814702   15.94153440
   11.64586886    8.90509761   24.91002360
    8.52207754    5.82586599   22.58364735
    3.35405041    6.93332042   22.64229225
    9.34690553    4.72259726   24.87928590
    8.14906659    9.44402781   26.73349380
    6.17133455    8.56766291   28.29433635
    7.43666805    5.58711142   20.24963190
    5.51842777   11.23362555   27.62026110
    9.49804758    2.03185766   23.92574850
    3.48206385    8.46760948   20.47478715
    5.89236831   11.97946317   23.24314125
    5.46147305    4.00791331   26.37094995
    3.56722636    4.31138806   21.92353425
   11.14238957    1.22111977   21.85481880
    9.33916301   10.63093438   20.24434170
   10.60309726    8.58993871   19.28202660
    2.13883349    1.47511582   24.52686030
   10.71218517    3.17761664   28.96024905
    5.23538261    5.38426287   17.45021835
    0.26422296   12.34696578   18.65427165
    5.09504813    7.78827998   24.51380805
    8.52112557    3.88609735   16.34320485
    1.46325189    9.09707788   27.01371735
    7.78288631    2.99092445   26.85430890
    2.41514681    5.97156041   17.54226045
    2.40659672   10.87557346   21.59298765
    4.45242541    6.59232998   26.95920435
   10.92494532    2.80304450   15.79222485
   11.42848972   11.64890857   21.83849640
   11.19259480    0.05331330   28.17389025
    4.41327725    0.73848716   19.05603570
    7.77442192    0.13209549   27.06965685
    0.75057355    7.13859816   23.24967930
    2.11254313    0.11974722   20.26485495
    9.62666786    2.43253110   19.76827590
    6.77230023    1.52448212   23.19087960
    3.15940798    0.33806073   28.52265645
    5.55700851    4.24125805   19.76415525
    0.25652305    4.80576122   24.25813335
    9.29025430    4.83792178   18.77801805
    2.80356917    2.53937145   26.83152090
   11.54397274    0.85359833   25.41676095
    0.50640125    4.31742667   27.14054490
    5.73630154    9.50108644   19.57636530
    7.52690086    8.15106674   23.76201060
    3.39286491   11.95337890   24.03378675
    7.93956465   11.27826952   24.77575530
    5.94466994   11.39198515   17.72171505
    1.63196520    6.41731168   28.19314710
    6.38888863    2.41370126   15.85879065
   10.63015897    6.53258240   21.26775825
    8.55463056   11.97271705   17.80128720
    3.77027128    1.82341190   16.29996975
    9.58853522    7.49369143   25.84217205
    6.71709831    1.82868634   20.37367980
    1.40293801   11.43570785   28.83212640
    0.73094271    4.96819177   19.61822295
    0.39170840   10.62391344   16.79207940
   10.54825314   11.33126096   24.31040805
    9.28884273   11.20616367   28.35850545
    0.99678354    3.60508160   22.04346285
    2.84394082    8.73511557   15.33680550
    6.86336535    7.81235983   17.67646980
    4.69211684    2.92777809   24.05395710
    5.46240099    9.27968872   16.01249220
    1.46985177    8.55906427   18.12974940
    7.00206800   10.53483964   21.52594395
   10.28307833    0.95835590   17.65003275
   10.14238593    7.87753920   16.96839660
    0.00000000    3.24845000    1.98013860
    1.47950000    0.00000000    1.98013860
    0.00000000    9.74535000    1.98013860
    1.47950000    6.49690000    1.98013860
    2.95900000    3.24845000    1.98013860
    4.43850000    0.00000000    1.98013860
    2.95900000    9.74535000    1.98013860
    4.43850000    6.49690000    1.98013860
    5.91800000    3.24845000    1.98013860
    7.39750000    0.00000000    1.98013860
    5.91800000    9.74535000    1.98013860
    7.39750000    6.49690000    1.98013860
    8.87700000    3.24845000    1.98013860
   10.35650000    0.00000000    1.98013860
    8.87700000    9.74535000    1.98013860
   10.35650000    6.49690000    1.98013860
    2.93193036   12.65264700    5.13524790
    8.95073047    6.09229139    5.08271715
    8.84642619   12.96039294    5.19986700
    2.99547465    6.36315781    5.21299125
    6.01894735    6.50865939    5.28640920
    0.03698288   12.95373882    5.26245660
    0.04500343    6.48974314    5.30204400
    5.86623253   12.93284842    5.31598275
    1.43717837    3.19491723    5.10385950
    7.34858513    9.79727089    5.19790905
    4.51778049    3.21906725    5.26460310
   10.29903149    9.72926770    5.15694375
    7.43877627    3.14525662    5.37318360
    1.43605715    9.64282164    5.43049335
    4.38928591    9.54119609    5.21545860
   10.48986473    3.08211624    5.45375115
    2.94354550    1.52583764    7.11284535
    8.93096920    8.01528374    6.95467035
    4.36548525    6.31720965    8.58333150
   10.28924382   12.94977869    8.61781725
    7.37871295   12.85694059    8.64568395
    1.46560454    6.35445729    8.59826565
    4.47233688   12.68728250    8.82691110
   10.40932217    6.20935799    8.81852985
    7.31418450    6.25348883    8.65947600
    1.39574953   12.67924518    8.82374940
    5.90258681    2.99981299    8.86707090
   11.73780263    9.56945436    8.83191465
    5.92995045    9.49375768    8.53386795
    0.02319051    3.02916494    8.74893825
    8.86657272    3.06036007    8.75011050
    2.96074877    9.56067198    8.64774900
    2.90190728    3.33281303    8.91021645
    8.89853229    9.73469326    9.10632690
    8.97225802   12.86339799   12.05760375
    2.93843637    6.22020950   12.02390370
    0.05653394   12.73720377   12.06027180
    5.87403731    6.41822813   11.97611460
    6.01113961   12.69763920   12.19279635
    0.03503231    6.32830454   12.17045025
    8.89281787    6.23218121   12.07303560
    3.09188538   12.81000790   12.11338800
    7.50053013    3.08195836   12.03051060
    1.47573473    9.57348971   11.99499570
    4.51396835    9.57061821   11.84792220
   10.34522846    3.05384589   12.10272120
   10.42186005    9.54548171   12.32665560
    4.41950997    3.05762474   12.10592430
    7.47893701    9.51705881   12.32110395
    1.43904491    3.02502811   12.08003850
    2.90560544   12.58839708   14.42647170
    8.83434838    6.10971361   14.35461390
   11.79484564    6.13411232   14.49566685
    5.96871880   12.61169535   14.52186900
    5.89942967    6.41577724   14.28575085
    0.09338000   12.79402825   14.48123490
    2.95760927    5.92986460   14.32928430
    8.93082575    0.27081327   14.47185375
    9.24434695   10.22493141   14.93955450
   11.80391781    3.15549209   16.04612700
    6.02775973    2.95380155   14.28717870
    2.78298341    7.78881740   15.09085305
    3.39961274   10.73604864   25.08868935
    5.91892960    9.47010207   28.45124685
    4.29622927    5.63352514   17.15599980
    2.47251543    2.98441637   16.34887350
    8.80731117   11.44465357   16.99523640
   10.43052234   10.49659824   15.98760135
    0.48489157    9.09270911   25.62447240
   10.89289059   12.15912740   24.74397090
    8.00592011    6.62277068   22.99629780
    9.34377030    6.24612603   22.16686590
    3.31756191    7.49255902   21.82625370
    3.49004475    5.98662204   22.38619860
   10.35381417    4.54722748   24.83487270
    9.10085959    5.15503040   24.01734780
    7.30382433    9.10815341   27.19121310
    8.78179997    8.70836108   26.56104345
    5.52522021    7.97969775   27.83888685
   11.21952241    9.76834994   24.70210830
    8.38002920    5.41439016   19.68668775
    7.60899595    5.74734602   21.19375530
    6.25380223   11.80915785   27.31975335
    4.81061579   11.83229526   27.95653035
   10.11147172    1.89915419   23.14278090
    9.63568724    2.96104728   24.21465165
    2.99429566    8.44799911   19.63379970
    4.29475995    8.99634956   20.20421835
    6.38487410   12.88306346   23.21604180
    6.19091804   11.36732486   22.48564680
    3.51835468    6.52962943   27.33758595
    5.22008162    4.93286527   26.63383815
    4.31134846    4.01640645   21.28283100
    2.63431071    3.91751947   21.85609410
   11.29365826    0.26229454   21.69645570
    0.12445376    1.78257096   21.85499610
   10.03067824   11.18743649   20.67035490
    8.49591441   10.77980994   20.75586795
   10.34318190    8.09902424   18.43619400
   10.13370801    9.44208796   19.52370675
    2.04458970    2.20049912   23.79340890
    2.42460460    2.05641204   25.32885570
   10.75862917    2.23220087   28.77447825
    9.77906867    3.52454681   28.87349085
    4.64761502    2.08594786   15.97121730
    5.74073377    6.26032201   17.51627025
    0.53830246   11.66250593   17.86880205
    1.03280261   12.75691822   19.26127035
    4.62519597    8.62010758   24.91080750
    4.63161464    7.46529400   23.73853140
    9.47779252    3.52376887   16.24033035
    8.46625281    4.44878736   15.54228495
    1.54616532    8.11581937   27.23928615
    2.26396451    9.37122614   26.55800325
    7.75218787    1.98928581   26.83834110
    8.30671572    3.31192757   26.11130985
    1.82387895    3.63924516   15.16444020
    2.27629763    5.69387523   18.42293745
    2.69893290   10.99819284   22.53610485
    2.79705582   10.07462056   21.30113070
    4.21654340   10.24227202   26.41273650
    4.39563261    6.98665815   26.01964755
   11.06692678    2.53386299   14.81308470
    1.94553398    5.26439454   16.98869880
    0.55844639   11.38075019   21.80238885
   11.22398293   11.55343558   22.78239525
   11.40964290    0.30753934   27.22399605
    6.33836383    3.67802438   26.82271170
    4.33510544    1.05311137   18.15007770
    5.16037622    1.23016774   19.53299970
    7.97619719   12.74362179   26.21252430
    8.29588862   12.53425412   27.67904910
    0.49988577    7.95677162   23.82571845
    1.73737283    7.06873024   23.05232460
    2.96523615    0.47948720   19.80622215
    2.31599522   12.20242340   20.63865240
   10.05209512    2.00210406   20.54686050
   10.09540506    2.03400397   18.97508970
    5.97609251    1.99056791   23.62567635
    7.67791508    1.77917801   23.49371340
    2.59532730   12.56993458   28.75963545
    3.20343044    0.89186520   29.32782750
    5.86806747    3.30994732   19.75904145
    6.56065018    5.01280378   20.00188080
    0.46052491    5.75367712   23.94379800
    0.74483948    4.57078433   25.08577515
    9.53096847    3.85969174   19.17874710
    8.84169818    4.62561440   17.88968295
    3.64739289    2.99700815   26.82023760
    2.96754654    1.71608402   27.36458955
   10.69853981    1.17908912   24.91701120
    0.56063179    1.13914748   24.94874385
   11.62297851    3.88296389   27.69337845
    1.26579273    3.60963866   27.10178775
    5.80497768   10.19358685   18.79421760
    6.11666182    8.67504121   19.21620735
    6.63867936    7.97393266   24.22032705
    8.18702961    8.05644823   24.47711505
    2.85032197   12.82733578   24.29175375
    4.29049461   12.20348980   23.75162145
    7.14821680   11.45548364   24.15118365
    7.74647653   10.46089284   25.26533640
    6.94204788   11.59262865   17.74144665
    5.47080929   12.22535316   18.09678915
    0.86427632    6.63152876   28.81062675
    1.20041185    5.54777555   27.80041095
    6.79980839    1.61472926   15.52535055
    7.16570851    2.95357910   16.18001820
   11.37918840    7.01197657   21.77813565
   10.43587506    7.32885611   20.70374085
    8.85933986   11.50583422   18.62424405
    9.47233068    0.30940070   17.69378175
    3.35517897    1.22296034   15.47153595
    5.28402963    4.56550313   18.86596830
   10.49177992    7.84033392   25.42272255
    9.42325969    6.55614315   25.65310320
    7.62429125    1.77719776   20.04084945
    6.76995433    1.78967506   21.39267195
    1.27598957   10.60596043   28.35015570
    0.59539897   11.90500597   28.83245940
   11.76106593    5.50418083   19.96159455
    0.33383639    4.40500267   18.94862430
    0.84629093   10.84653492   15.93010170
    0.89588199    9.82457814   17.11611405
    9.56402938   11.41670325   24.47521560
   10.40371972   12.43630673   28.15400970
    8.97147578   10.50631825   27.69900075
    8.78627990   10.95700249   29.17374075
    0.83022640    4.08365040   21.20467275
    0.58931302    3.97537671   22.87189530
    3.03513057    9.38205479   14.11013250
    3.67318968    8.87348590   15.85103535
    6.56446800    8.49493895   16.97351625
    7.77712088    7.56753727   17.45699535
    4.26757254    3.61502810   23.46743565
    5.19217612    3.55160952   24.75563310
    5.45900252   10.24206854   16.29839385
    5.72742939    9.22235878   15.03299070
    0.61564729    8.44916401   18.51804450
    1.77422835    7.65121917   17.85760110
    7.02206528    9.81630303   22.14218790
    6.47713903   10.01657284   20.71078155
   11.35554338   12.94735847   18.30490650
   10.55409764    1.31375868   16.75088370
    9.73719929    8.66628560   16.55072010
   10.66322450    7.36182021   16.23362040
