# Supplementary material for: Ultracompact Electrical Double Layers at TiO2(110) Electrified Interfaces
Source: J Am Chem Soc. 2024 Nov 25;146(49):33443–51. doi: 10.1021/jacs.4c09911 (PMC11638939; doi:10.1021/jacs.4c09911)
Supplement: Supplementary file 4 — ja4c09911_si_004.zip [file ja4c09911_si_004.zip › ja4c09911 SI files/POSCAR_HCl-TiO2_AIMD-start]

NaOH-TiO2                               
           1
    11.836000    0.000000    0.000000
     0.000000   12.993800    0.000000
     0.000000    0.000000   45.000000
   O    Ti   Cl   H 
 200  66   8 148
Direct configuration=     1
   0.00000000  0.00000000  0.01582234
   0.00000000  0.50000000  0.01582234
   0.25000000  0.00000000  0.01582234
   0.25000000  0.50000000  0.01582234
   0.50000000  0.00000000  0.01582234
   0.50000000  0.50000000  0.01582234
   0.75000000  0.00000000  0.01582234
   0.75000000  0.50000000  0.01582234
   0.12500000  0.34760002  0.04400308
   0.12500000  0.15240000  0.04400308
   0.12500000  0.84760002  0.04400308
   0.12500000  0.65240000  0.04400308
   0.37500000  0.34760002  0.04400308
   0.37500000  0.15240000  0.04400308
   0.37500000  0.84760002  0.04400308
   0.37500000  0.65240000  0.04400308
   0.62500000  0.34760002  0.04400308
   0.62500000  0.15240000  0.04400308
   0.62500000  0.84760002  0.04400308
   0.62500000  0.65240000  0.04400308
   0.87500000  0.34760002  0.04400308
   0.87500000  0.15240000  0.04400308
   0.87500000  0.84760002  0.04400308
   0.87500000  0.65240000  0.04400308
   0.00000000  0.00000000  0.07218909
   0.00000000  0.50000000  0.07218909
   0.25000000  0.00000000  0.07218909
   0.25000000  0.50000000  0.07218909
   0.50000000  0.00000000  0.07218909
   0.50000000  0.50000000  0.07218909
   0.75000000  0.00000000  0.07218909
   0.75000000  0.50000000  0.07218909
   0.75498631  0.74905927  0.08627225
   0.25498631  0.24905924  0.08627224
   0.49368035  0.74329645  0.08611507
   0.99368032  0.24329644  0.08611507
   0.49680510  0.24466404  0.08627088
   0.99680512  0.74466404  0.08627088
   0.25405081  0.74992133  0.08666636
   0.75405082  0.24992134  0.08666636
   0.38125997  0.89717587  0.11567374
   0.88125998  0.39717583  0.11567375
   0.61876964  0.39841919  0.11566245
   0.11876959  0.89841918  0.11566246
   0.12191693  0.40384222  0.11624495
   0.62191697  0.90384227  0.11624494
   0.87866141  0.90298240  0.11587225
   0.37866140  0.40298237  0.11587225
   0.62566571  0.09510395  0.11827765
   0.12566571  0.59510396  0.11827764
   0.37377426  0.59589203  0.11806763
   0.87377427  0.09589207  0.11806762
   0.13531583  0.09585944  0.12074006
   0.63531586  0.59585944  0.12074008
   0.36494473  0.09678947  0.12047830
   0.86494471  0.59678945  0.12047831
   0.75458692  0.76483057  0.14595335
   0.25458694  0.26483059  0.14595333
   0.99568434  0.24504302  0.14679313
   0.49568435  0.74504300  0.14679314
   0.49297736  0.24627330  0.14696814
   0.99297740  0.74627331  0.14696815
   0.75498260  0.25164697  0.14709241
   0.25498258  0.75164695  0.14709241
   0.75034929  0.98683338  0.16194886
   0.25034924  0.48683336  0.16194886
   0.00288116  0.99172468  0.16271225
   0.50288116  0.49172467  0.16271225
   0.49548130  0.99183326  0.16278838
   0.99548125  0.49183327  0.16278838
   0.75028064  0.47394981  0.16372295
   0.25028062  0.97394983  0.16372293
   0.63400542  0.64170760  0.18752156
   0.13400542  0.14170762  0.18752155
   0.36522655  0.14099917  0.18823813
   0.86522653  0.64099914  0.18823813
   0.87238879  0.14171557  0.19056974
   0.37238880  0.64171557  0.19056974
   0.12682964  0.64223547  0.18958909
   0.62682969  0.14223547  0.18958909
   0.12191601  0.83545619  0.19374800
   0.62191602  0.33545623  0.19374800
   0.87743709  0.33546591  0.19460173
   0.37743708  0.83546584  0.19460173
   0.38992452  0.34304671  0.19481080
   0.88992447  0.84304667  0.19481080
   0.60941632  0.84281400  0.19362371
   0.10941623  0.34281406  0.19362369
   0.74906212  0.98634202  0.22000203
   0.24906207  0.48634202  0.22000201
   0.49919280  0.49929362  0.22151843
   0.99919275  0.99929363  0.22151844
   0.00153379  0.49922762  0.22152297
   0.50153383  0.99922762  0.22152297
   0.74921390  0.49380724  0.22190134
   0.24921386  0.99380723  0.22190133
   0.49614493  0.22567777  0.23672365
   0.99614483  0.72567778  0.23672365
   0.50409861  0.72601063  0.23664799
   0.00409851  0.22601062  0.23664799
   0.24929079  0.73086144  0.23572569
   0.74929082  0.23086144  0.23572569
   0.24969447  0.23121399  0.23978285
   0.74969450  0.73121399  0.23978287
   0.62329455  0.38595266  0.26300255
   0.12329450  0.88595269  0.26300255
   0.87621023  0.38602859  0.26289043
   0.37621020  0.88602863  0.26289042
   0.37623939  0.38546696  0.26387225
   0.87623933  0.88546690  0.26387226
   0.62330921  0.88543966  0.26393542
   0.12330916  0.38543970  0.26393541
   0.62577602  0.08372974  0.26730882
   0.12577592  0.58372976  0.26730882
   0.37378058  0.58378135  0.26709215
   0.87378049  0.08378136  0.26709214
   0.87354808  0.58331143  0.26941525
   0.37354804  0.08331133  0.26941523
   0.62599336  0.58331724  0.26949821
   0.12599335  0.08331715  0.26949821
   0.25011225  0.74015933  0.29370985
   0.75011229  0.24015935  0.29370987
   0.50382455  0.24248420  0.29557129
   0.00382456  0.74248424  0.29557130
   0.49536045  0.74241384  0.29547238
   0.99536042  0.24241387  0.29547238
   0.24987123  0.24325898  0.29717771
   0.74987124  0.74325900  0.29717772
   0.68834596  0.53236487  0.66562333
   0.29703601  0.50450632  0.41231169
   0.84882860  0.66187022  0.37821081
   0.99627596  0.79409747  0.66261877
   0.96952965  0.25623556  0.42949376
   0.19153882  0.24671610  0.47709046
   0.75825134  0.33834119  0.53913312
   0.56767856  0.59105455  0.58628747
   0.75420433  0.79127232  0.66716614
   0.47572360  0.17620323  0.52312029
   0.62799159  0.84340161  0.61671840
   0.90387492  0.16344043  0.54901356
   0.39557472  0.59353358  0.49130849
   0.76298683  0.92357969  0.56421441
   0.98859294  0.24944190  0.66212510
   0.52077258  0.89265720  0.56591139
   0.96201650  0.02562950  0.44872550
   0.89179071  0.74513823  0.44810241
   0.87661852  0.49072692  0.44124708
   0.75639561  0.11384592  0.62349656
   0.19118464  0.58204423  0.62918758
   0.41941401  0.29288441  0.44872542
   0.03724654  0.90185572  0.40327808
   0.01187232  0.38219566  0.48035271
   0.49586850  0.25171880  0.37387885
   0.41390466  0.61592816  0.63402337
   0.03884737  0.14146900  0.60125740
   0.15256322  0.21222168  0.40025136
   0.26598407  0.77096796  0.52199571
   0.77607779  0.10834770  0.67056190
   0.97618205  0.32050616  0.36132902
   0.97814229  0.84981636  0.49740745
   0.23691096  0.25115864  0.66446913
   0.25516426  0.03211651  0.40100754
   0.17668243  0.94589750  0.61440656
   0.10040698  0.60512378  0.56949455
   0.42243166  0.92004668  0.51329856
   0.75586987  0.17670312  0.43110787
   0.66473944  0.10353176  0.54523138
   0.51866334  0.23183236  0.66663527
   0.36601235  0.09561416  0.48230629
   0.12130258  0.28804120  0.54566332
   0.68603014  0.37107191  0.37964915
   0.88469804  0.93405581  0.62735410
   0.48731978  0.08487101  0.58859114
   0.42095656  0.29767705  0.57067915
   0.69723143  0.84099400  0.48237223
   0.46812894  0.43314577  0.52867033
   0.34307125  0.70008663  0.56932493
   0.98863250  0.85351677  0.56978964
   0.44797374  0.93352415  0.39909772
   0.41957972  0.37907808  0.63608539
   0.72588045  0.10578052  0.36784573
   0.93438270  0.51034215  0.52998186
   0.59065102  0.77289029  0.42681157
   0.69914082  0.26129440  0.48847354
   0.86212777  0.66961099  0.57643047
   0.56625540  0.06639124  0.44771718
   0.42498323  0.91955624  0.62695879
   0.06979537  0.07905066  0.50145126
   0.09906501  0.66324447  0.45112118
   0.26827965  0.76752010  0.66085084
   0.91512242  0.38775433  0.60702243
   0.24225366  0.05587130  0.54395326
   0.33235222  0.74190849  0.43782814
   0.58429185  0.46400985  0.47889424
   0.64529377  0.29352436  0.59996744
   0.37283453  0.70313831  0.37771432
   0.04427514  0.53171766  0.39676846
   0.72694082  0.61066069  0.53398635
   0.76022618  0.90455514  0.39981509
   0.54497571  0.51753008  0.40086915
   0.00000000  0.25000000  0.04400308
   0.12500000  0.00000000  0.04400308
   0.00000000  0.75000000  0.04400308
   0.12500000  0.50000000  0.04400308
   0.25000000  0.25000000  0.04400308
   0.37500000  0.00000000  0.04400308
   0.25000000  0.75000000  0.04400308
   0.37500000  0.50000000  0.04400308
   0.50000000  0.25000000  0.04400308
   0.62500000  0.00000000  0.04400308
   0.50000000  0.75000000  0.04400308
   0.62500000  0.50000000  0.04400308
   0.75000000  0.25000000  0.04400308
   0.87500000  0.00000000  0.04400308
   0.75000000  0.75000000  0.04400308
   0.87500000  0.50000000  0.04400308
   0.25013987  0.97880599  0.11283443
   0.75013977  0.47880607  0.11283441
   0.74924919  0.99752030  0.11529750
   0.24924930  0.49752036  0.11529749
   0.50057549  0.50233510  0.11637008
   0.00057553  0.00233503  0.11637008
   0.00017924  0.50147005  0.11639353
   0.50017926  0.00146997  0.11639353
   0.12126563  0.25421419  0.11482668
   0.62126562  0.75421417  0.11482669
   0.37986485  0.25593230  0.11558139
   0.87986481  0.75593230  0.11558139
   0.62489137  0.24592405  0.11704237
   0.12489075  0.74592372  0.11704245
   0.37475435  0.74567113  0.11757577
   0.87475430  0.24567113  0.11757578
   0.25079518  0.11939222  0.15478627
   0.75079513  0.61939230  0.15478625
   0.37450704  0.49161736  0.19059197
   0.87450695  0.99161740  0.19059195
   0.62484457  0.99172533  0.19035228
   0.12484463  0.49172534  0.19035230
   0.37952517  0.98338902  0.19507870
   0.87952521  0.48338898  0.19507869
   0.62004589  0.48360993  0.19481151
   0.12004608  0.98360995  0.19481151
   0.49785355  0.23484477  0.19022731
   0.99785360  0.73484477  0.19022731
   0.50076775  0.73483916  0.18999248
   0.00076775  0.23483916  0.18999249
   0.74984814  0.24116399  0.19009960
   0.24984820  0.74116402  0.19009961
   0.24972839  0.26506533  0.19707006
   0.74972835  0.76506528  0.19707005
   0.74973386  0.98366311  0.26583359
   0.24973396  0.48366301  0.26583359
   0.99919265  0.98544713  0.26757131
   0.49919241  0.48544706  0.26757131
   0.50042086  0.98543404  0.26758837
   0.00042112  0.48543398  0.26758839
   0.74970922  0.48317472  0.26774694
   0.24970931  0.98317482  0.26774692
   0.62449671  0.23405277  0.26355399
   0.12449690  0.73405272  0.26355400
   0.37512580  0.73412600  0.26330778
   0.87512592  0.23412603  0.26330778
   0.87582777  0.73372920  0.26685345
   0.37582768  0.23372926  0.26685343
   0.62369212  0.73370811  0.26687845
   0.12369229  0.23370817  0.26687843
   0.24974166  0.95730248  0.31876470
   0.74974163  0.45730245  0.31876472
   0.00001209  0.46680532  0.31865222
   0.50001206  0.96680534  0.31865221
   0.49934419  0.46692617  0.31865337
   0.99934422  0.96692617  0.31865337
   0.24968376  0.46770232  0.31744652
   0.74968374  0.96770238  0.31744653
   0.74990448  0.80711345  0.30963077
   0.99314037  0.30425077  0.30862328
   0.50582818  0.30438041  0.30870429
   0.25026288  0.80007794  0.30760833
   0.64875181  0.59528459  0.65782931
   0.69062185  0.78775998  0.65137787
   0.33594972  0.44535108  0.40295205
   0.21255064  0.49381716  0.41015451
   0.80380769  0.72393176  0.37144404
   0.81454497  0.59911383  0.36871780
   0.98967954  0.75586849  0.64345672
   0.30415283  0.83881257  0.65803241
   0.94690605  0.18329076  0.43406938
   0.96642575  0.26853818  0.40588923
   0.23991140  0.19427892  0.48573835
   0.22560077  0.31435173  0.47484691
   0.81727081  0.39149722  0.54252245
   0.76370972  0.31646830  0.51886442
   0.52442021  0.60405770  0.60223272
   0.61885885  0.64802531  0.58452229
   0.82471118  0.80749734  0.65531336
   0.03675734  0.85803567  0.65523539
   0.55272303  0.13146764  0.52407713
   0.47893523  0.23102792  0.54050847
   0.67476904  0.89830908  0.60812592
   0.58437326  0.80986736  0.59892299
   0.91046781  0.17770581  0.52629172
   0.83828118  0.22816002  0.55199833
   0.34669747  0.55266937  0.50540144
   0.33584160  0.63478149  0.48274501
   0.84737112  0.93699283  0.56667414
   0.78034323  0.86968715  0.55025313
   0.85021880  0.11931417  0.66271566
   0.97770252  0.20027187  0.64541526
   0.60565288  0.89870600  0.57381529
   0.52676622  0.89775330  0.54367315
   0.95340739  0.95290706  0.44494327
   0.00267639  0.02637155  0.46740186
   0.93279696  0.76280627  0.46621484
   0.82132038  0.79119333  0.44737350
   0.83708376  0.42734313  0.43606662
   0.80790725  0.53396599  0.44254681
   0.71075082  0.11138127  0.60277409
   0.80600674  0.04003807  0.62258529
   0.24981833  0.56944278  0.64348066
   0.12217376  0.54514967  0.63361682
   0.38682694  0.31292892  0.43082790
   0.46873229  0.35492784  0.45091471
   0.05859204  0.83215815  0.40862518
   0.07164711  0.94105368  0.41998294
   0.96109004  0.42595267  0.47011137
   0.01793939  0.32474961  0.46846793
   0.46269345  0.18381099  0.37044662
   0.57869082  0.25437267  0.37129797
   0.44427009  0.54887451  0.63998875
   0.46314276  0.66571882  0.65156018
   0.10160193  0.17504159  0.61040434
   0.03031949  0.18808038  0.58268699
   0.19426931  0.27807875  0.40498323
   0.09273452  0.20636248  0.41536987
   0.31296835  0.73530953  0.53873599
   0.25262104  0.72519677  0.50435373
   0.74920696  0.51909033  0.65285107
   0.75027510  0.03793328  0.66275766
   0.95830112  0.39950607  0.36360202
   0.06213692  0.31925140  0.37111670
   0.06184849  0.83229259  0.49718993
   0.95171581  0.84921431  0.51683946
   0.29261331  0.27773296  0.65226910
   0.08206941  0.28252663  0.65979798
   0.20159108  0.09024053  0.39513606
   0.29179965  0.04978610  0.41878006
   0.20364602  0.02011453  0.60884119
   0.22056305  0.89925373  0.60288984
   0.13675608  0.63704188  0.58715298
   0.10274553  0.63810674  0.54979036
   0.40781026  0.98281903  0.50198764
   0.35659173  0.87374001  0.50986371
   0.78536129  0.11131113  0.42494849
   0.77926323  0.22409796  0.41586755
   0.68515454  0.17553835  0.54798210
   0.73105081  0.07753779  0.53720290
   0.60016118  0.24286555  0.65954091
   0.46153450  0.25764305  0.65135821
   0.41434764  0.11618428  0.46497189
   0.41022561  0.12017154  0.50188470
   0.10825952  0.23475750  0.53057896
   0.04911444  0.32654068  0.54439437
   0.61071095  0.40252827  0.38113578
   0.71271385  0.41308466  0.36330532
   0.92857566  0.89860855  0.61060245
   0.93618072  0.98705520  0.63789728
   0.50652345  0.00859715  0.58074453
   0.46347432  0.07991884  0.60941906
   0.42429990  0.22991659  0.57972653
   0.49124350  0.32473628  0.57778450
   0.72836667  0.90391859  0.49273746
   0.63917967  0.84898413  0.46868569
   0.39359074  0.39965371  0.52963569
   0.45307047  0.49002399  0.54291022
   0.31165667  0.65140097  0.58164647
   0.42785838  0.68795552  0.57075383
   0.05756288  0.87634762  0.56625245
   0.97409068  0.78019215  0.56608545
   0.52787004  0.91177679  0.39975820
   0.42416417  0.92785567  0.37914113
   0.43298772  0.40706554  0.65729865
   0.49622599  0.38002235  0.63017251
   0.67351438  0.07676531  0.35379264
   0.66398647  0.11138469  0.38451218
   0.92579790  0.45636991  0.51395139
   0.90633878  0.56407230  0.51767490
   0.49932558  0.79564570  0.42794055
   0.62061964  0.84085583  0.42540614
   0.71221004  0.26662268  0.46682337
   0.61413533  0.28507476  0.48844143
   0.90304150  0.60190118  0.57284331
   0.80933438  0.66971910  0.55944536
   0.52362337  0.13267861  0.44662714
   0.52244306  0.02695140  0.43170064
   0.50648611  0.92929075  0.62149220
   0.41620379  0.89381528  0.60799545
   0.13249789  0.11952000  0.50131492
   0.08040978  0.02955078  0.51811870
   0.13305087  0.68636656  0.43218328
   0.10448961  0.58897594  0.44733274
   0.31106598  0.71928847  0.65049298
   0.23623853  0.17506889  0.66779646
   0.98257405  0.39841704  0.62013938
   0.91971245  0.45100953  0.59557794
   0.29012025  0.99557085  0.53910518
   0.29847966  0.11644481  0.54443982
   0.31115048  0.79535354  0.42393758
   0.38668567  0.70059166  0.42689099
   0.54782721  0.51874239  0.47106736
   0.54246272  0.46712301  0.49654671
   0.69142962  0.30493464  0.58233892
   0.69340083  0.25153537  0.61235129
   0.42543810  0.76435455  0.37426022
   0.40918107  0.64760867  0.36724015
   0.97242636  0.57230890  0.40381702
   0.07278129  0.58664079  0.38371252
   0.74339901  0.54010272  0.54164463
   0.65188722  0.61294467  0.54098839
   0.83862551  0.88119713  0.39802297
   0.76223599  0.96345927  0.38439562
   0.49351081  0.57608926  0.40469508
   0.61325478  0.55757077  0.39575437
