# Supplementary material for: Ultracompact Electrical Double Layers at TiO2(110) Electrified Interfaces
Source: J Am Chem Soc. 2024 Nov 25;146(49):33443–51. doi: 10.1021/jacs.4c09911 (PMC11638939; doi:10.1021/jacs.4c09911)
Supplement: Supplementary file 4 — ja4c09911_si_004.zip [file ja4c09911_si_004.zip › ja4c09911 SI files/POSCAR_NaOH-TiO2_AIMD-30ps]

NaOH-TiO2                               
   1.0000000000000000     
    11.8360000000000003    0.0000000000000000    0.0000000000000000
     0.0000000000000000   12.9938000000000002    0.0000000000000000
     0.0000000000000000    0.0000000000000000   42.0000000000000000
   Na   H    O    Ti
    16   140   208    66
Direct configuration=   700
   0.14030714  0.34740121  0.34989244
   0.37876680  0.35015955  0.35560344
   0.61984597  0.34026009  0.34626567
   0.86262656  0.32957940  0.34510659
   0.11672957  0.85032977  0.35568887
   0.35423729  0.83344471  0.35064620
   0.61877883  0.85150241  0.35131868
   0.87817433  0.83926306  0.34963702
   0.11565576  0.08982814  0.34892973
   0.35933489  0.08864798  0.34716145
   0.62491673  0.09419602  0.34487722
   0.88192834  0.07605710  0.35728981
   0.13414767  0.59710260  0.34365146
   0.37783115  0.60281132  0.34438615
   0.62087566  0.59347704  0.34574425
   0.85866646  0.59646398  0.34773834
   0.22699523  0.97843865  0.40579190
   0.10041144  0.84828753  0.45274912
   0.87806162  0.15211400  0.46715093
   0.96798385  0.07692830  0.44811613
   0.18930616  0.56924881  0.50470728
   0.19947166  0.50131008  0.53777550
   0.36011966  0.98915109  0.44120711
   0.84784607  0.35829746  0.54938925
   0.87766202  0.26914937  0.57203219
   0.58030304  0.06648074  0.63236298
   0.67335113  0.15305296  0.64373358
   0.40666534  0.84016446  0.47837012
   0.27147049  0.86210721  0.47397788
   0.73447751  0.39767894  0.43587028
   0.71710505  0.29991404  0.45790686
   0.29668024  0.97610450  0.66577933
   0.76753875  0.51196285  0.64128999
   0.57261758  0.37573656  0.56781956
   0.65699653  0.46745107  0.56063195
   0.10854177  0.64894791  0.71855224
   0.12415395  0.02636569  0.59678747
   0.48130019  0.66740676  0.49291678
   0.56849505  0.76851236  0.49812904
   0.09825996  0.82873619  0.48931870
   0.01979667  0.61059721  0.46849584
   0.27054680  0.23768150  0.45831522
   0.37915406  0.29833635  0.46674204
   0.27131170  0.21328284  0.38927812
   0.16001811  0.21858399  0.40830664
   0.36505680  0.07988277  0.41305041
   0.39886986  0.22725647  0.41211578
   0.91710012  0.73843393  0.64835487
   0.93280407  0.75318900  0.68399938
   0.64885378  0.69657637  0.65119733
   0.74329653  0.78315458  0.65306668
   0.84551919  0.96691022  0.42028544
   0.72303605  0.97495799  0.40175890
   0.38035025  0.69588859  0.39956049
   0.40686476  0.44734221  0.43369329
   0.19343543  0.71390582  0.39422646
   0.27779961  0.79851775  0.41982101
   0.22900531  0.47028443  0.42532924
   0.14041817  0.54022519  0.44974460
   0.96370804  0.84438704  0.41336328
   0.89649361  0.19741455  0.41196911
   0.95734641  0.27555891  0.38835526
   0.91960642  0.67014781  0.52859552
   0.86616349  0.63710622  0.49668109
   0.00892073  0.24039498  0.53296391
   0.09657097  0.24710760  0.50441570
   0.81851753  0.17175114  0.68095545
   0.85881280  0.09830000  0.65311292
   0.38147857  0.27950489  0.64500710
   0.50729859  0.25178369  0.64715668
   0.94385339  0.89593008  0.52503727
   0.02764663  0.81118191  0.53590497
   0.47091286  0.40628403  0.63285532
   0.52540736  0.46930404  0.60141768
   0.09519521  0.96948993  0.41488350
   0.95829704  0.91526871  0.45856908
   0.00302991  0.99479323  0.63397163
   0.92623380  0.91402588  0.64491634
   0.77630065  0.59763897  0.41014685
   0.47492128  0.47715660  0.48732863
   0.55428869  0.40564140  0.46605525
   0.40586297  0.52869951  0.40409379
   0.53891353  0.07615996  0.51177412
   0.66346680  0.02566137  0.52149733
   0.63857798  0.74441354  0.60053302
   0.51939777  0.73467719  0.57851618
   0.50715120  0.66152774  0.40494211
   0.84059099  0.70814137  0.39939237
   0.72929453  0.73857513  0.51711066
   0.64088562  0.75600185  0.54192355
   0.71484421  0.90309569  0.59311545
   0.81225247  0.97584238  0.59992756
   0.05829082  0.25349948  0.45402867
   0.12490331  0.35218413  0.44083238
   0.56737262  0.85166677  0.41185682
   0.49704029  0.95840145  0.40621625
   0.60128639  0.18945986  0.59316514
   0.61344615  0.17744430  0.55661977
   0.57183232  0.71893212  0.44814283
   0.65958226  0.70456548  0.41718649
   0.80444004  0.25166406  0.51387081
   0.72057384  0.17566910  0.50187554
   0.80151588  0.51113542  0.58415269
   0.82313457  0.53768253  0.54382397
   0.15161244  0.66201727  0.46933968
   0.13476432  0.60214911  0.40734630
   0.87938456  0.25117850  0.63313060
   0.97291152  0.32230972  0.61673130
   0.01557312  0.73211039  0.39683155
   0.89097232  0.46042266  0.40766850
   0.53077776  0.37874872  0.71600542
   0.55351499  0.36956643  0.68186292
   0.34522577  0.66316959  0.60830457
   0.39746448  0.56368406  0.62571568
   0.42622244  0.95211196  0.59162265
   0.32817614  0.97639457  0.56403150
   0.04814004  0.62733746  0.63258208
   0.93841786  0.57894586  0.62061450
   0.58575860  0.53751169  0.64828398
   0.61574463  0.54280282  0.68522668
   0.30539436  0.84996403  0.66531452
   0.14852917  0.47278729  0.64159483
   0.49722856  0.53262729  0.53495961
   0.37274635  0.55973943  0.51912919
   0.33679859  0.70805756  0.66248113
   0.23564043  0.71945532  0.68545108
   0.11422337  0.08568345  0.54133352
   0.09964189  0.96803674  0.54479581
   0.80530103  0.97547030  0.54895539
   0.76586800  0.88544564  0.52524755
   0.12123573  0.37234142  0.59281660
   0.15701537  0.30415145  0.61879773
   0.37497426  0.15278193  0.48858650
   0.36237638  0.04495056  0.50700537
   0.33271335  0.69846060  0.55652976
   0.36718878  0.81223779  0.57004032
   0.53577316  0.87709888  0.62902117
   0.42003285  0.92655580  0.63972322
   0.98873855  0.44908518  0.35466690
   0.05845413  0.44635061  0.39428860
   0.08801849  0.60372459  0.68441883
   0.20107715  0.96708590  0.62727367
   0.22877300  0.57217848  0.64472949
   0.81447175  0.41645624  0.62217983
   0.44146222  0.22398841  0.56387787
   0.35097293  0.18141957  0.54075796
   0.64145803  0.26911235  0.40788864
   0.54748601  0.20699933  0.39098891
   0.22942144  0.16076215  0.62649979
   0.29584167  0.21195924  0.59873511
   0.87094289  0.51815709  0.44098590
   0.92353473  0.69360400  0.45358595
   0.04476865  0.67541477  0.57993573
   0.12000815  0.66353545  0.54984453
   0.14422949  0.32357298  0.54603875
   0.26402749  0.34209687  0.55863355
   0.00000000  0.00000000  0.01695251
   0.25000000  0.00000000  0.01695251
   0.50000000  0.00000000  0.01695251
   0.75000000  0.00000000  0.01695251
   0.00000000  0.50000000  0.01695251
   0.25000000  0.50000000  0.01695251
   0.50000000  0.50000000  0.01695251
   0.75000000  0.50000000  0.01695251
   0.12500000  0.34760002  0.04714616
   0.12500000  0.15240000  0.04714616
   0.37500000  0.34760002  0.04714616
   0.37500000  0.15240000  0.04714616
   0.62500000  0.34760002  0.04714616
   0.62500000  0.15240000  0.04714616
   0.87500000  0.34760002  0.04714616
   0.87500000  0.15240000  0.04714616
   0.12500000  0.84760002  0.04714616
   0.12500000  0.65240000  0.04714616
   0.37500000  0.84760002  0.04714616
   0.37500000  0.65240000  0.04714616
   0.62500000  0.84760002  0.04714616
   0.62500000  0.65240000  0.04714616
   0.87500000  0.84760002  0.04714616
   0.87500000  0.65240000  0.04714616
   0.00000000  0.00000000  0.07734546
   0.25000000  0.00000000  0.07734546
   0.50000000  0.00000000  0.07734546
   0.75000000  0.00000000  0.07734546
   0.00000000  0.50000000  0.07734546
   0.25000000  0.50000000  0.07734546
   0.50000000  0.50000000  0.07734546
   0.75000000  0.50000000  0.07734546
   0.25880758  0.24667215  0.09093799
   0.50432697  0.23802935  0.09510189
   0.74114325  0.24800425  0.09335629
   0.98916891  0.23534480  0.09136919
   0.24736759  0.76341171  0.09470556
   0.49294736  0.73612358  0.09069837
   0.75085894  0.74677782  0.09183034
   0.00715202  0.73503121  0.09350455
   0.11627362  0.39641475  0.12132459
   0.38389610  0.40001322  0.12291613
   0.61088284  0.39557282  0.12297399
   0.88142320  0.39637837  0.12265447
   0.11853157  0.89608042  0.12600984
   0.38415427  0.89112645  0.12384678
   0.62138371  0.90357328  0.12131457
   0.87883566  0.90381976  0.12216061
   0.13055850  0.09480735  0.12685675
   0.36028611  0.09582732  0.12825698
   0.62299348  0.09416832  0.12783854
   0.87680125  0.09687819  0.12687430
   0.12536970  0.59596837  0.12519389
   0.36357420  0.59240710  0.12383364
   0.64147596  0.59499208  0.12746745
   0.85651731  0.59612913  0.12528305
   0.25113782  0.25208766  0.15517370
   0.50167949  0.23959411  0.15560880
   0.75535194  0.24365144  0.15627242
   0.99976299  0.24995304  0.15614668
   0.25100717  0.74840616  0.15709901
   0.49894041  0.73359451  0.15784549
   0.75191646  0.76406631  0.15251209
   0.99614476  0.74960288  0.15485949
   0.25047648  0.48649046  0.17104946
   0.49712364  0.49613646  0.17665239
   0.75044600  0.47133398  0.17234672
   0.99274110  0.49205982  0.17400389
   0.24918364  0.96748725  0.17252667
   0.49317814  0.97917639  0.17174852
   0.74515115  0.98525743  0.17195700
   0.00821446  0.98764550  0.17187053
   0.13193761  0.13821176  0.19992899
   0.35543028  0.13928873  0.20009658
   0.62174891  0.14035051  0.20180859
   0.87244927  0.14242827  0.20182845
   0.12527688  0.63895284  0.20075198
   0.37426514  0.63832989  0.20391152
   0.63307522  0.63908509  0.20333291
   0.85543186  0.64134228  0.20249318
   0.11482651  0.33195488  0.20510931
   0.38199352  0.33584685  0.20745696
   0.61343000  0.33415601  0.20276879
   0.87455482  0.33019564  0.20849556
   0.11274056  0.83293181  0.20545767
   0.36850817  0.83249772  0.20751721
   0.61426707  0.83608607  0.20294952
   0.87846317  0.83651787  0.20587865
   0.24539259  0.47858352  0.23415411
   0.49081122  0.48391971  0.23569834
   0.74645845  0.48296730  0.23621805
   0.00213408  0.50465031  0.23536865
   0.24557413  0.99767060  0.23575131
   0.49434933  0.98028896  0.23624488
   0.75012726  0.98567855  0.23356625
   0.99278353  0.99719923  0.23722852
   0.25219083  0.23805801  0.25387738
   0.50318230  0.21835469  0.25057572
   0.74603021  0.23482366  0.24880080
   0.00790526  0.22228569  0.25066877
   0.25135628  0.71886246  0.25128392
   0.50473938  0.72987696  0.25146755
   0.75303302  0.73486513  0.25590160
   0.99410474  0.72100722  0.25157316
   0.11851474  0.37977761  0.28392600
   0.37540220  0.37589759  0.28356174
   0.62263971  0.38166492  0.28095900
   0.87224086  0.38086843  0.28134645
   0.12181847  0.86977940  0.28138183
   0.37097695  0.87899161  0.27970664
   0.62750402  0.87538736  0.28223191
   0.86867229  0.87392019  0.27970148
   0.12130258  0.06993668  0.28793814
   0.37580868  0.08035365  0.28792031
   0.62779782  0.07640308  0.28608192
   0.87639358  0.07467689  0.28552954
   0.12197947  0.57918140  0.28690336
   0.38161615  0.57903799  0.28233458
   0.62345273  0.58366140  0.28779350
   0.86719851  0.57558910  0.28650174
   0.25134543  0.23210435  0.31631922
   0.50166112  0.21932071  0.31608092
   0.75750060  0.23035562  0.31217308
   0.98922690  0.23890610  0.31476093
   0.24528155  0.72310842  0.31377189
   0.49748409  0.73303738  0.31673732
   0.75145637  0.73883929  0.31903905
   0.00574365  0.73224084  0.31509968
   0.24875371  0.47644891  0.33441867
   0.49199339  0.47061515  0.33214830
   0.73978445  0.46405202  0.33197131
   0.99349319  0.48601102  0.33070393
   0.25322795  0.96105818  0.33298282
   0.50042461  0.97132302  0.32969160
   0.74799749  0.96181552  0.33258257
   0.99419802  0.96231366  0.33082994
   0.14721301  0.97797570  0.39693377
   0.94285920  0.15232021  0.45167352
   0.22318514  0.56456925  0.52788055
   0.35405062  0.00542617  0.41784763
   0.87868087  0.28835535  0.54912454
   0.60025928  0.14098228  0.63296222
   0.34598722  0.89712826  0.47725977
   0.67784175  0.34557408  0.44288764
   0.29815753  0.91713934  0.65164219
   0.57351186  0.45344407  0.56531213
   0.09858020  0.67108462  0.69645836
   0.51467289  0.73036718  0.48154256
   0.14424095  0.81219362  0.47004090
   0.35330589  0.22758212  0.45947890
   0.18312148  0.22047572  0.38632247
   0.38889440  0.19715490  0.39061407
   0.89639399  0.78361150  0.66588658
   0.66772807  0.76606289  0.64314184
   0.80410633  0.98378350  0.40054945
   0.44033608  0.64264036  0.39102704
   0.29290780  0.76476408  0.39945240
   0.14387710  0.49264558  0.42551446
   0.94906055  0.78460829  0.39606272
   0.90963787  0.21207082  0.38952005
   0.84730777  0.64808945  0.51971889
   0.08013788  0.21515110  0.52396587
   0.81597115  0.16380281  0.65821899
   0.45412380  0.30640929  0.65161137
   0.02254948  0.87035392  0.52036678
   0.49677043  0.47700040  0.62400338
   0.98221891  0.93473447  0.43728176
   0.92000920  0.98457870  0.63512126
   0.83158221  0.48534402  0.42336124
   0.47457747  0.41506999  0.47150650
   0.37564865  0.45824385  0.41088974
   0.61754177  0.09222222  0.52090823
   0.60865199  0.74390984  0.57843515
   0.77181446  0.66137022  0.39620775
   0.66400165  0.77872533  0.52017192
   0.74104920  0.97171430  0.58673531
   0.13325458  0.28603724  0.44909978
   0.56688460  0.92265134  0.40179228
   0.59119352  0.22604583  0.57295654
   0.58350534  0.72001363  0.42374273
   0.78553251  0.21565721  0.49382599
   0.80600291  0.48645528  0.56041824
   0.13071050  0.59072609  0.47524532
   0.89350899  0.29567883  0.61534893
   0.11562498  0.66368948  0.39247024
   0.59070362  0.39139880  0.70090240
   0.34019243  0.62352553  0.62851165
   0.39250691  0.93097492  0.57041965
   0.97900399  0.64568505  0.61992212
   0.64486774  0.56506220  0.66443620
   0.16830065  0.53098141  0.65681187
   0.46021126  0.56604742  0.51683549
   0.31058555  0.75110165  0.68118744
   0.13154884  0.02767394  0.55511597
   0.82202269  0.94154957  0.52761352
   0.10142525  0.36126883  0.61546596
   0.39237057  0.11246006  0.50834324
   0.38233516  0.73552173  0.57072202
   0.49347671  0.94382571  0.62950174
   0.99292371  0.41577907  0.38366672
   0.14794999  0.02284602  0.62016037
   0.81896851  0.49185220  0.62562074
   0.35427055  0.22570255  0.56060253
   0.62789351  0.22502808  0.38822213
   0.26161183  0.22390115  0.62078573
   0.92795216  0.62671345  0.46309987
   0.06210756  0.70326461  0.55870331
   0.19138364  0.37678926  0.55663407
   0.00000000  0.25000000  0.04714616
   0.12500000  0.00000000  0.04714616
   0.25000000  0.25000000  0.04714616
   0.37500000  0.00000000  0.04714616
   0.50000000  0.25000000  0.04714616
   0.62500000  0.00000000  0.04714616
   0.75000000  0.25000000  0.04714616
   0.87500000  0.00000000  0.04714616
   0.00000000  0.75000000  0.04714616
   0.12500000  0.50000000  0.04714616
   0.25000000  0.75000000  0.04714616
   0.37500000  0.50000000  0.04714616
   0.50000000  0.75000000  0.04714616
   0.62500000  0.50000000  0.04714616
   0.75000000  0.75000000  0.04714616
   0.87500000  0.50000000  0.04714616
   0.00548609  0.99686248  0.12355371
   0.24742195  0.97093412  0.12171291
   0.49614606  0.99815496  0.12506215
   0.74931466  0.99434574  0.12390286
   0.99977234  0.49847227  0.12622319
   0.24930988  0.49118131  0.12210087
   0.50196453  0.50723194  0.12624049
   0.74634874  0.47895236  0.12022726
   0.12421920  0.24766625  0.12106465
   0.37780197  0.25072431  0.12281004
   0.62529225  0.23914911  0.12747575
   0.88341136  0.24846611  0.12557949
   0.12905028  0.74058705  0.12359084
   0.38083002  0.73988152  0.12748747
   0.62337144  0.75623586  0.12253834
   0.87839524  0.75875481  0.12406291
   0.99799009  0.23188786  0.20279738
   0.24491026  0.25448715  0.21073219
   0.49988218  0.22924984  0.20586493
   0.74655429  0.24032912  0.20544357
   0.99288556  0.73764939  0.20586610
   0.24613979  0.73346189  0.20428913
   0.49306917  0.73973807  0.20506227
   0.74433295  0.75682780  0.21351579
   0.12705648  0.49153314  0.20360921
   0.37145432  0.48732643  0.20498695
   0.61818695  0.47853817  0.21047416
   0.87584644  0.47158089  0.21123996
   0.11956715  0.97851977  0.20826296
   0.37748357  0.98022657  0.20959429
   0.61674082  0.99191156  0.20225096
   0.87605468  0.99017036  0.20422780
   0.12205537  0.22721057  0.28651864
   0.37629293  0.22563380  0.28543586
   0.62310532  0.22512333  0.28329999
   0.87497714  0.22497414  0.28230296
   0.12146577  0.72397708  0.28053247
   0.37665812  0.73199689  0.28338273
   0.61894842  0.72838923  0.28595509
   0.87690692  0.72907505  0.28742319
   0.24787549  0.47466211  0.29067818
   0.50056984  0.47896543  0.28942591
   0.74325407  0.47320596  0.28853439
   0.99728846  0.47844647  0.28610842
   0.24161564  0.97043700  0.28922795
   0.49291639  0.97721022  0.28881550
   0.75256297  0.97527570  0.28943957
   0.99736210  0.96706137  0.28900880
   0.24060858  0.11478135  0.16550576
   0.75806791  0.61704424  0.16512008
