# Supplementary material for: Ultracompact Electrical Double Layers at TiO2(110) Electrified Interfaces
Source: J Am Chem Soc. 2024 Nov 25;146(49):33443–51. doi: 10.1021/jacs.4c09911 (PMC11638939; doi:10.1021/jacs.4c09911)
Supplement: Supplementary file 4 — ja4c09911_si_004.zip [file ja4c09911_si_004.zip › ja4c09911 SI files/POSCAR_NaOH-TiO2_AIMD-start]

NaOH-TiO2                               
   1.0000000000000000     
    11.8360000000000003    0.0000000000000000    0.0000000000000000
     0.0000000000000000   12.9938000000000002    0.0000000000000000
     0.0000000000000000    0.0000000000000000   42.0000000000000000
   Na   H    O    Ti
    16   140   208    66
Selective dynamics
Direct
  0.1254119300000000  0.3708552000000000  0.3472488100000000   T   T   T
  0.3731557900000000  0.3708354400000000  0.3471978500000000   T   T   T
  0.6235010900000000  0.3661575800000000  0.3455334500000000   T   T   T
  0.8751010400000000  0.3662987800000000  0.3455766300000000   T   T   T
  0.1235010900000000  0.8661575800000000  0.3455334500000000   T   T   T
  0.3751010400000000  0.8662987800000000  0.3455766300000000   T   T   T
  0.6254119299999999  0.8708552000000001  0.3472488100000000   T   T   T
  0.8731557900000000  0.8708354400000000  0.3471978500000000   T   T   T
  0.1252317800000000  0.1157749000000000  0.3475618200000000   T   T   T
  0.3733851900000000  0.1157543100000000  0.3475157500000000   T   T   T
  0.6251186000000000  0.1199314900000000  0.3452637400000000   T   T   T
  0.8734994000000000  0.1197853000000000  0.3453229700000000   T   T   T
  0.1251186000000000  0.6199314900000000  0.3452637400000000   T   T   T
  0.3734994000000000  0.6197853000000000  0.3453229700000000   T   T   T
  0.6252317800000000  0.6157749000000000  0.3475618200000000   T   T   T
  0.8733851900000000  0.6157543100000000  0.3475157500000000   T   T   T
  0.3866003592810692  0.9776231611814082  0.4149626533919174   T   T   T
  0.2929386720427208  0.9157611933479947  0.4635117734411165   T   T   T
  0.0049935578923613  0.1963095793612079  0.4552102403521723   T   T   T
  0.1227149726840482  0.0652329659571501  0.4349846697792386   T   T   T
  0.2909034975911122  0.5636073635644580  0.5610593339199921   T   T   T
  0.2801973292255373  0.4538750593762702  0.5473126922970097   T   T   T
  0.5069658820806258  0.0615559021153440  0.4305791278240545   T   T   T
  0.9414695323294571  0.3932863714850570  0.5750569841013322   T   T   T
  0.9426660811552523  0.2862781324419046  0.5916332166832213   T   T   T
  0.8926685672720711  0.1363121272457973  0.5965408099639190   T   T   T
  0.8425844637448454  0.2035590142602561  0.6247365155216548   T   T   T
  0.5210530733471479  0.8567748059831674  0.5018954932011113   T   T   T
  0.4083983132272787  0.9258357773329748  0.5058812219666603   T   T   T
  0.8485478044160222  0.4266576369380315  0.4461767228682850   T   T   T
  0.7885448438287795  0.3428502543923573  0.4692984386038282   T   T   T
  0.4900625823492290  0.9615271022428585  0.6875162236983180   T   T   T
  0.8000745793751273  0.6462721327317277  0.6257747975889497   T   T   T
  0.6481979023252915  0.3582039387755038  0.5567122374965551   T   T   T
  0.7007892629373715  0.4624573352492756  0.5705534028835876   T   T   T
  0.3134879467178396  0.7796983219830769  0.6683906813151616   T   T   T
  0.3170475015933603  0.1114411470755082  0.6141346206615755   T   T   T
  0.5438979972188505  0.6935548883733560  0.5091078665378970   T   T   T
  0.6633022105155162  0.7459966715583417  0.5120264607718668   T   T   T
  0.2129842051143941  0.9449265190139994  0.4912068222995560   T   T   T
  0.0544444427066458  0.7662366124907107  0.4672055433265480   T   T   T
  0.3458341312058095  0.3085889364635189  0.4805309115473431   T   T   T
  0.4724672517858764  0.3503673794143281  0.4757247871734888   T   T   T
  0.2276004812038293  0.2688834820131206  0.3964227705487929   T   T   T
  0.1154575349168784  0.2441573319181808  0.4109263624400132   T   T   T
  0.4630026390586067  0.1211949540878052  0.3995531552979080   T   T   T
  0.4195971321168537  0.2590821253710252  0.4108927985313215   T   T   T
  0.5092690958899712  0.8604235863632160  0.7367521228433280   T   T   T
  0.4622154350708115  0.7938455845878644  0.7087962096000814   T   T   T
  0.0165376381020185  0.8205926689717239  0.6176903952580991   T   T   T
  0.0962892466822781  0.8998547563678312  0.6375338807029733   T   T   T
  0.9499301337454304  0.0296646959454252  0.4114604289053437   T   T   T
  0.8245232099246789  0.9983835086818519  0.4097475241724730   T   T   T
  0.4716021614617913  0.6982443040048483  0.3943738200402175   T   T   T
  0.4788400092817430  0.5346794790536066  0.3955491930128687   T   T   T
  0.2562548985525328  0.7059466761135700  0.3957156771255049   T   T   T
  0.3394750968655801  0.8113933317627102  0.4031891066889144   T   T   T
  0.1877432329860269  0.5399170024815049  0.5055448857543370   T   T   T
  0.1211167715694249  0.6091146382349978  0.4842956634420517   T   T   T
  0.0077976934738080  0.8750261569464428  0.4102462328671125   T   T   T
  0.8633464218972489  0.1911356407172625  0.3983581140786300   T   T   T
  0.8917138891961268  0.3173040827845515  0.3975154577226810   T   T   T
  0.9761951268929181  0.5643365716732771  0.5086064553606374   T   T   T
  0.8605211673779487  0.5167889959191848  0.5032848610018237   T   T   T
  0.0468158029531327  0.3020992823983136  0.5415147314118681   T   T   T
  0.1318846690660267  0.2954406991345552  0.5092307302716440   T   T   T
  0.8306562313217396  0.1228775288071103  0.6718560218926155   T   T   T
  0.9424030997352939  0.1796589734895027  0.6688527688124709   T   T   T
  0.4652476338128230  0.3843610191499884  0.6242620372056406   T   T   T
  0.5664101123713411  0.4277329693704968  0.6037077671853579   T   T   T
  0.9494504588519151  0.9334490904417800  0.5077853510912190   T   T   T
  0.0684687291988972  0.8666134036725938  0.5116860024650334   T   T   T
  0.4611751775607411  0.6773431331364707  0.5952322910480468   T   T   T
  0.5034197330094601  0.6701253775595760  0.5581555727704057   T   T   T
  0.2546286310946310  0.9521394901446607  0.4187613507160674   T   T   T
  0.0871638810269742  0.9691006909173225  0.4567780038589223   T   T   T
  0.1861420882078359  0.1709153624806613  0.6531813110283816   T   T   T
  0.1335881071013751  0.1899154770504681  0.6869641044509225   T   T   T
  0.9076889608766243  0.5093739422083027  0.4132296398960696   T   T   T
  0.5481497184798423  0.5053769542371349  0.4856682983138287   T   T   T
  0.6273310263201025  0.4462051521230693  0.4601722410509074   T   T   T
  0.4660421311954107  0.4848437087527013  0.4267233521223333   T   T   T
  0.6346010679223831  0.1006707153671220  0.4955210426528337   T   T   T
  0.7493494393469905  0.0456097341349873  0.5122957415985905   T   T   T
  0.7118844764720785  0.9617675550778398  0.6305270091566175   T   T   T
  0.6111542758271293  0.9577172736217313  0.6031883692617428   T   T   T
  0.6019290356799961  0.6826195443556119  0.4110076492773209   T   T   T
  0.9091060967820005  0.6808857727769261  0.4057324834860240   T   T   T
  0.8370359343947420  0.7012469343615026  0.5313608409254164   T   T   T
  0.7840129825129520  0.7596758565363969  0.5622647551634431   T   T   T
  0.9627506593558582  0.9675187343043961  0.5971133170735483   T   T   T
  0.0125172257335872  0.0380711632579139  0.5702782884125203   T   T   T
  0.1490079473984396  0.2733106016456874  0.4580624576923738   T   T   T
  0.1454293818182508  0.3951343223146666  0.4649391264750719   T   T   T
  0.6994490185082473  0.8319422192924494  0.4126423164656420   T   T   T
  0.6406970538257354  0.9460394368436296  0.4046722956902180   T   T   T
  0.7325868854450650  0.2129027793111558  0.5737519482333877   T   T   T
  0.7084635228633701  0.1867364345584517  0.5373918412682449   T   T   T
  0.6599753615258465  0.7284698220791764  0.4519952016873512   T   T   T
  0.7893679629752668  0.6607358691024500  0.4186107877268367   T   T   T
  0.9349593725169525  0.1532463851070677  0.4910241170317260   T   T   T
  0.8146857875672836  0.1760170838057702  0.4833075427543209   T   T   T
  0.8415110215306788  0.5436386551502737  0.5957290819136436   T   T   T
  0.8541965889018464  0.5256122469516374  0.5550112702717833   T   T   T
  0.1895779623815949  0.7690337528488529  0.4733982007182168   T   T   T
  0.1406646346416902  0.6939246673786814  0.4250950270496041   T   T   T
  0.8648606957894233  0.3936142433453881  0.6747871340330008   T   T   T
  0.9725008991392761  0.4357115515265239  0.6570041126174101   T   T   T
  0.0805424784955460  0.7765369488601248  0.3953535819969753   T   T   T
  0.0080845512528134  0.4363104254866955  0.4221158929898966   T   T   T
  0.4422731495893731  0.6428724074130310  0.6509843216094829   T   T   T
  0.4694664413036492  0.5449571564080330  0.6282399349373012   T   T   T
  0.3239485366347706  0.9163814837398826  0.5758832626700907   T   T   T
  0.3650936300569400  0.7996857432405046  0.5748774622526950   T   T   T
  0.3717808185815387  0.0965811144615178  0.5600663841153647   T   T   T
  0.2435921118144922  0.0598631290212790  0.5593799574781059   T   T   T
  0.1107620282978620  0.6828631913082990  0.6025888149054837   T   T   T
  0.9747432784439478  0.6608087976638924  0.6023454555734973   T   T   T
  0.6940406113692220  0.7995648540877734  0.6084754458794068   T   T   T
  0.6305475551922211  0.7147055378156317  0.5901463290319718   T   T   T
  0.5132427763567911  0.9644036038813782  0.6509909403692746   T   T   T
  0.1949481197001801  0.5291867747268918  0.6051091594979813   T   T   T
  0.5678768178172581  0.5325165111641765  0.5395997802665811   T   T   T
  0.4301224488239003  0.5483477810513510  0.5352643072192917   T   T   T
  0.3234527495828330  0.9302490812371333  0.6472714614974582   T   T   T
  0.2702111869153087  0.8601249059909013  0.6183122620796941   T   T   T
  0.1049992987122878  0.1562096960883430  0.5363173731366533   T   T   T
  0.0957590926673897  0.0218701901879241  0.5267154066857678   T   T   T
  0.8826403066938188  0.9687508358881743  0.5469788099854157   T   T   T
  0.8324963920737591  0.8716671230972423  0.5287676995233972   T   T   T
  0.0551398460169657  0.3992046248418311  0.6126786558498646   T   T   T
  0.1611192802090542  0.3986639851227434  0.6372074634325299   T   T   T
  0.4904275436225792  0.1536920496216743  0.4775747063463847   T   T   T
  0.5037766998361919  0.0318482073311235  0.4866137208987323   T   T   T
  0.5504596967443142  0.9666371785845346  0.5505346823062307   T   T   T
  0.5825543188293357  0.0747233174971603  0.5647603130831560   T   T   T
  0.9080017330445034  0.9453297311767173  0.6540601883440501   T   T   T
  0.8065730567171254  0.9280368069462772  0.6767037494348559   T   T   T
  0.1506072479054697  0.5562626195058537  0.4131360621063348   T   T   T
  0.2221996064438897  0.4503753754102876  0.4097204983447227   T   T   T
  0.2926468811623548  0.6820915180712116  0.6924659909611006   T   T   T
  0.3672709004267383  0.0876037816411779  0.6486201229560702   T   T   T
  0.2899723186366373  0.6060014453866072  0.6124615615243777   T   T   T
  0.8545428423783847  0.5470790430707243  0.6434805775984570   T   T   T
  0.5240615386636053  0.2173227230276930  0.5510962952206964   T   T   T
  0.4556032510271095  0.2300542514169591  0.5202846429952874   T   T   T
  0.6601738522746441  0.2629861525292625  0.4072653081822528   T   T   T
  0.5424763414401956  0.2422817610058115  0.3861520352231799   T   T   T
  0.3310987521047057  0.2736685756768734  0.6324068029640888   T   T   T
  0.2948020256493743  0.3462994800876344  0.6065980043248722   T   T   T
  0.8249542711169254  0.7873682449145131  0.4452728030434485   T   T   T
  0.8827849336403240  0.8465962577899806  0.4726166907902011   T   T   T
  0.0649793489424842  0.7571339951554600  0.5554056341500082   T   T   T
  0.1707589483424783  0.8269963498477916  0.5493265577688027   T   T   T
  0.2196905913915157  0.3035123332101687  0.5542745908420571   T   T   T
  0.3436576272968072  0.2994449002736591  0.5561984005978884   T   T   T
  0.0000000000000000  0.0000000000000000  0.0169525060000000   F   F   F
  0.2500000000000000  0.0000000000000000  0.0169525060000000   F   F   F
  0.5000000000000000  0.0000000000000000  0.0169525060000000   F   F   F
  0.7500000000000000  0.0000000000000000  0.0169525060000000   F   F   F
  0.0000000000000000  0.5000000000000000  0.0169525060000000   F   F   F
  0.2500000000000000  0.5000000000000000  0.0169525060000000   F   F   F
  0.5000000000000000  0.5000000000000000  0.0169525060000000   F   F   F
  0.7500000000000000  0.5000000000000000  0.0169525060000000   F   F   F
  0.1250000000000000  0.3476000200000000  0.0471461570000000   F   F   F
  0.1250000000000000  0.1524000000000000  0.0471461570000000   F   F   F
  0.3750000000000000  0.3476000200000000  0.0471461570000000   F   F   F
  0.3750000000000000  0.1524000000000000  0.0471461570000000   F   F   F
  0.6250000000000000  0.3476000200000000  0.0471461570000000   F   F   F
  0.6250000000000000  0.1524000000000000  0.0471461570000000   F   F   F
  0.8750000000000000  0.3476000200000000  0.0471461570000000   F   F   F
  0.8750000000000000  0.1524000000000000  0.0471461570000000   F   F   F
  0.1250000000000000  0.8476000200000000  0.0471461570000000   F   F   F
  0.1250000000000000  0.6524000000000000  0.0471461570000000   F   F   F
  0.3750000000000000  0.8476000200000000  0.0471461570000000   F   F   F
  0.3750000000000000  0.6524000000000000  0.0471461570000000   F   F   F
  0.6250000000000000  0.8476000200000000  0.0471461570000000   F   F   F
  0.6250000000000000  0.6524000000000000  0.0471461570000000   F   F   F
  0.8750000000000000  0.8476000200000000  0.0471461570000000   F   F   F
  0.8750000000000000  0.6524000000000000  0.0471461570000000   F   F   F
  0.0000000000000000  0.0000000000000000  0.0773454570000000   F   F   F
  0.2500000000000000  0.0000000000000000  0.0773454570000000   F   F   F
  0.5000000000000000  0.0000000000000000  0.0773454570000000   F   F   F
  0.7500000000000000  0.0000000000000000  0.0773454570000000   F   F   F
  0.0000000000000000  0.5000000000000000  0.0773454570000000   F   F   F
  0.2500000000000000  0.5000000000000000  0.0773454570000000   F   F   F
  0.5000000000000000  0.5000000000000000  0.0773454570000000   F   F   F
  0.7500000000000000  0.5000000000000000  0.0773454570000000   F   F   F
  0.2446020100000000  0.2502561800000000  0.0925932890000000   T   T   T
  0.5062855700000000  0.2451410500000000  0.0924833640000000   T   T   T
  0.7455482000000000  0.2514776000000000  0.0931794390000000   T   T   T
  0.0028583829000000  0.2462499900000000  0.0926995310000000   T   T   T
  0.2455482000000000  0.7514776000000000  0.0931794390000000   T   T   T
  0.5028583800000000  0.7462499900000000  0.0926995310000000   T   T   T
  0.7446020100000000  0.7502561800000001  0.0925932890000000   T   T   T
  0.0062855740000000  0.7451410500000000  0.0924833640000000   T   T   T
  0.1208759400000000  0.4044822100000000  0.1251526400000000   T   T   T
  0.3777343500000000  0.4054415700000000  0.1256213400000000   T   T   T
  0.6189654600000000  0.3990295300000000  0.1249759600000000   T   T   T
  0.8801997600000000  0.4003256100000000  0.1249513100000000   T   T   T
  0.1189654600000000  0.8990295300000000  0.1249759600000000   T   T   T
  0.3801997600000000  0.9003256100000000  0.1249513100000000   T   T   T
  0.6208759400000000  0.9044822100000000  0.1251526400000000   T   T   T
  0.8777343500000000  0.9054415700000000  0.1256213400000000   T   T   T
  0.1352199800000000  0.0977828370000000  0.1295167200000000   T   T   T
  0.3637014400000000  0.0971030390000000  0.1297426000000000   T   T   T
  0.6255470600000000  0.0974777520000000  0.1264351900000000   T   T   T
  0.8741733500000000  0.0966724820000000  0.1266254100000000   T   T   T
  0.1255470600000000  0.5974777500000000  0.1264351900000000   T   T   T
  0.3741733500000000  0.5966724799999999  0.1266254100000000   T   T   T
  0.6352199800000000  0.5977828400000000  0.1295167200000000   T   T   T
  0.8637014400000000  0.5971030400000000  0.1297426000000000   T   T   T
  0.2450594100000000  0.2656507600000000  0.1566452500000000   T   T   T
  0.5034077500000000  0.2457920700000000  0.1583122000000000   T   T   T
  0.7443255100000000  0.2520773600000000  0.1585772000000000   T   T   T
  0.0071779064000000  0.2465624100000000  0.1584999600000000   T   T   T
  0.2443255100000000  0.7520773600000000  0.1585772000000000   T   T   T
  0.5071779100000000  0.7465624100000000  0.1584999600000000   T   T   T
  0.7450594100000000  0.7656507600000000  0.1566452500000000   T   T   T
  0.0034077534000000  0.7457920700000000  0.1583122000000000   T   T   T
  0.2489424000000000  0.4943193400000000  0.1745454200000000   T   T   T
  0.5029600900000000  0.4973634800000000  0.1757601600000000   T   T   T
  0.7490684000000000  0.4783938000000000  0.1769059600000000   T   T   T
  0.9971459700000000  0.4974210200000000  0.1756172400000000   T   T   T
  0.2490684000000000  0.9783938000000000  0.1769059600000000   T   T   T
  0.4971459700000000  0.9974210200000000  0.1756172400000000   T   T   T
  0.7489424000000000  0.9943193400000000  0.1745454200000000   T   T   T
  0.0029600885000000  0.9973634800000000  0.1757601600000000   T   T   T
  0.1369615500000000  0.1468902000000000  0.2045011900000000   T   T   T
  0.3627596700000000  0.1472427000000000  0.2038375300000000   T   T   T
  0.6263347600000000  0.1474589500000000  0.2064472000000000   T   T   T
  0.8728018000000000  0.1477971700000000  0.2054081800000000   T   T   T
  0.1263347600000000  0.6474589500000000  0.2064472000000000   T   T   T
  0.3728018000000000  0.6477971700000000  0.2054081800000000   T   T   T
  0.6369615500000000  0.6468902000000000  0.2045011900000000   T   T   T
  0.8627596700000000  0.6472426999999999  0.2038375300000000   T   T   T
  0.1189093100000000  0.3442736100000000  0.2084354300000000   T   T   T
  0.3800622500000000  0.3439489100000000  0.2074362300000000   T   T   T
  0.6198853300000000  0.3399114000000000  0.2086362000000000   T   T   T
  0.8792279600000000  0.3397230600000000  0.2076650600000000   T   T   T
  0.1198853300000000  0.8399114000000000  0.2086362000000000   T   T   T
  0.3792279600000000  0.8397230600000000  0.2076650600000000   T   T   T
  0.6189093100000000  0.8442736100000000  0.2084354300000000   T   T   T
  0.8800622500000000  0.8439489100000001  0.2074362300000000   T   T   T
  0.2500344200000000  0.4916881100000000  0.2370820800000000   T   T   T
  0.4963830300000000  0.4992213100000000  0.2387968700000000   T   T   T
  0.7499733100000000  0.4934619900000000  0.2393638500000000   T   T   T
  0.0016118705000000  0.4989422300000000  0.2387904200000000   T   T   T
  0.2499733100000000  0.9934619900000000  0.2393638500000000   T   T   T
  0.5016118700000000  0.9989422300000000  0.2387904200000000   T   T   T
  0.7500344200000000  0.9916881100000000  0.2370820800000000   T   T   T
  0.9963830299999999  0.9992213100000000  0.2387968700000000   T   T   T
  0.2496054800000000  0.2450490400000000  0.2576365500000000   T   T   T
  0.4955881700000000  0.2389632800000000  0.2550269900000000   T   T   T
  0.7497734100000000  0.2440599400000000  0.2541595600000000   T   T   T
  0.0026942451000000  0.2387747100000000  0.2550128400000000   T   T   T
  0.2497734100000000  0.7440599400000000  0.2541595600000000   T   T   T
  0.5026942500000000  0.7387747099999999  0.2550128400000000   T   T   T
  0.7496054800000000  0.7450490400000001  0.2576365500000000   T   T   T
  0.9955881700000000  0.7389632800000000  0.2550269900000000   T   T   T
  0.1237648700000000  0.3934600200000000  0.2879529500000000   T   T   T
  0.3749030100000000  0.3934838100000000  0.2880474700000000   T   T   T
  0.6226691700000000  0.3936513300000000  0.2872562600000000   T   T   T
  0.8759984800000000  0.3936177800000000  0.2873782300000000   T   T   T
  0.1226691700000000  0.8936513300000000  0.2872562600000000   T   T   T
  0.3759984800000000  0.8936177800000000  0.2873782300000000   T   T   T
  0.6237648700000000  0.8934600200000000  0.2879529500000000   T   T   T
  0.8749030100000000  0.8934838100000000  0.2880474700000000   T   T   T
  0.1255571200000000  0.0926753020000000  0.2888268500000000   T   T   T
  0.3730778100000000  0.0926907860000000  0.2889500000000000   T   T   T
  0.6247827000000000  0.0930262750000000  0.2875875900000000   T   T   T
  0.8739166200000000  0.0930366370000000  0.2877107800000000   T   T   T
  0.1247827000000000  0.5930262700000000  0.2875875900000000   T   T   T
  0.3739166200000000  0.5930366400000000  0.2877107800000000   T   T   T
  0.6255571200000000  0.5926753000000000  0.2888268500000000   T   T   T
  0.8730778100000000  0.5926907900000000  0.2889500000000000   T   T   T
  0.2491397700000000  0.2436166400000000  0.3213276200000000   T   T   T
  0.5003482200000000  0.2434444500000000  0.3201066500000000   T   T   T
  0.7491944000000000  0.2438840500000000  0.3181927200000000   T   T   T
  0.9985116500000000  0.2434274500000000  0.3201494700000000   T   T   T
  0.2491944000000000  0.7438840500000000  0.3181927200000000   T   T   T
  0.4985116500000000  0.7434274500000000  0.3201494700000000   T   T   T
  0.7491397700000000  0.7436166400000001  0.3213276200000000   T   T   T
  0.0003482204900000  0.7434444500000000  0.3201066500000000   T   T   T
  0.2492586800000000  0.4943330300000000  0.3348770800000000   T   T   T
  0.4990270800000000  0.4935966100000000  0.3357975800000000   T   T   T
  0.7492423300000000  0.4903316300000000  0.3359667100000000   T   T   T
  0.9997616600000000  0.4936165900000000  0.3357841300000000   T   T   T
  0.2492423300000000  0.9903316300000000  0.3359667100000000   T   T   T
  0.4997616600000000  0.9936165900000000  0.3357841300000000   T   T   T
  0.7492586800000000  0.9943330300000000  0.3348770800000000   T   T   T
  0.9990270800000000  0.9935966100000000  0.3357975800000000   T   T   T
  0.3280597113280523  0.9203401435484242  0.4199650269181980   T   T   T
  0.0919378153304014  0.1872357718052251  0.4413799136249668   T   T   T
  0.2978597045490648  0.5286980047876999  0.5400250335930304   T   T   T
  0.4969741886036345  0.0509240127201220  0.4073630480934514   T   T   T
  0.9924874096703816  0.3391037866479239  0.5811077763788892   T   T   T
  0.8512791411732158  0.2013740215230510  0.6020055914175534   T   T   T
  0.4861007719019530  0.9251052901850229  0.5086539251754520   T   T   T
  0.7729678000676942  0.4107192733359349  0.4618535120302321   T   T   T
  0.4667368500596076  0.9992097580825047  0.6678464056584338   T   T   T
  0.6252962982581246  0.4330753307098900  0.5627169389779866   T   T   T
  0.3477560834369119  0.7333667945228218  0.6852852542816422   T   T   T
  0.5950015545476079  0.7407085612077489  0.4981854796982276   T   T   T
  0.2773968361013784  0.9004344454953095  0.4868956947375228   T   T   T
  0.4286423405841931  0.2881671063304269  0.4802547413193403   T   T   T
  0.1515583071235632  0.2540772353589463  0.3896300355288100   T   T   T
  0.4009200391224700  0.2320951589652431  0.3900920576684493   T   T   T
  0.5254560867744151  0.8462569138710611  0.7147532416494778   T   T   T
  0.0208793079953871  0.8949716320633745  0.6256655981353529   T   T   T
  0.8751048643972499  0.0566639157108248  0.4059191365718396   T   T   T
  0.5444348073078399  0.6541546330169992  0.3950583387317685   T   T   T
  0.3350903017651781  0.7455206146470025  0.3907125259158210   T   T   T
  0.1154409854346553  0.5422804080828963  0.4951836259817857   T   T   T
  0.0109232401100337  0.8315842913907233  0.3917123071617179   T   T   T
  0.8462110848518132  0.2585434722306870  0.3884931066033482   T   T   T
  0.9002162366854728  0.5723488590898529  0.5167203520893386   T   T   T
  0.1105419699444405  0.2660898820349015  0.5321157693140902   T   T   T
  0.8610807604796166  0.1935998541664420  0.6720939083338483   T   T   T
  0.5302463884504234  0.4337393349754495  0.6254906296718781   T   T   T
  0.0428043303626704  0.9279481227901502  0.4996220319128730   T   T   T
  0.4750862318629540  0.7175856857933113  0.5745939696638480   T   T   T
  0.1065828773247712  0.9875462733870889  0.4338257847658054   T   T   T
  0.1158551632211688  0.1783807324087691  0.6643669482707401   T   T   T
  0.9269364107095109  0.4382371288702389  0.4191505071606358   T   T   T
  0.5460819046742543  0.4657180934133071  0.4656503232930216   T   T   T
  0.4297937793795581  0.4842433953860538  0.4060617275810278   T   T   T
  0.7094020358522328  0.1082778623650778  0.5064632538876201   T   T   T
  0.6376606995841632  0.9345197522605405  0.6237899221831806   T   T   T
  0.8516064162232869  0.6299488531899511  0.4042508516068631   T   T   T
  0.7944698067863679  0.7598476919718508  0.5391450790144208   T   T   T
  0.9379248307816300  0.0152979723838588  0.5793752611889256   T   T   T
  0.1766397470654139  0.3345864585700429  0.4744547907683328   T   T   T
  0.7033838248246753  0.9001090943736508  0.3986916073471303   T   T   T
  0.6827446721208819  0.2302102211631467  0.5560444179098579   T   T   T
  0.7013311037433836  0.7338226278411335  0.4313073056202336   T   T   T
  0.8979272720600989  0.2065316612935786  0.4795524672730418   T   T   T
  0.8406111909049244  0.4894277068404619  0.5747699693651732   T   T   T
  0.1278939586725511  0.7270347016469144  0.4650004089659176   T   T   T
  0.9017038963170340  0.4582352080178764  0.6691231897802933   T   T   T
  0.1433924997394222  0.6770949296341352  0.4014649879079167   T   T   T
  0.4353413118452092  0.6169843924469184  0.6292196869683695   T   T   T
  0.3009462914221833  0.8480516074880856  0.5809670105229940   T   T   T
  0.3150176184581999  0.0467510405742190  0.5705396796763175   T   T   T
  0.0342311005286923  0.7132811590514851  0.5966738796796499   T   T   T
  0.7044824293725205  0.7285717198258245  0.6005318739970985   T   T   T
  0.2225304110399363  0.6004436692577259  0.5999614452786296   T   T   T
  0.5081856727189420  0.5707779763219649  0.5275403736554938   T   T   T
  0.2543535122512898  0.8854668071300204  0.6423502019900199   T   T   T
  0.1173832167804458  0.0810315623164344  0.5420868417286259   T   T   T
  0.8528218258591276  0.9477889263403587  0.5238003469793074   T   T   T
  0.0946963525013551  0.4373616331114686  0.6307390646631791   T   T   T
  0.5227541713637972  0.0864900781140401  0.4697209560008954   T   T   T
  0.5808044358726859  0.0030003916264690  0.5691210606193554   T   T   T
  0.8294840261242180  0.9757107026882623  0.6595813513045726   T   T   T
  0.1481536445256491  0.4771507402136729  0.4141628783431881   T   T   T
  0.3274308408253295  0.1391302289629782  0.6353304385476628   T   T   T
  0.8643354044851463  0.5992517967506805  0.6257515224298995   T   T   T
  0.4469748983628009  0.2047190943993793  0.5421649072336477   T   T   T
  0.6316949513286776  0.2584858640671025  0.3850123352423768   T   T   T
  0.3159921235908923  0.3480122703641683  0.6293615601471444   T   T   T
  0.9021008961825457  0.8078710869073040  0.4539953117653229   T   T   T
  0.1122330796281462  0.7868916658468463  0.5387213910431227   T   T   T
  0.2828977583894200  0.3353743004617435  0.5665632175772912   T   T   T
  0.0000000000000000  0.2500000000000000  0.0471461570000000   F   F   F
  0.1250000000000000  0.0000000000000000  0.0471461570000000   F   F   F
  0.2500000000000000  0.2500000000000000  0.0471461570000000   F   F   F
  0.3750000000000000  0.0000000000000000  0.0471461570000000   F   F   F
  0.5000000000000000  0.2500000000000000  0.0471461570000000   F   F   F
  0.6250000000000000  0.0000000000000000  0.0471461570000000   F   F   F
  0.7500000000000000  0.2500000000000000  0.0471461570000000   F   F   F
  0.8750000000000000  0.0000000000000000  0.0471461570000000   F   F   F
  0.0000000000000000  0.7500000000000000  0.0471461570000000   F   F   F
  0.1250000000000000  0.5000000000000000  0.0471461570000000   F   F   F
  0.2500000000000000  0.7500000000000000  0.0471461570000000   F   F   F
  0.3750000000000000  0.5000000000000000  0.0471461570000000   F   F   F
  0.5000000000000000  0.7500000000000000  0.0471461570000000   F   F   F
  0.6250000000000000  0.5000000000000000  0.0471461570000000   F   F   F
  0.7500000000000000  0.7500000000000000  0.0471461570000000   F   F   F
  0.8750000000000000  0.5000000000000000  0.0471461570000000   F   F   F
  0.9994314000000000  0.0030138438000000  0.1259518000000000   T   T   T
  0.2494104100000000  0.9811171700000000  0.1208257400000000   T   T   T
  0.4990167000000000  0.0038049369000000  0.1259435000000000   T   T   T
  0.7503448100000000  0.9991427600000000  0.1241137900000000   T   T   T
  0.9990167000000000  0.5038049400000000  0.1259435000000000   T   T   T
  0.2503448100000000  0.4991427600000000  0.1241137900000000   T   T   T
  0.4994314000000000  0.5030138400000000  0.1259518000000000   T   T   T
  0.7494104100000000  0.4811171700000000  0.1208257400000000   T   T   T
  0.1193756800000000  0.2570487600000000  0.1243689100000000   T   T   T
  0.3785700300000000  0.2555830900000000  0.1233732200000000   T   T   T
  0.6247983000000000  0.2471534800000000  0.1267190700000000   T   T   T
  0.8745961900000000  0.2475535500000000  0.1260777500000000   T   T   T
  0.1247983000000000  0.7471534800000000  0.1267190700000000   T   T   T
  0.3745961900000000  0.7475535500000000  0.1260777500000000   T   T   T
  0.6193756800000000  0.7570487600000000  0.1243689100000000   T   T   T
  0.8785700300000000  0.7555830900000000  0.1233732200000000   T   T   T
  0.0007026445700000  0.2396732400000000  0.2053635400000000   T   T   T
  0.2494724200000000  0.2642527700000000  0.2142748200000000   T   T   T
  0.4990619000000000  0.2398104900000000  0.2050252600000000   T   T   T
  0.7493398400000000  0.2470640800000000  0.2051085600000000   T   T   T
  0.9990618999999999  0.7398104900000000  0.2050252600000000   T   T   T
  0.2493398400000000  0.7470640800000000  0.2051085600000000   T   T   T
  0.5007026400000000  0.7396732400000000  0.2053635400000000   T   T   T
  0.7494724200000000  0.7642527700000000  0.2142748200000000   T   T   T
  0.1260091100000000  0.4972378800000000  0.2062370100000000   T   T   T
  0.3730382800000000  0.4971687000000000  0.2060847100000000   T   T   T
  0.6193394700000000  0.4880186800000000  0.2112911300000000   T   T   T
  0.8795171899999999  0.4880132700000000  0.2110997400000000   T   T   T
  0.1193394700000000  0.9880186800000000  0.2112911300000000   T   T   T
  0.3795171900000000  0.9880132700000001  0.2110997400000000   T   T   T
  0.6260091100000000  0.9972378800000000  0.2062370100000000   T   T   T
  0.8730382800000001  0.9971687000000000  0.2060847100000000   T   T   T
  0.1206571900000000  0.2428772100000000  0.2888693800000000   T   T   T
  0.3784265800000000  0.2428639800000000  0.2887889300000000   T   T   T
  0.6252116599999999  0.2431258300000000  0.2846237600000000   T   T   T
  0.8735548000000000  0.2431058500000000  0.2847581900000000   T   T   T
  0.1252116600000000  0.7431258300000000  0.2846237600000000   T   T   T
  0.3735548000000000  0.7431058500000000  0.2847581900000000   T   T   T
  0.6206571900000000  0.7428772100000000  0.2888693800000000   T   T   T
  0.8784265800000000  0.7428639800000000  0.2887889300000000   T   T   T
  0.2493383800000000  0.4927188100000000  0.2907928000000000   T   T   T
  0.4988147600000000  0.4940604000000000  0.2917872700000000   T   T   T
  0.7493384700000000  0.4921514200000000  0.2919290400000000   T   T   T
  0.9997935500000000  0.4940541400000000  0.2917741100000000   T   T   T
  0.2493384700000000  0.9921514200000000  0.2919290400000000   T   T   T
  0.4997935500000000  0.9940541400000000  0.2917741100000000   T   T   T
  0.7493383800000000  0.9927188100000000  0.2907928000000000   T   T   T
  0.9988147600000000  0.9940604000000000  0.2917872700000000   T   T   T
  0.2490487500000000  0.1219732800000000  0.1670403100000000   T   T   T
  0.7490487500000000  0.6219732800000000  0.1670403100000000   T   T   T
