# Supplementary material for: Ultracompact Electrical Double Layers at TiO2(110) Electrified Interfaces
Source: J Am Chem Soc. 2024 Nov 25;146(49):33443–51. doi: 10.1021/jacs.4c09911 (PMC11638939; doi:10.1021/jacs.4c09911)
Supplement: Supplementary file 4 — ja4c09911_si_004.zip [file ja4c09911_si_004.zip › ja4c09911 SI files/POTCAR_HCl-TiO2]

  PAW_PBE O 08Apr2002                    
   6.00000000000000     
 parameters from PSCTR are:
   VRHFIN =O: s2p4
   LEXCH  = PE
   EATOM  =   432.3788 eV,   31.7789 Ry

   TITEL  = PAW_PBE O 08Apr2002
   LULTRA =        F    use ultrasoft PP ?
   IUNSCR =        1    unscreen: 0-lin 1-nonlin 2-no
   RPACOR =    1.200    partial core radius
   POMASS =   16.000; ZVAL   =    6.000    mass and valenz
   RCORE  =    1.520    outmost cutoff radius
   RWIGS  =    1.550; RWIGS  =    0.820    wigner-seitz radius (au A)
   ENMAX  =  400.000; ENMIN  =  300.000 eV
   ICORE  =        2    local potential
   LCOR   =        T    correct aug charges
   LPAW   =        T    paw PP
   EAUG   =  605.392
   DEXC   =    0.000
   RMAX   =    1.553    core radius for proj-oper
   RAUG   =    1.300    factor for augmentation sphere
   RDEP   =    1.550    radius for radial grids
   RDEPT  =    1.329    core radius for aug-charge
 
   Atomic configuration
    4 entries
     n  l   j            E        occ.
     1  0  0.50      -514.6923   2.0000
     2  0  0.50       -23.9615   2.0000
     2  1  0.50        -9.0305   4.0000
     3  2  1.50        -9.5241   0.0000
   Description
     l       E           TYP  RCUT    TYP  RCUT
     0    -23.9615318     23  1.200
     0     -9.5240782     23  1.200
     1     -9.0304911     23  1.520
     1      8.1634956     23  1.520
     2     -9.5240782      7  1.500
   Error from kinetic energy argument (eV)
   NDATA  =      100
   STEP   =   20.000   1.050
  163.      160.      159.      156.      154.      151.      148.      146.
  142.      139.      137.      134.      130.      126.      123.      119.
  115.      111.      108.      102.      98.8      95.2      90.0      86.6
  83.2      78.3      73.5      70.4      65.9      61.6      57.4      53.4
  49.6      46.0      42.6      39.3      35.3      32.4      28.9      26.4
  23.4      20.6      18.1      15.8      13.7      11.9      10.3      8.47
  7.22      5.87      4.73      3.95      3.13      2.45      1.80      1.37
  1.03     0.721     0.493     0.329     0.215     0.138     0.882E-01 0.534E-01
 0.367E-01 0.267E-01 0.223E-01 0.205E-01 0.193E-01 0.181E-01 0.162E-01 0.138E-01
 0.112E-01 0.878E-02 0.646E-02 0.490E-02 0.370E-02 0.300E-02 0.259E-02 0.238E-02
 0.219E-02 0.196E-02 0.167E-02 0.132E-02 0.100E-02 0.764E-03 0.617E-03 0.544E-03
 0.522E-03 0.507E-03 0.467E-03 0.403E-03 0.312E-03 0.236E-03 0.181E-03 0.157E-03
 0.152E-03 0.150E-03 0.139E-03 0.118E-03
END of PSCTR-controll parameters
 local part
   122.832189257630     
  0.23159076E+02  0.23156323E+02  0.23152891E+02  0.23147171E+02  0.23139165E+02
  0.23128873E+02  0.23116296E+02  0.23101432E+02  0.23084278E+02  0.23064830E+02
  0.23043078E+02  0.23019012E+02  0.22992619E+02  0.22963881E+02  0.22932780E+02
  0.22899292E+02  0.22863394E+02  0.22825057E+02  0.22784252E+02  0.22740947E+02
  0.22695106E+02  0.22646690E+02  0.22595660E+02  0.22541970E+02  0.22485572E+02
  0.22426415E+02  0.22364442E+02  0.22299595E+02  0.22231811E+02  0.22161023E+02
  0.22087162E+02  0.22010155E+02  0.21929927E+02  0.21846399E+02  0.21759491E+02
  0.21669120E+02  0.21575204E+02  0.21477655E+02  0.21376389E+02  0.21271317E+02
  0.21162354E+02  0.21049412E+02  0.20932407E+02  0.20811254E+02  0.20685873E+02
  0.20556184E+02  0.20422114E+02  0.20283592E+02  0.20140552E+02  0.19992934E+02
  0.19840684E+02  0.19683757E+02  0.19522111E+02  0.19355716E+02  0.19184549E+02
  0.19008597E+02  0.18827857E+02  0.18642337E+02  0.18452054E+02  0.18257039E+02
  0.18057334E+02  0.17852993E+02  0.17644083E+02  0.17430684E+02  0.17212889E+02
  0.16990805E+02  0.16764551E+02  0.16534262E+02  0.16300082E+02  0.16062173E+02
  0.15820708E+02  0.15575872E+02  0.15327866E+02  0.15076899E+02  0.14823194E+02
  0.14566987E+02  0.14308521E+02  0.14048052E+02  0.13785844E+02  0.13522170E+02
  0.13257311E+02  0.12991555E+02  0.12725195E+02  0.12458529E+02  0.12191862E+02
  0.11925499E+02  0.11659748E+02  0.11394918E+02  0.11131317E+02  0.10869254E+02
  0.10609033E+02  0.10350957E+02  0.10095322E+02  0.98424191E+01  0.95925338E+01
  0.93459424E+01  0.91029131E+01  0.88637039E+01  0.86285623E+01  0.83977240E+01
  0.81714123E+01  0.79498370E+01  0.77331941E+01  0.75216648E+01  0.73154148E+01
  0.71145940E+01  0.69193361E+01  0.67297579E+01  0.65459593E+01  0.63680230E+01
  0.61960140E+01  0.60299801E+01  0.58699517E+01  0.57159415E+01  0.55679454E+01
  0.54259421E+01  0.52898937E+01  0.51597461E+01  0.50354294E+01  0.49168586E+01
  0.48039340E+01  0.46965419E+01  0.45945555E+01  0.44978356E+01  0.44062315E+01
  0.43195814E+01  0.42377142E+01  0.41604497E+01  0.40875997E+01  0.40189692E+01
  0.39543575E+01  0.38935589E+01  0.38363637E+01  0.37825597E+01  0.37319327E+01
  0.36842680E+01  0.36393508E+01  0.35969678E+01  0.35569077E+01  0.35189623E+01
  0.34829274E+01  0.34486035E+01  0.34157967E+01  0.33843192E+01  0.33539905E+01
  0.33246375E+01  0.32960954E+01  0.32682079E+01  0.32408281E+01  0.32138185E+01
  0.31870516E+01  0.31604100E+01  0.31337865E+01  0.31070846E+01  0.30802181E+01
  0.30531115E+01  0.30256997E+01  0.29979279E+01  0.29697517E+01  0.29411363E+01
  0.29120570E+01  0.28824981E+01  0.28524530E+01  0.28219238E+01  0.27909204E+01
  0.27594606E+01  0.27275691E+01  0.26952771E+01  0.26626218E+01  0.26296457E+01
  0.25963962E+01  0.25629247E+01  0.25292860E+01  0.24955381E+01  0.24617409E+01
  0.24279562E+01  0.23942467E+01  0.23606758E+01  0.23273066E+01  0.22942016E+01
  0.22614221E+01  0.22290277E+01  0.21970760E+01  0.21656219E+01  0.21347173E+01
  0.21044110E+01  0.20747480E+01  0.20457692E+01  0.20175117E+01  0.19900079E+01
  0.19632859E+01  0.19373690E+01  0.19122757E+01  0.18880199E+01  0.18646106E+01
  0.18420521E+01  0.18203440E+01  0.17994812E+01  0.17794544E+01  0.17602500E+01
  0.17418502E+01  0.17242334E+01  0.17073746E+01  0.16912454E+01  0.16758144E+01
  0.16610474E+01  0.16469079E+01  0.16333574E+01  0.16203556E+01  0.16078610E+01
  0.15958307E+01  0.15842216E+01  0.15729898E+01  0.15620918E+01  0.15514842E+01
  0.15411242E+01  0.15309702E+01  0.15209814E+01  0.15111189E+01  0.15013454E+01
  0.14916254E+01  0.14819259E+01  0.14722160E+01  0.14624673E+01  0.14526543E+01
  0.14427541E+01  0.14327467E+01  0.14226150E+01  0.14123449E+01  0.14019253E+01
  0.13913480E+01  0.13806076E+01  0.13697019E+01  0.13586312E+01  0.13473984E+01
  0.13360094E+01  0.13244720E+01  0.13127965E+01  0.13009955E+01  0.12890832E+01
  0.12770756E+01  0.12649904E+01  0.12528465E+01  0.12406638E+01  0.12284633E+01
  0.12162666E+01  0.12040955E+01  0.11919724E+01  0.11799196E+01  0.11679590E+01
  0.11561124E+01  0.11444009E+01  0.11328447E+01  0.11214633E+01  0.11102750E+01
  0.10992968E+01  0.10885445E+01  0.10780322E+01  0.10677726E+01  0.10577767E+01
  0.10480535E+01  0.10386106E+01  0.10294535E+01  0.10205860E+01  0.10120100E+01
  0.10037256E+01  0.99573111E+00  0.98802302E+00  0.98059619E+00  0.97344388E+00
  0.96655777E+00  0.95992813E+00  0.95354389E+00  0.94739277E+00  0.94146141E+00
  0.93573549E+00  0.93019985E+00  0.92483868E+00  0.91963564E+00  0.91457398E+00
  0.90963674E+00  0.90480684E+00  0.90006727E+00  0.89540118E+00  0.89079207E+00
  0.88622388E+00  0.88168111E+00  0.87714897E+00  0.87261346E+00  0.86806148E+00
  0.86348092E+00  0.85886072E+00  0.85419098E+00  0.84946295E+00  0.84466914E+00
  0.83980333E+00  0.83486058E+00  0.82983722E+00  0.82473092E+00  0.81954060E+00
  0.81426645E+00  0.80890988E+00  0.80347350E+00  0.79796101E+00  0.79237722E+00
  0.78672792E+00  0.78101981E+00  0.77526043E+00  0.76945809E+00  0.76362171E+00
  0.75776079E+00  0.75188527E+00  0.74600545E+00  0.74013186E+00  0.73427518E+00
  0.72844613E+00  0.72265536E+00  0.71691337E+00  0.71123040E+00  0.70561634E+00
  0.70008066E+00  0.69463230E+00  0.68927961E+00  0.68403029E+00  0.67889132E+00
  0.67386890E+00  0.66896843E+00  0.66419444E+00  0.65955058E+00  0.65503961E+00
  0.65066336E+00  0.64642275E+00  0.64231779E+00  0.63834759E+00  0.63451038E+00
  0.63080353E+00  0.62722361E+00  0.62376640E+00  0.62042695E+00  0.61719965E+00
  0.61407827E+00  0.61105604E+00  0.60812569E+00  0.60527956E+00  0.60250964E+00
  0.59980765E+00  0.59716514E+00  0.59457353E+00  0.59202421E+00  0.58950861E+00
  0.58701826E+00  0.58454489E+00  0.58208046E+00  0.57961727E+00  0.57714797E+00
  0.57466567E+00  0.57216395E+00  0.56963692E+00  0.56707928E+00  0.56448633E+00
  0.56185400E+00  0.55917889E+00  0.55645829E+00  0.55369014E+00  0.55087311E+00
  0.54800654E+00  0.54509046E+00  0.54212556E+00  0.53911318E+00  0.53605530E+00
  0.53295448E+00  0.52981384E+00  0.52663701E+00  0.52342811E+00  0.52019167E+00
  0.51693261E+00  0.51365617E+00  0.51036786E+00  0.50707338E+00  0.50377862E+00
  0.50048955E+00  0.49721218E+00  0.49395251E+00  0.49071647E+00  0.48750986E+00
  0.48433829E+00  0.48120716E+00  0.47812159E+00  0.47508636E+00  0.47210591E+00
  0.46918428E+00  0.46632508E+00  0.46353145E+00  0.46080606E+00  0.45815110E+00
  0.45556823E+00  0.45305860E+00  0.45062282E+00  0.44826101E+00  0.44597273E+00
  0.44375707E+00  0.44161261E+00  0.43953746E+00  0.43752927E+00  0.43558527E+00
  0.43370232E+00  0.43187688E+00  0.43010511E+00  0.42838289E+00  0.42670584E+00
  0.42506939E+00  0.42346879E+00  0.42189920E+00  0.42035569E+00  0.41883331E+00
  0.41732712E+00  0.41583226E+00  0.41434394E+00  0.41285754E+00  0.41136861E+00
  0.40987293E+00  0.40836651E+00  0.40684568E+00  0.40530705E+00  0.40374758E+00
  0.40216459E+00  0.40055578E+00  0.39891922E+00  0.39725340E+00  0.39555721E+00
  0.39382995E+00  0.39207134E+00  0.39028149E+00  0.38846093E+00  0.38661055E+00
  0.38473164E+00  0.38282582E+00  0.38089505E+00  0.37894160E+00  0.37696803E+00
  0.37497713E+00  0.37297194E+00  0.37095567E+00  0.36893171E+00  0.36690355E+00
  0.36487479E+00  0.36284908E+00  0.36083009E+00  0.35882146E+00  0.35682682E+00
  0.35484967E+00  0.35289344E+00  0.35096139E+00  0.34905661E+00  0.34718199E+00
  0.34534019E+00  0.34353365E+00  0.34176451E+00  0.34003465E+00  0.33834565E+00
  0.33669877E+00  0.33509498E+00  0.33353491E+00  0.33201887E+00  0.33054686E+00
  0.32911854E+00  0.32773328E+00  0.32639013E+00  0.32508786E+00  0.32382497E+00
  0.32259969E+00  0.32141002E+00  0.32025373E+00  0.31912841E+00  0.31803148E+00
  0.31696019E+00  0.31591171E+00  0.31488308E+00  0.31387130E+00  0.31287331E+00
  0.31188607E+00  0.31090654E+00  0.30993172E+00  0.30895869E+00  0.30798463E+00
  0.30700685E+00  0.30602279E+00  0.30503006E+00  0.30402644E+00  0.30300994E+00
  0.30197876E+00  0.30093135E+00  0.29986638E+00  0.29878278E+00  0.29767973E+00
  0.29655667E+00  0.29541330E+00  0.29424956E+00  0.29306568E+00  0.29186211E+00
  0.29063955E+00  0.28939893E+00  0.28814140E+00  0.28686831E+00  0.28558119E+00
  0.28428176E+00  0.28297188E+00  0.28165354E+00  0.28032884E+00  0.27899999E+00
  0.27766925E+00  0.27633892E+00  0.27501136E+00  0.27368889E+00  0.27237383E+00
  0.27106847E+00  0.26977500E+00  0.26849556E+00  0.26723218E+00  0.26598676E+00
  0.26476107E+00  0.26355673E+00  0.26237518E+00  0.26121771E+00  0.26008540E+00
  0.25897915E+00  0.25789965E+00  0.25684741E+00  0.25582268E+00  0.25482556E+00
  0.25385590E+00  0.25291338E+00  0.25199746E+00  0.25110741E+00  0.25024234E+00
  0.24940116E+00  0.24858265E+00  0.24778542E+00  0.24700797E+00  0.24624867E+00
  0.24550578E+00  0.24477751E+00  0.24406197E+00  0.24335725E+00  0.24266139E+00
  0.24197242E+00  0.24128839E+00  0.24060737E+00  0.23992746E+00  0.23924683E+00
  0.23856374E+00  0.23787651E+00  0.23718358E+00  0.23648351E+00  0.23577499E+00
  0.23505683E+00  0.23432802E+00  0.23358767E+00  0.23283507E+00  0.23206967E+00
  0.23129111E+00  0.23049916E+00  0.22969380E+00  0.22887514E+00  0.22804348E+00
  0.22719928E+00  0.22634313E+00  0.22547579E+00  0.22459812E+00  0.22371115E+00
  0.22281599E+00  0.22191386E+00  0.22100608E+00  0.22009402E+00  0.21917913E+00
  0.21826291E+00  0.21734688E+00  0.21643258E+00  0.21552155E+00  0.21461532E+00
  0.21371540E+00  0.21282324E+00  0.21194024E+00  0.21106775E+00  0.21020701E+00
  0.20935919E+00  0.20852536E+00  0.20770646E+00  0.20690333E+00  0.20611668E+00
  0.20534709E+00  0.20459501E+00  0.20386075E+00  0.20314447E+00  0.20244620E+00
  0.20176585E+00  0.20110316E+00  0.20045776E+00  0.19982914E+00  0.19921668E+00
  0.19861965E+00  0.19803720E+00  0.19746840E+00  0.19691221E+00  0.19636753E+00
  0.19583321E+00  0.19530800E+00  0.19479065E+00  0.19427987E+00  0.19377435E+00
  0.19327275E+00  0.19277379E+00  0.19227616E+00  0.19177861E+00  0.19127992E+00
  0.19077894E+00  0.19027456E+00  0.18976576E+00  0.18925161E+00  0.18873125E+00
  0.18820392E+00  0.18766897E+00  0.18712585E+00  0.18657414E+00  0.18601351E+00
  0.18544376E+00  0.18486480E+00  0.18427666E+00  0.18367948E+00  0.18307352E+00
  0.18245915E+00  0.18183681E+00  0.18120709E+00  0.18057063E+00  0.17992815E+00
  0.17928049E+00  0.17862850E+00  0.17797313E+00  0.17731536E+00  0.17665620E+00
  0.17599671E+00  0.17533794E+00  0.17468098E+00  0.17402688E+00  0.17337670E+00
  0.17273147E+00  0.17209218E+00  0.17145979E+00  0.17083519E+00  0.17021923E+00
  0.16961266E+00  0.16901619E+00  0.16843044E+00  0.16785593E+00  0.16729311E+00
  0.16674233E+00  0.16620382E+00  0.16567775E+00  0.16516418E+00  0.16466305E+00
  0.16417422E+00  0.16369747E+00  0.16323245E+00  0.16277877E+00  0.16233591E+00
  0.16190329E+00  0.16148029E+00  0.16106617E+00  0.16066018E+00  0.16026148E+00
  0.15986923E+00  0.15948252E+00  0.15910044E+00  0.15872205E+00  0.15834641E+00
  0.15797257E+00  0.15759962E+00  0.15722664E+00  0.15685276E+00  0.15647712E+00
  0.15609893E+00  0.15571745E+00  0.15533198E+00  0.15494190E+00  0.15454664E+00
  0.15414573E+00  0.15373875E+00  0.15332538E+00  0.15290538E+00  0.15247858E+00
  0.15204491E+00  0.15160438E+00  0.15115709E+00  0.15070321E+00  0.15024300E+00
  0.14977680E+00  0.14930502E+00  0.14882812E+00  0.14834664E+00  0.14786118E+00
  0.14737239E+00  0.14688094E+00  0.14638757E+00  0.14589304E+00  0.14539812E+00
  0.14490360E+00  0.14441028E+00  0.14391897E+00  0.14343045E+00  0.14294550E+00
  0.14246486E+00  0.14198926E+00  0.14151937E+00  0.14105583E+00  0.14059922E+00
  0.14015009E+00  0.13970890E+00  0.13927606E+00  0.13885191E+00  0.13843672E+00
  0.13803069E+00  0.13763396E+00  0.13724656E+00  0.13686847E+00  0.13649960E+00
  0.13613977E+00  0.13578875E+00  0.13544622E+00  0.13511181E+00  0.13478509E+00
  0.13446556E+00  0.13415270E+00  0.13384592E+00  0.13354458E+00  0.13324804E+00
  0.13295561E+00  0.13266659E+00  0.13238025E+00  0.13209587E+00  0.13181273E+00
  0.13153011E+00  0.13124730E+00  0.13096362E+00  0.13067842E+00  0.13039107E+00
  0.13010098E+00  0.12980762E+00  0.12951049E+00  0.12920914E+00  0.12890321E+00
  0.12859235E+00  0.12827631E+00  0.12795489E+00  0.12762796E+00  0.12729544E+00
  0.12695734E+00  0.12661372E+00  0.12626472E+00  0.12591053E+00  0.12555140E+00
  0.12518765E+00  0.12481965E+00  0.12444781E+00  0.12407259E+00  0.12369450E+00
  0.12331409E+00  0.12293191E+00  0.12254858E+00  0.12216470E+00  0.12178091E+00
  0.12139784E+00  0.12101613E+00  0.12063641E+00  0.12025930E+00  0.11988541E+00
  0.11951532E+00  0.11914958E+00  0.11878870E+00  0.11843317E+00  0.11808343E+00
  0.11773987E+00  0.11740282E+00  0.11707258E+00  0.11674939E+00  0.11643341E+00
  0.11612476E+00  0.11582351E+00  0.11552965E+00  0.11524312E+00  0.11496380E+00
  0.11469151E+00  0.11442602E+00  0.11416704E+00  0.11391424E+00  0.11366725E+00
  0.11342562E+00  0.11318892E+00  0.11295663E+00  0.11272824E+00  0.11250321E+00
  0.11228096E+00  0.11206092E+00  0.11184250E+00  0.11162511E+00  0.11140817E+00
  0.11119111E+00  0.11097336E+00  0.11075438E+00  0.11053365E+00  0.11031069E+00
  0.11008504E+00  0.10985629E+00  0.10962407E+00  0.10938804E+00  0.10914792E+00
  0.10890348E+00  0.10865453E+00  0.10840094E+00  0.10814265E+00  0.10787963E+00
  0.10761190E+00  0.10733957E+00  0.10706277E+00  0.10678168E+00  0.10649655E+00
  0.10620766E+00  0.10591533E+00  0.10561994E+00  0.10532187E+00  0.10502157E+00
  0.10471949E+00  0.10441611E+00  0.10411195E+00  0.10380750E+00  0.10350329E+00
  0.10319985E+00  0.10289770E+00  0.10259736E+00  0.10229933E+00  0.10200411E+00
  0.10171215E+00  0.10142390E+00  0.10113978E+00  0.10086017E+00  0.10058540E+00
  0.10031577E+00  0.10005156E+00  0.99792978E-01  0.99540193E-01  0.99293328E-01
  0.99052459E-01  0.98817610E-01  0.98588757E-01  0.98365827E-01  0.98148698E-01
  0.97937203E-01  0.97731130E-01  0.97530225E-01  0.97334195E-01  0.97142707E-01
  0.96955400E-01  0.96771879E-01  0.96591726E-01  0.96414497E-01  0.96239735E-01
  0.96066966E-01  0.95895709E-01  0.95725476E-01  0.95555783E-01  0.95386148E-01
  0.95216099E-01  0.95045178E-01  0.94872945E-01  0.94698983E-01  0.94522899E-01
  0.94344330E-01  0.94162946E-01  0.93978451E-01  0.93790588E-01  0.93599139E-01
  0.93403927E-01  0.93204820E-01  0.93001728E-01  0.92794609E-01  0.92583463E-01
  0.92368337E-01  0.92149319E-01  0.91926543E-01  0.91700184E-01  0.91470454E-01
  0.91237604E-01  0.91001919E-01  0.90763714E-01  0.90523335E-01  0.90281152E-01
  0.90037554E-01  0.89792951E-01  0.89547764E-01  0.89302426E-01  0.89057374E-01
  0.88813047E-01  0.88569881E-01  0.88328303E-01  0.88088732E-01  0.87851569E-01
  0.87617198E-01  0.87385980E-01  0.87158250E-01  0.86934315E-01  0.86714450E-01
  0.86498897E-01  0.86287863E-01  0.86081515E-01  0.85879983E-01  0.85683358E-01
  0.85491686E-01  0.85304976E-01  0.85123193E-01  0.84946265E-01  0.84774075E-01
  0.84606474E-01  0.84443271E-01  0.84284243E-01  0.84129135E-01  0.83977661E-01
  0.83829509E-01  0.83684343E-01  0.83541806E-01  0.83401522E-01  0.83263104E-01
  0.83126153E-01  0.82990265E-01  0.82855032E-01  0.82720048E-01  0.82584911E-01
  0.82449231E-01  0.82312628E-01  0.82174739E-01  0.82035220E-01  0.81893749E-01
  0.81750032E-01  0.81603798E-01  0.81454810E-01  0.81302863E-01  0.81147783E-01
  0.80989434E-01  0.80827715E-01  0.80662565E-01  0.80493956E-01  0.80321902E-01
  0.80146453E-01  0.79967695E-01  0.79785750E-01  0.79600776E-01  0.79412960E-01
  0.79222523E-01  0.79029713E-01  0.78834802E-01  0.78638088E-01  0.78439887E-01
  0.78240534E-01  0.78040377E-01  0.77839773E-01  0.77639090E-01  0.77438697E-01
  0.77238964E-01  0.77040257E-01  0.76842936E-01  0.76647351E-01  0.76453836E-01
  0.76262713E-01  0.76074279E-01  0.75888812E-01  0.75706566E-01  0.75527767E-01
  0.75352611E-01  0.75181266E-01  0.75013866E-01  0.74850514E-01  0.74691276E-01
  0.74536186E-01  0.74385241E-01  0.74238407E-01  0.74095612E-01  0.73956753E-01
  0.73821695E-01  0.73690270E-01  0.73562286E-01  0.73437519E-01  0.73315724E-01
  0.73196632E-01  0.73079954E-01  0.72965386E-01  0.72852607E-01  0.72741287E-01
  0.72631089E-01  0.72521667E-01  0.72412679E-01  0.72303780E-01  0.72194632E-01
 gradient corrections used for XC
           5
 core charge-density (partial)
  0.26956851E-02  0.26948879E-02  0.26924976E-02  0.26885178E-02  0.26829551E-02
  0.26758182E-02  0.26671185E-02  0.26568697E-02  0.26450880E-02  0.26317922E-02
  0.26170031E-02  0.26007439E-02  0.25830402E-02  0.25639196E-02  0.25434119E-02
  0.25215489E-02  0.24983643E-02  0.24738939E-02  0.24481750E-02  0.24212469E-02
  0.23931503E-02  0.23639276E-02  0.23336224E-02  0.23022798E-02  0.22699462E-02
  0.22366689E-02  0.22024963E-02  0.21674778E-02  0.21316636E-02  0.20951042E-02
  0.20578513E-02  0.20199565E-02  0.19814721E-02  0.19424506E-02  0.19029443E-02
  0.18630061E-02  0.18226882E-02  0.17820431E-02  0.17411227E-02  0.16999786E-02
  0.16586620E-02  0.16172234E-02  0.15757125E-02  0.15341786E-02  0.14926697E-02
  0.14512331E-02  0.14099150E-02  0.13687605E-02  0.13278136E-02  0.12871169E-02
  0.12467118E-02  0.12066384E-02  0.11669351E-02  0.11276391E-02  0.10887861E-02
  0.10504099E-02  0.10125431E-02  0.97521650E-03  0.93845915E-03  0.90229855E-03
  0.86676047E-03  0.83186896E-03  0.79764634E-03  0.76411323E-03  0.73128851E-03
  0.69918935E-03  0.66783118E-03  0.63722777E-03  0.60739118E-03  0.57833182E-03
  0.55005845E-03  0.52257823E-03  0.49589673E-03  0.47001796E-03  0.44494445E-03
  0.42067724E-03  0.39721593E-03  0.37455875E-03  0.35270258E-03  0.33164303E-03
  0.31137445E-03  0.29189001E-03  0.27318174E-03  0.25524059E-03  0.23805651E-03
  0.22161846E-03  0.20591448E-03  0.19093180E-03  0.17665682E-03  0.16307522E-03
  0.15017201E-03  0.13793157E-03  0.12633773E-03  0.11537381E-03  0.10502268E-03
  0.95266838E-04  0.86088431E-04  0.77469330E-04  0.69391177E-04  0.61835435E-04
  0.54783440E-04  0.48216450E-04  0.42115690E-04  0.36462395E-04  0.31237860E-04
  0.26423475E-04  0.22000766E-04  0.17951438E-04  0.14257401E-04  0.10900813E-04
  0.78641060E-05  0.51300188E-05  0.26816223E-05  0.50234588E-06 -0.14239987E-05
 -0.31131967E-05 -0.45806104E-05 -0.58411624E-05 -0.69093198E-05 -0.77990812E-05
 -0.85239648E-05 -0.90969994E-05 -0.95307162E-05 -0.98371432E-05 -0.10027801E-04
 -0.10113698E-04 -0.10105336E-04 -0.10012700E-04 -0.98452723E-05 -0.96120262E-05
 -0.93214360E-05 -0.89814816E-05 -0.85996553E-05 -0.81829709E-05 -0.77379722E-05
 -0.72707439E-05 -0.67869224E-05 -0.62917078E-05 -0.57898765E-05 -0.52857946E-05
 -0.47834316E-05 -0.42863751E-05 -0.37978450E-05 -0.33207093E-05 -0.28574991E-05
 -0.24104243E-05 -0.19813897E-05 -0.15720106E-05 -0.11836287E-05 -0.81732829E-06
 -0.47395201E-06 -0.15411646E-06  0.14177213E-06  0.41350264E-06  0.66104393E-06
  0.88453011E-06  0.10842461E-05  0.12606136E-05  0.14141774E-05  0.15455922E-05
  0.16556097E-05  0.17450666E-05  0.18148726E-05  0.18659991E-05  0.18994686E-05
  0.19163445E-05  0.19177212E-05  0.19047153E-05  0.18784569E-05  0.18400816E-05
  0.17907231E-05  0.17315063E-05  0.16635410E-05  0.15879162E-05  0.15056946E-05
  0.14179081E-05  0.13255534E-05  0.12295886E-05  0.11309293E-05  0.10304468E-05
  0.92896462E-06  0.82725761E-06  0.72604987E-06  0.62601385E-06  0.52776961E-06
  0.43188445E-06  0.33887283E-06  0.24919672E-06  0.16326606E-06  0.81439654E-07
  0.40262264E-08 -0.68714308E-07 -0.13656933E-06 -0.19937183E-06 -0.25699859E-06
 -0.30936819E-06 -0.35643889E-06 -0.39820647E-06 -0.43470186E-06 -0.46598888E-06
 -0.49216175E-06 -0.51334268E-06 -0.52967942E-06 -0.54134281E-06 -0.54852426E-06
 -0.55143342E-06 -0.55029570E-06 -0.54534999E-06 -0.53684633E-06 -0.52504370E-06
 -0.51020789E-06 -0.49260943E-06 -0.47252162E-06 -0.45021864E-06 -0.42597380E-06
 -0.40005786E-06 -0.37273747E-06 -0.34427373E-06 -0.31492086E-06 -0.28492498E-06
 -0.25452299E-06 -0.22394162E-06 -0.19339654E-06 -0.16309161E-06 -0.13321823E-06
 -0.10395482E-06 -0.75466363E-07 -0.47904135E-07 -0.21405430E-07  0.39065408E-08
  0.27922686E-07  0.50547986E-07  0.71701356E-07  0.91315432E-07  0.10933629E-06
  0.12572310E-06  0.14044769E-06  0.15349412E-06  0.16485813E-06  0.17454657E-06
  0.18257685E-06  0.18897624E-06  0.19378124E-06  0.19703692E-06  0.19879615E-06
  0.19911893E-06  0.19807167E-06  0.19572642E-06  0.19216018E-06  0.18745416E-06
  0.18169308E-06  0.17496446E-06  0.16735793E-06  0.15896458E-06  0.14987633E-06
  0.14018527E-06  0.12998312E-06  0.11936066E-06  0.10840718E-06  0.97210008E-07
  0.85854060E-07  0.74421402E-07  0.62990870E-07  0.51637725E-07  0.40433344E-07
  0.29444942E-07  0.18735345E-07  0.83627867E-08 -0.16192457E-08 -0.11162140E-07
 -0.20222244E-07 -0.28760923E-07 -0.36744579E-07 -0.44144641E-07 -0.50937524E-07
 -0.57104559E-07 -0.62631899E-07 -0.67510393E-07 -0.71735446E-07 -0.75306849E-07
 -0.78228593E-07 -0.80508664E-07 -0.82158829E-07 -0.83194392E-07 -0.83633960E-07
 -0.83499180E-07 -0.82814479E-07 -0.81606794E-07 -0.79905300E-07 -0.77741134E-07
 -0.75147120E-07 -0.72157492E-07 -0.68807622E-07 -0.65133755E-07 -0.61172744E-07
 -0.56961793E-07 -0.52538215E-07 -0.47939188E-07 -0.43201533E-07 -0.38361495E-07
 -0.33454537E-07 -0.28515156E-07 -0.23576698E-07 -0.18671199E-07 -0.13829235E-07
 -0.90797884E-08 -0.44501276E-08  0.34295102E-10  0.43499333E-08  0.84752195E-08
  0.12390624E-07  0.16078698E-07  0.19524104E-07  0.22713630E-07  0.25636193E-07
  0.28282824E-07  0.30646648E-07  0.32722846E-07  0.34508608E-07  0.36003075E-07
  0.37207273E-07  0.38124034E-07  0.38757915E-07  0.39115100E-07  0.39203307E-07
  0.39031681E-07  0.38610684E-07  0.37951983E-07  0.37068333E-07  0.35973454E-07
  0.34681919E-07  0.33209022E-07  0.31570665E-07  0.29783232E-07  0.27863470E-07
  0.25828376E-07  0.23695074E-07  0.21480712E-07  0.19202347E-07  0.16876847E-07
  0.14520792E-07  0.12150375E-07  0.97813212E-08  0.74288040E-08  0.51073681E-08
  0.28308617E-08  0.61237406E-09 -0.15358199E-08 -0.36023086E-08 -0.55765849E-08
 -0.74490811E-08 -0.92111966E-08 -0.10855319E-07 -0.12374837E-07 -0.13764149E-07
 -0.15018664E-07 -0.16134795E-07 -0.17109951E-07 -0.17942515E-07 -0.18631827E-07
 -0.19178150E-07 -0.19582647E-07 -0.19847333E-07 -0.19975044E-07 -0.19969388E-07
 -0.19834695E-07 -0.19575973E-07 -0.19198848E-07 -0.18709515E-07 -0.18114674E-07
 -0.17421480E-07 -0.16637477E-07 -0.15770541E-07 -0.14828824E-07 -0.13820687E-07
 -0.12754647E-07 -0.11639319E-07 -0.10483354E-07 -0.92953922E-08 -0.80840013E-08
 -0.68576308E-08 -0.56245614E-08 -0.43928588E-08 -0.31703303E-08 -0.19644843E-08
 -0.78249266E-09  0.36884322E-09  0.14831235E-08  0.25543773E-08  0.35770865E-08
  0.45462067E-08  0.54571835E-08  0.63059662E-08  0.70890179E-08  0.78033217E-08
  0.84463835E-08  0.90162322E-08  0.95114162E-08  0.99309965E-08  0.10274537E-07
  0.10542094E-07  0.10734198E-07  0.10851840E-07  0.10896447E-07  0.10869866E-07
  0.10774336E-07  0.10612464E-07  0.10387198E-07  0.10101796E-07  0.97598041E-08
  0.93650167E-08  0.89214524E-08  0.84333197E-08  0.79049862E-08  0.73409466E-08
  0.67457913E-08  0.61241749E-08  0.54807856E-08  0.48203154E-08  0.41474302E-08
  0.34667422E-08  0.27827825E-08  0.20999751E-08  0.14226128E-08  0.75483407E-09
  0.10060160E-09 -0.53631723E-09 -0.11523684E-08 -0.17442272E-08 -0.23088127E-08
 -0.28432999E-08 -0.33451304E-08 -0.38120207E-08 -0.42419689E-08 -0.46332594E-08
 -0.49844657E-08 -0.52944511E-08 -0.55623683E-08 -0.57876564E-08 -0.59700367E-08
 -0.61095067E-08 -0.62063329E-08 -0.62610415E-08 -0.62744085E-08 -0.62474480E-08
 -0.61813994E-08 -0.60777139E-08 -0.59380398E-08 -0.57642069E-08 -0.55582105E-08
 -0.53221944E-08 -0.50584340E-08 -0.47693185E-08 -0.44573329E-08 -0.41250405E-08
 -0.37750647E-08 -0.34100711E-08 -0.30327502E-08 -0.26457995E-08 -0.22519071E-08
 -0.18537352E-08 -0.14539040E-08 -0.10549768E-08 -0.65944544E-09 -0.26971674E-09
  0.11190021E-09  0.48320592E-09  0.84212128E-09  0.11866974E-08  0.15151245E-08
  0.18257392E-08  0.21170316E-08  0.23876505E-08  0.26364079E-08  0.28622819E-08
  0.30644194E-08  0.32421368E-08  0.33949200E-08  0.35224234E-08  0.36244681E-08
  0.37010384E-08  0.37522781E-08  0.37784856E-08  0.37801086E-08  0.37577368E-08
  0.37120957E-08  0.36440381E-08  0.35545359E-08  0.34446714E-08  0.33156275E-08
  0.31686783E-08  0.30051785E-08  0.28265538E-08  0.26342896E-08  0.24299207E-08
  0.22150207E-08  0.19911912E-08  0.17600511E-08  0.15232263E-08  0.12823394E-08
  0.10390000E-08  0.79479449E-09  0.55127727E-09  0.30996168E-09  0.72311632E-10
 -0.16026627E-09 -0.38643010E-09 -0.60490939E-09 -0.81451133E-09 -0.10141263E-08
 -0.12027328E-08 -0.13794018E-08 -0.15433002E-08 -0.16936937E-08 -0.18299494E-08
 -0.19515369E-08 -0.20580297E-08 -0.21491049E-08 -0.22245432E-08 -0.22842279E-08
 -0.23281429E-08 -0.23563709E-08 -0.23690904E-08 -0.23665725E-08 -0.23491770E-08
 -0.23173482E-08 -0.22716105E-08 -0.22125628E-08 -0.21408736E-08 -0.20572752E-08
 -0.19625573E-08 -0.18575615E-08 -0.17431744E-08 -0.16203214E-08 -0.14899600E-08
 -0.13530731E-08 -0.12106625E-08 -0.10637421E-08 -0.91333159E-09 -0.76044975E-09
 -0.60610841E-09 -0.45130621E-09 -0.29702272E-09 -0.14421284E-09  0.61985696E-11
  0.15332178E-09  0.29630692E-09  0.43434832E-09  0.56668859E-09  0.69262223E-09
  0.81149885E-09  0.92272602E-09  0.10257717E-08  0.11201661E-08  0.12055035E-08
  0.12814430E-08  0.13477098E-08  0.14040948E-08  0.14504550E-08  0.14867127E-08
  0.15128548E-08  0.15289313E-08  0.15350539E-08  0.15313936E-08  0.15181788E-08
  0.14956926E-08  0.14642694E-08  0.14242927E-08  0.13761907E-08  0.13204334E-08
  0.12575285E-08  0.11880176E-08  0.11124721E-08  0.10314890E-08  0.94568677E-09
  0.85570104E-09  0.76218029E-09  0.66578159E-09  0.56716641E-09  0.46699635E-09
  0.36592913E-09  0.26461456E-09  0.16369071E-09  0.63780179E-10 -0.34513406E-10
 -0.13060875E-09 -0.22395004E-09 -0.31400981E-09 -0.40029171E-09 -0.48233285E-09
 -0.55970604E-09 -0.63202171E-09 -0.69892952E-09 -0.76011978E-09 -0.81532450E-09
 -0.86431826E-09 -0.90691870E-09 -0.94298682E-09 -0.97242696E-09 -0.99518653E-09
 -0.10112555E-08 -0.10206655E-08 -0.10234889E-08 -0.10198378E-08 -0.10098620E-08
 -0.99374760E-09 -0.97171544E-09 -0.94401857E-09 -0.91094032E-09 -0.87279186E-09
 -0.82990981E-09 -0.78265359E-09 -0.73140280E-09 -0.67655446E-09 -0.61852021E-09
 -0.55772353E-09 -0.49459684E-09 -0.42957868E-09 -0.36311088E-09 -0.29563578E-09
 -0.22759347E-09 -0.15941912E-09 -0.91540379E-10 -0.24374909E-10  0.41672043E-10
  0.10620989E-09  0.16886483E-09  0.22928187E-09  0.28712661E-09  0.34208696E-09
  0.39387462E-09  0.44222643E-09  0.48690549E-09  0.52770215E-09  0.56443481E-09
  0.59695046E-09  0.62512514E-09  0.64886412E-09  0.66810198E-09  0.68280242E-09
  0.69295797E-09  0.69858952E-09  0.69974559E-09  0.69650159E-09  0.68895883E-09
  0.67724340E-09  0.66150496E-09  0.64191535E-09  0.61866715E-09  0.59197209E-09
  0.56205941E-09  0.52917408E-09  0.49357506E-09  0.45553340E-09  0.41533037E-09
  0.37325551E-09  0.32960471E-09  0.28467830E-09  0.23877904E-09  0.19221027E-09
  0.14527401E-09  0.98269090E-10  0.51489414E-10  0.52221955E-11 -0.40253680E-10
 -0.84669230E-10 -0.12776686E-09 -0.16930174E-09 -0.20904311E-09 -0.24677542E-09
 -0.28229942E-09 -0.31543307E-09 -0.34601241E-09 -0.37389217E-09 -0.39894643E-09
 -0.42106896E-09 -0.44017359E-09 -0.45619440E-09 -0.46908570E-09 -0.47882202E-09
 -0.48539788E-09 -0.48882748E-09 -0.48914430E-09 -0.48640049E-09 -0.48066626E-09
 -0.47202916E-09 -0.46059318E-09 -0.44647785E-09 -0.42981725E-09 -0.41075890E-09
 -0.38946263E-09 -0.36609939E-09 -0.34084996E-09 -0.31390374E-09 -0.28545737E-09
 -0.25571340E-09 -0.22487897E-09 -0.19316443E-09 -0.16078199E-09 -0.12794436E-09
 -0.94863484E-10 -0.61749180E-10 -0.28807920E-10  0.37583950E-11  0.35753608E-10
  0.66988414E-10  0.97281416E-10  0.12646011E-09  0.15436179E-09  0.18083442E-09
  0.20573732E-09  0.22894195E-09  0.25033240E-09  0.26980594E-09  0.28727344E-09
  0.30265967E-09  0.31590354E-09  0.32695826E-09  0.33579134E-09  0.34238463E-09
  0.34673411E-09  0.34884976E-09  0.34875519E-09  0.34648733E-09  0.34209596E-09
  0.33564318E-09  0.32720284E-09  0.31685988E-09  0.30470964E-09  0.29085708E-09
  0.27541600E-09  0.25850815E-09  0.24026241E-09  0.22081383E-09  0.20030272E-09
  0.17887369E-09  0.15667468E-09  0.13385602E-09  0.11056943E-09  0.86967102E-10
  0.63200706E-10  0.39420500E-10  0.15774409E-10 -0.75928455E-11 -0.30540588E-10
 -0.52932990E-10 -0.74639834E-10 -0.95537223E-10 -0.11550825E-09 -0.13444359E-09
 -0.15224208E-09 -0.16881120E-09 -0.18406749E-09 -0.19793697E-09 -0.21035537E-09
 -0.22126845E-09 -0.23063213E-09 -0.23841261E-09 -0.24458642E-09 -0.24914042E-09
 -0.25207166E-09 -0.25338733E-09 -0.25310446E-09 -0.25124973E-09 -0.24785913E-09
 -0.24297759E-09 -0.23665855E-09 -0.22896355E-09 -0.21996165E-09 -0.20972896E-09
 -0.19834799E-09 -0.18590711E-09 -0.17249986E-09 -0.15822434E-09 -0.14318250E-09
 -0.12747944E-09 -0.11122277E-09 -0.94521848E-10 -0.77487123E-10 -0.60229406E-10
 -0.42859194E-10 -0.25485995E-10 -0.82176645E-11  0.88402350E-11  0.25585048E-10
  0.41917617E-10  0.57742838E-10  0.72970188E-10  0.87514213E-10  0.10129498E-09
  0.11423848E-09  0.12627700E-09  0.13734945E-09  0.14740163E-09  0.15638647E-09
  0.16426420E-09  0.17100250E-09  0.17657659E-09  0.18096924E-09  0.18417081E-09
  0.18617915E-09  0.18699952E-09  0.18664448E-09  0.18513364E-09  0.18249347E-09
  0.17875707E-09  0.17396378E-09  0.16815892E-09  0.16139340E-09  0.15372331E-09
  0.14520951E-09  0.13591718E-09  0.12591537E-09  0.11527650E-09  0.10407585E-09
  0.92391088E-10  0.80301741E-10  0.67888669E-10  0.55233560E-10  0.42418406E-10
  0.29524994E-10  0.16634409E-10  0.38265403E-11 -0.88203924E-11 -0.21230298E-10
 -0.33329650E-10 -0.45047906E-10 -0.56317898E-10 -0.67076196E-10 -0.77263447E-10
 -0.86824685E-10 -0.95709600E-10 -0.10387279E-09 -0.11127396E-09 -0.11787810E-09
 -0.12365565E-09 -0.12858255E-09 -0.13264036E-09 -0.13581628E-09 -0.13810314E-09
 -0.13949935E-09 -0.14000889E-09 -0.13964112E-09 -0.13841072E-09 -0.13633749E-09
 -0.13344614E-09 -0.12976613E-09 -0.12533134E-09 -0.12017986E-09 -0.11435366E-09
 -0.10789832E-09 -0.10086264E-09 -0.93298335E-10 -0.85259668E-10 -0.76803070E-10
 -0.67986770E-10 -0.58870408E-10 -0.49514648E-10 -0.39980790E-10 -0.30330383E-10
 -0.20624842E-10 -0.10925071E-10 -0.12910964E-11  0.82182941E-11  0.17545894E-10
  0.26636410E-10  0.35436776E-10  0.43896450E-10  0.51967692E-10  0.59605816E-10
  0.66769429E-10  0.73420634E-10  0.79525223E-10  0.85052833E-10  0.89977082E-10
  0.94275675E-10  0.97930489E-10  0.10092763E-09  0.10325744E-09  0.10491454E-09
  0.10589778E-09  0.10621016E-09  0.10585882E-09  0.10485488E-09  0.10321336E-09
  0.10095301E-09  0.98096159E-10  0.94668503E-10  0.90698935E-10  0.86219307E-10
  0.81264192E-10  0.75870640E-10  0.70077914E-10  0.63927218E-10  0.57461418E-10
  0.50724756E-10  0.43762557E-10  0.36620936E-10  0.29346505E-10  0.21986076E-10
  0.14586372E-10  0.71937408E-11 -0.14612934E-12 -0.73884789E-11 -0.14489742E-10
 -0.21407800E-10 -0.28102221E-10 -0.34534487E-10 -0.40668206E-10 -0.46469308E-10
 -0.51906227E-10 -0.56950059E-10 -0.61574707E-10 -0.65757007E-10 -0.69476828E-10
 -0.72717160E-10 -0.75464178E-10 -0.77707282E-10 -0.79439127E-10 -0.80655618E-10
 -0.81355900E-10 -0.81542315E-10 -0.81220352E-10 -0.80398568E-10 -0.79088499E-10
 -0.77304545E-10 -0.75063851E-10 -0.72386161E-10 -0.69293665E-10 -0.65810830E-10
 -0.61964221E-10 -0.57782307E-10 -0.53295266E-10 -0.48534773E-10 -0.43533788E-10
 -0.38326335E-10 -0.32947280E-10 -0.27432104E-10 -0.21816677E-10 -0.16137033E-10
 -0.10429142E-10 -0.47286959E-11  0.92911439E-12  0.65098064E-11  0.11979810E-10
  0.17306664E-10  0.22459200E-10  0.27407719E-10  0.32124159E-10  0.36582242E-10
  0.40757616E-10  0.44627983E-10  0.48173207E-10  0.51375414E-10  0.54219069E-10
  0.56691051E-10  0.58780693E-10  0.60479828E-10  0.61782797E-10  0.62686464E-10
  0.63190192E-10  0.63295828E-10  0.63007651E-10  0.62332319E-10  0.61278801E-10
  0.59858287E-10  0.58084100E-10  0.55971578E-10  0.53537961E-10  0.50802260E-10
  0.47785118E-10  0.44508660E-10  0.40996341E-10  0.37272787E-10  0.33363624E-10
  0.29295311E-10  0.25094965E-10  0.20790190E-10  0.16408894E-10  0.11979119E-10
  0.75288631E-11  0.30859122E-11 -0.13223326E-11 -0.56690173E-11 -0.99279937E-11
 -0.14073973E-10 -0.18082669E-10 -0.21930939E-10 -0.25596911E-10 -0.29060100E-10
 -0.32301523E-10 -0.35303796E-10 -0.38051217E-10 -0.40529851E-10 -0.42727588E-10
 -0.44634198E-10 -0.46241372E-10 -0.47542749E-10 -0.48533931E-10 -0.49212492E-10
 kinetic energy density (partial)
  0.17290945E+01  0.17285841E+01  0.17270538E+01  0.17245059E+01  0.17209446E+01
  0.17163755E+01  0.17108057E+01  0.17042442E+01  0.16967013E+01  0.16881888E+01
  0.16787202E+01  0.16683103E+01  0.16569753E+01  0.16447329E+01  0.16316023E+01
  0.16176036E+01  0.16027584E+01  0.15870895E+01  0.15706209E+01  0.15533776E+01
  0.15353856E+01  0.15166720E+01  0.14972647E+01  0.14771925E+01  0.14564850E+01
  0.14351725E+01  0.14132859E+01  0.13908568E+01  0.13679172E+01  0.13444995E+01
  0.13206367E+01  0.12963618E+01  0.12717083E+01  0.12467096E+01  0.12213994E+01
  0.11958113E+01  0.11699789E+01  0.11439355E+01  0.11177147E+01  0.10913492E+01
  0.10648719E+01  0.10383150E+01  0.10117105E+01  0.98508985E+00  0.95848380E+00
  0.93192264E+00  0.90543598E+00  0.87905269E+00  0.85280094E+00  0.82670808E+00
  0.80080062E+00  0.77510421E+00  0.74964360E+00  0.72444257E+00  0.69952396E+00
  0.67490961E+00  0.65062032E+00  0.62667587E+00  0.60309497E+00  0.57989526E+00
  0.55709331E+00  0.53470458E+00  0.51274343E+00  0.49122312E+00  0.47015583E+00
  0.44955260E+00  0.42942340E+00  0.40977711E+00  0.39062154E+00  0.37196342E+00
  0.35380843E+00  0.33616124E+00  0.31902548E+00  0.30240381E+00  0.28629791E+00
  0.27070852E+00  0.25563546E+00  0.24107766E+00  0.22703319E+00  0.21349931E+00
  0.20047246E+00  0.18794833E+00  0.17592189E+00  0.16438738E+00  0.15333844E+00
  0.14276803E+00  0.13266856E+00  0.12303189E+00  0.11384935E+00  0.10511182E+00
  0.96809732E-01  0.88933116E-01  0.81471646E-01  0.74414669E-01  0.67751243E-01
  0.61470175E-01  0.55560051E-01  0.50009275E-01  0.44806100E-01  0.39938664E-01
  0.35395019E-01  0.31163163E-01  0.27231070E-01  0.23586720E-01  0.20218126E-01
  0.17113360E-01  0.14260579E-01  0.11648050E-01  0.92641732E-02  0.70975013E-02
  0.51367625E-02  0.33708785E-02  0.17889825E-02  0.38043563E-03 -0.86515782E-03
 -0.19579367E-02 -0.29077704E-02 -0.37242477E-02 -0.44166664E-02 -0.49940254E-02
 -0.54650164E-02 -0.58380181E-02 -0.61210912E-02 -0.63219740E-02 -0.64480800E-02
 -0.65064958E-02 -0.65039806E-02 -0.64469664E-02 -0.63415589E-02 -0.61935402E-02
 -0.60083709E-02 -0.57911949E-02 -0.55468428E-02 -0.52798380E-02 -0.49944022E-02
 -0.46944620E-02 -0.43836558E-02 -0.40653416E-02 -0.37426050E-02 -0.34182677E-02
 -0.30948962E-02 -0.27748111E-02 -0.24600964E-02 -0.21526095E-02 -0.18539907E-02
 -0.15656736E-02 -0.12888947E-02 -0.10247041E-02 -0.77397550E-03 -0.53741650E-03
 -0.31557862E-03 -0.10886752E-03  0.82447043E-04  0.25822137E-03  0.41842813E-03
  0.56314687E-03  0.69255474E-03  0.80691741E-03  0.90658036E-03  0.99196028E-03
  0.10635369E-02  0.11218452E-02  0.11674673E-02  0.12010261E-02  0.12231773E-02
  0.12346038E-02  0.12360086E-02  0.12281095E-02  0.12116334E-02  0.11873111E-02
  0.11558726E-02  0.11180424E-02  0.10745357E-02  0.10260544E-02  0.97328406E-03
  0.91689032E-03  0.85751654E-03  0.79578123E-03  0.73227598E-03  0.66756361E-03
  0.60217667E-03  0.53661621E-03  0.47135077E-03  0.40681566E-03  0.34341249E-03
  0.28150893E-03  0.22143862E-03  0.16350134E-03  0.10796340E-03  0.55058077E-04
  0.49863744E-05 -0.42082215E-04 -0.86008735E-04 -0.12668369E-03 -0.16402589E-03
 -0.19798115E-03 -0.22852096E-03 -0.25564108E-03 -0.27936004E-03 -0.29971764E-03
 -0.31677343E-03 -0.33060506E-03 -0.34130679E-03 -0.34898784E-03 -0.35377084E-03
 -0.35579025E-03 -0.35519081E-03 -0.35212606E-03 -0.34675681E-03 -0.33924978E-03
 -0.32977611E-03 -0.31851015E-03 -0.30562807E-03 -0.29130672E-03 -0.27572246E-03
 -0.25905007E-03 -0.24146177E-03 -0.22312623E-03 -0.20420776E-03 -0.18486548E-03
 -0.16525264E-03 -0.14551595E-03 -0.12579501E-03 -0.10622186E-03 -0.86920500E-04
 -0.68006593E-04 -0.49587153E-04 -0.31760344E-04 -0.14615332E-04  0.17678089E-05
  0.17318114E-04  0.31973702E-04  0.45681696E-04  0.58398081E-04  0.70087534E-04
  0.80723191E-04  0.90286392E-04  0.98766377E-04  0.10615995E-03  0.11247114E-03
  0.11771077E-03  0.12189609E-03  0.12505034E-03  0.12720230E-03  0.12838584E-03
  0.12863943E-03  0.12800575E-03  0.12653111E-03  0.12426509E-03  0.12125998E-03
  0.11757039E-03  0.11325275E-03  0.10836489E-03  0.10296562E-03  0.97114283E-04
  0.90870380E-04  0.84293186E-04  0.77441386E-04  0.70372734E-04  0.63143731E-04
  0.55809335E-04  0.48422678E-04  0.41034823E-04  0.33694534E-04  0.26448077E-04
  0.19339039E-04  0.12408178E-04  0.56932949E-05 -0.77087546E-06 -0.69527418E-05
 -0.12823917E-04 -0.18359254E-04 -0.23536861E-04 -0.28338097E-04 -0.32747544E-04
 -0.36752966E-04 -0.40345248E-04 -0.43518314E-04 -0.46269040E-04 -0.48597144E-04
 -0.50505065E-04 -0.51997834E-04 -0.53082933E-04 -0.53770142E-04 -0.54071382E-04
 -0.54000551E-04 -0.53573354E-04 -0.52807130E-04 -0.51720672E-04 -0.50334054E-04
 -0.48668448E-04 -0.46745951E-04 -0.44589403E-04 -0.42222219E-04 -0.39668216E-04
 -0.36951446E-04 -0.34096041E-04 -0.31126054E-04 -0.28065313E-04 -0.24937283E-04
 -0.21764930E-04 -0.18570599E-04 -0.15375898E-04 -0.12201594E-04 -0.90675122E-05
 -0.59924521E-05 -0.29941086E-05 -0.89004708E-07  0.27075669E-05  0.53815916E-05
  0.79203713E-05  0.10312553E-04  0.12548149E-04  0.14618547E-04  0.16516511E-04
  0.18236175E-04  0.19773027E-04  0.21123889E-04  0.22286883E-04  0.23261395E-04
  0.24048036E-04  0.24648585E-04  0.25065940E-04  0.25304059E-04  0.25367891E-04
  0.25263316E-04  0.24997066E-04  0.24576658E-04  0.24010318E-04  0.23306901E-04
  0.22475813E-04  0.21526935E-04  0.20470544E-04  0.19317232E-04  0.18077830E-04
  0.16763333E-04  0.15384825E-04  0.13953405E-04  0.12480118E-04  0.10975890E-04
  0.94514623E-05  0.79173292E-05  0.63836844E-05  0.48603660E-05  0.33568078E-05
  0.18819945E-05  0.44442122E-06 -0.94794305E-06 -0.22876867E-05 -0.35679827E-05
 -0.47826115E-05 -0.59259791E-05 -0.69931304E-05 -0.79797590E-05 -0.88822118E-05
 -0.96974899E-05 -0.10423246E-04 -0.11057775E-04 -0.11600007E-04 -0.12049490E-04
 -0.12406372E-04 -0.12671383E-04 -0.12845808E-04 -0.12931464E-04 -0.12930666E-04
 -0.12846204E-04 -0.12681303E-04 -0.12439594E-04 -0.12125074E-04 -0.11742072E-04
 -0.11295210E-04 -0.10789365E-04 -0.10229634E-04 -0.96212866E-05 -0.89697364E-05
 -0.82804965E-05 -0.75591441E-05 -0.68112837E-05 -0.60425111E-05 -0.52583789E-05
 -0.44643633E-05 -0.36658324E-05 -0.28680161E-05 -0.20759781E-05 -0.12945892E-05
 -0.52850323E-06  0.21786533E-06  0.94036142E-06  0.16351073E-05  0.22985180E-05
  0.29273150E-05  0.35185369E-05  0.40695486E-05  0.45780474E-05  0.50420674E-05
  0.54599817E-05  0.58305021E-05  0.61526771E-05  0.64258876E-05  0.66498407E-05
  0.68245623E-05  0.69503868E-05  0.70279463E-05  0.70581577E-05  0.70422087E-05
  0.69815423E-05  0.68778402E-05  0.67330060E-05  0.65491459E-05  0.63285507E-05
  0.60736753E-05  0.57871193E-05  0.54716065E-05  0.51299641E-05  0.47651028E-05
  0.43799954E-05  0.39776574E-05  0.35611266E-05  0.31334436E-05  0.26976331E-05
  0.22566851E-05  0.18135380E-05  0.13710609E-05  0.93203865E-06  0.49915625E-06
  0.74985325E-07 -0.33802878E-06 -0.73757865E-06 -0.11215053E-05 -0.14878073E-05
 -0.18346492E-05 -0.21603680E-05 -0.24634786E-05 -0.27426786E-05 -0.29968511E-05
 -0.32250662E-05 -0.34265825E-05 -0.36008456E-05 -0.37474871E-05 -0.38663216E-05
 -0.39573430E-05 -0.40207195E-05 -0.40567879E-05 -0.40660473E-05 -0.40491511E-05
 -0.40068991E-05 -0.39402288E-05 -0.38502054E-05 -0.37380125E-05 -0.36049409E-05
 -0.34523780E-05 -0.32817970E-05 -0.30947450E-05 -0.28928317E-05 -0.26777177E-05
 -0.24511028E-05 -0.22147146E-05 -0.19702971E-05 -0.17195990E-05 -0.14643635E-05
 -0.12063167E-05 -0.94715827E-06 -0.68855088E-06 -0.43211123E-06 -0.17940104E-06
  0.68081116E-07  0.30890758E-06  0.54172860E-06  0.76527871E-06  0.97838245E-06
  0.11799594E-05  0.13690283E-05  0.15447109E-05  0.17062346E-05  0.18529347E-05
  0.19842557E-05  0.20997520E-05  0.21990881E-05  0.22820378E-05  0.23484827E-05
  0.23984106E-05  0.24319128E-05  0.24491808E-05  0.24505029E-05  0.24362600E-05
  0.24069207E-05  0.23630364E-05  0.23052360E-05  0.22342201E-05  0.21507544E-05
  0.20556642E-05  0.19498271E-05  0.18341667E-05  0.17096457E-05  0.15772589E-05
  0.14380262E-05  0.12929862E-05  0.11431884E-05  0.98968723E-06  0.83353514E-06
  0.67577604E-06  0.51743909E-06  0.35953275E-06  0.20303893E-06  0.48907611E-07
 -0.10194834E-06 -0.24865792E-06 -0.39039639E-06 -0.52638931E-06 -0.65591616E-06
 -0.77831353E-06 -0.89297790E-06 -0.99936796E-06 -0.10970065E-05 -0.11854821E-05
 -0.12644496E-05 -0.13336314E-05 -0.13928171E-05 -0.14418636E-05 -0.14806940E-05
 -0.15092972E-05 -0.15277257E-05 -0.15360945E-05 -0.15345786E-05 -0.15234106E-05
 -0.15028780E-05 -0.14733201E-05 -0.14351249E-05 -0.13887253E-05 -0.13345958E-05
 -0.12732482E-05 -0.12052279E-05 -0.11311098E-05 -0.10514937E-05 -0.96700051E-06
 -0.87826762E-06 -0.78594470E-06 -0.69068939E-06 -0.59316308E-06 -0.49402668E-06
 -0.39393660E-06 -0.29354074E-06 -0.19347471E-06 -0.94358142E-07  0.32087999E-08
  0.98648681E-07  0.19140989E-06  0.28096947E-06  0.36683575E-06  0.44855070E-06
  0.52569203E-06  0.59787503E-06  0.66475412E-06  0.72602419E-06  0.78142156E-06
  0.83072474E-06  0.87375493E-06  0.91037615E-06  0.94049521E-06  0.96406135E-06
  0.98106565E-06  0.99154022E-06  0.99555710E-06  0.99322697E-06  0.98469768E-06
  0.97015251E-06  0.94980830E-06  0.92391344E-06  0.89274560E-06  0.85660946E-06
  0.81583425E-06  0.77077117E-06  0.72179077E-06  0.66928031E-06  0.61364093E-06
  0.55528494E-06  0.49463302E-06  0.43211147E-06  0.36814942E-06  0.30317614E-06
  0.23761838E-06  0.17189779E-06  0.10642840E-06  0.41614252E-07 -0.22152940E-07
 -0.84495926E-07 -0.14505397E-06 -0.20348474E-06 -0.25946606E-06 -0.31269748E-06
 -0.36290169E-06 -0.40982579E-06 -0.45324233E-06 -0.49295024E-06 -0.52877551E-06
 -0.56057173E-06 -0.58822046E-06 -0.61163137E-06 -0.63074227E-06 -0.64551892E-06
 -0.65595468E-06 -0.66207001E-06 -0.66391180E-06 -0.66155257E-06 -0.65508948E-06
 -0.64464331E-06 -0.63035716E-06 -0.61239522E-06 -0.59094126E-06 -0.56619716E-06
 -0.53838129E-06 -0.50772685E-06 -0.47448011E-06 -0.43889869E-06 -0.40124968E-06
 -0.36180785E-06 -0.32085380E-06 -0.27867210E-06 -0.23554945E-06 -0.19177290E-06
 -0.14762803E-06 -0.10339723E-06 -0.59358035E-07 -0.15781477E-07  0.27069454E-07
  0.68941283E-07  0.10959143E-06  0.14878951E-06  0.18631852E-06  0.22197590E-06
  0.25557458E-06  0.28694375E-06  0.31592969E-06  0.34239634E-06  0.36622584E-06
  0.38731891E-06  0.40559510E-06  0.42099294E-06  0.43346998E-06  0.44300268E-06
  0.44958621E-06  0.45323413E-06  0.45397795E-06  0.45186662E-06  0.44696592E-06
  0.43935768E-06  0.42913907E-06  0.41642161E-06  0.40133032E-06  0.38400262E-06
  0.36458730E-06  0.34324338E-06  0.32013892E-06  0.29544987E-06  0.26935876E-06
  0.24205353E-06  0.21372623E-06  0.18457177E-06  0.15478664E-06  0.12456772E-06
  0.94111017E-07  0.63610470E-07  0.33256812E-07  0.32364356E-08 -0.26269679E-07
 -0.55086980E-07 -0.83048311E-07 -0.10999481E-06 -0.13577673E-06 -0.16025422E-06
 -0.18329801E-06 -0.20479000E-06 -0.22462382E-06 -0.24270524E-06 -0.25895259E-06
 -0.27329699E-06 -0.28568257E-06 -0.29606660E-06 -0.30441950E-06 -0.31072480E-06
 -0.31497903E-06 -0.31719146E-06 -0.31738388E-06 -0.31559021E-06 -0.31185610E-06
 -0.30623842E-06 -0.29880474E-06 -0.28963270E-06 -0.27880938E-06 -0.26643058E-06
 -0.25260010E-06 -0.23742893E-06 -0.22103446E-06 -0.20353965E-06 -0.18507217E-06
 -0.16576352E-06 -0.14574817E-06 -0.12516265E-06 -0.10414472E-06 -0.82832453E-07
 -0.61363399E-07 -0.39873743E-07 -0.18497485E-07  0.26343491E-08  0.23394466E-07
  0.43660027E-07  0.63313332E-07  0.82242455E-07  0.10034184E-06  0.11751286E-06
  0.13366427E-06  0.14871269E-06  0.16258297E-06  0.17520849E-06  0.18653148E-06
  0.19650319E-06  0.20508406E-06  0.21224378E-06  0.21796138E-06  0.22222513E-06
  0.22503254E-06  0.22639016E-06  0.22631341E-06  0.22482634E-06  0.22196135E-06
  0.21775882E-06  0.21226678E-06  0.20554044E-06  0.19764175E-06  0.18863890E-06
  0.17860583E-06  0.16762163E-06  0.15577001E-06  0.14313867E-06  0.12981872E-06
  0.11590408E-06  0.10149079E-06  0.86676465E-07  0.71559597E-07  0.56238975E-07
  0.40813056E-07  0.25379365E-07  0.10033908E-07 -0.51293959E-08 -0.20019260E-07
 -0.34547551E-07 -0.48629785E-07 -0.62185585E-07 -0.75139115E-07 -0.87419477E-07
 -0.98961065E-07 -0.10970389E-06 -0.11959386E-06 -0.12858301E-06 -0.13662972E-06
 -0.14369885E-06 -0.14976189E-06 -0.15479699E-06 -0.15878899E-06 -0.16172945E-06
 -0.16361657E-06 -0.16445508E-06 -0.16425614E-06 -0.16303716E-06 -0.16082158E-06
 -0.15763866E-06 -0.15352316E-06 -0.14851511E-06 -0.14265942E-06 -0.13600555E-06
 -0.12860714E-06 -0.12052161E-06 -0.11180973E-06 -0.10253523E-06 -0.92764326E-07
 -0.82565291E-07 -0.72007998E-07 -0.61163465E-07 -0.50103397E-07 -0.38899736E-07
 -0.27624215E-07 -0.16347912E-07 -0.51408281E-08  0.59285300E-08  0.16793551E-07
  0.27389898E-07  0.37655876E-07  0.47532767E-07  0.56965148E-07  0.65901187E-07
  0.74292904E-07  0.82096410E-07  0.89272116E-07  0.95784914E-07  0.10160432E-06
  0.10670461E-06  0.11106488E-06  0.11466912E-06  0.11750624E-06  0.11957006E-06
  0.12085928E-06  0.12137740E-06  0.12113265E-06  0.12013786E-06  0.11841029E-06
  0.11597150E-06  0.11284710E-06  0.10906660E-06  0.10466311E-06  0.99673114E-07
  0.94136174E-07  0.88094665E-07  0.81593458E-07  0.74679606E-07  0.67402029E-07
  0.59811178E-07  0.51958703E-07  0.43897120E-07  0.35679472E-07  0.27358994E-07
  0.18988783E-07  0.10621471E-07  0.23089097E-08 -0.58981411E-08 -0.13950308E-07
 -0.21799890E-07 -0.29401128E-07 -0.36710458E-07 -0.43686751E-07 -0.50291527E-07
 -0.56489158E-07 -0.62247046E-07 -0.67535779E-07 -0.72329266E-07 -0.76604856E-07
 -0.80343419E-07 -0.83529424E-07 -0.86150974E-07 -0.88199833E-07 -0.89671426E-07
 -0.90564808E-07 -0.90882626E-07 -0.90631048E-07 -0.89819673E-07 -0.88461429E-07
 -0.86572440E-07 -0.84171886E-07 -0.81281839E-07 -0.77927087E-07 -0.74134942E-07
 -0.69935039E-07 -0.65359115E-07 -0.60440792E-07 -0.55215334E-07 -0.49719414E-07
 -0.43990863E-07 -0.38068426E-07 -0.31991503E-07 -0.25799905E-07 -0.19533596E-07
 -0.13232449E-07 -0.69359987E-08 -0.68320373E-09  0.54877859E-08  0.11539853E-07
  0.17437127E-07  0.23145190E-07  0.28631266E-07  0.33864403E-07  0.38815637E-07
  0.43458145E-07  0.47767378E-07  0.51721185E-07  0.55299914E-07  0.58486500E-07
  0.61266536E-07  0.63628321E-07  0.65562902E-07  0.67064087E-07  0.68128445E-07
  0.68755296E-07  0.68946669E-07  0.68707259E-07  0.68044361E-07  0.66967788E-07
  0.65489777E-07  0.63624882E-07  0.61389851E-07  0.58803498E-07  0.55886551E-07
  0.52661507E-07  0.49152464E-07  0.45384953E-07  0.41385761E-07  0.37182750E-07
  0.32804668E-07  0.28280964E-07  0.23641595E-07  0.18916832E-07  0.14137075E-07
  0.93326598E-08  0.45336709E-08 -0.23023726E-09 -0.49300196E-08 -0.95374107E-08
 -0.14025089E-07 -0.18366833E-07 -0.22537668E-07 -0.26514004E-07 -0.30273762E-07
 -0.33796492E-07 -0.37063475E-07 -0.40057820E-07 -0.42764539E-07 -0.45170619E-07
 -0.47265073E-07 -0.49038985E-07 -0.50485532E-07 -0.51600007E-07 -0.52379812E-07
 -0.52824453E-07 -0.52935514E-07 -0.52716616E-07 -0.52173376E-07 -0.51313339E-07
 -0.50145914E-07 -0.48682284E-07 -0.46935321E-07 -0.44919479E-07 -0.42650690E-07
 -0.40146243E-07 -0.37424662E-07 -0.34505576E-07 -0.31409580E-07 -0.28158102E-07
 -0.24773254E-07 -0.21277693E-07 -0.17694470E-07 -0.14046882E-07 -0.10358331E-07
 -0.66521720E-08 -0.29515738E-08  0.72062322E-09  0.43420435E-08  0.78909080E-08
  0.11346161E-07  0.14687592E-07  0.17895946E-07  0.20953036E-07  0.23841836E-07
  0.26546574E-07  0.29052813E-07  0.31347525E-07  0.33419149E-07  0.35257650E-07
  0.36854555E-07  0.38202994E-07  0.39297713E-07  0.40135093E-07  0.40713149E-07
  0.41031524E-07  0.41091468E-07  0.40895811E-07  0.40448931E-07  0.39756698E-07
  0.38826428E-07  0.37666817E-07  0.36287869E-07  0.34700821E-07  0.32918055E-07
  0.30953010E-07  0.28820087E-07  0.26534545E-07  0.24112399E-07  0.21570312E-07
  0.18925484E-07  0.16195537E-07  0.13398406E-07  0.10552219E-07  0.76751892E-08
  0.47854954E-08  0.19011747E-08 -0.95998873E-09 -0.37805697E-08 -0.65436053E-08
 -0.92326938E-08 -0.11832089E-07 -0.14326788E-07 -0.16702618E-07 -0.18946310E-07
 -0.21045572E-07 -0.22989151E-07 -0.24766892E-07 -0.26369787E-07 -0.27790014E-07
 -0.29020975E-07 -0.30057320E-07 -0.30894962E-07 -0.31531094E-07 -0.31964184E-07
 Kinetic energy density valence
  0.18956303E+03  0.18932861E+03  0.18862781E+03  0.18746800E+03  0.18586123E+03
  0.18382392E+03  0.18137647E+03  0.17854271E+03  0.17534940E+03  0.17182563E+03
  0.16800222E+03  0.16391115E+03  0.15958498E+03  0.15505642E+03  0.15035780E+03
  0.14552074E+03  0.14057575E+03  0.13555205E+03  0.13047728E+03  0.12537737E+03
  0.12027645E+03  0.11519674E+03  0.11015855E+03  0.10518026E+03  0.10027837E+03
  0.95467491E+02  0.90760487E+02  0.86168486E+02  0.81700992E+02  0.77365972E+02
  0.73169952E+02  0.69118115E+02  0.65214402E+02  0.61461610E+02  0.57861489E+02
  0.54414836E+02  0.51121591E+02  0.47980919E+02  0.44991297E+02  0.42150595E+02
  0.39456147E+02  0.36904825E+02  0.34493103E+02  0.32217120E+02  0.30072734E+02
  0.28055575E+02  0.26161094E+02  0.24384605E+02  0.22721327E+02  0.21166416E+02
  0.19715001E+02  0.18362210E+02  0.17103200E+02  0.15933173E+02  0.14847403E+02
  0.13841246E+02  0.12910164E+02  0.12049729E+02  0.11255639E+02  0.10523725E+02
  0.98499598E+01  0.92304621E+01  0.86615017E+01  0.81395024E+01  0.76610443E+01
  0.72228646E+01  0.68218576E+01  0.64550743E+01  0.61197208E+01  0.58131565E+01
  0.55328915E+01  0.52765834E+01  0.50420339E+01  0.48271856E+01  0.46301170E+01
  0.44490390E+01  0.42822900E+01  0.41283312E+01  0.39857421E+01  0.38532154E+01
  0.37295520E+01  0.36136562E+01  0.35045305E+01  0.34012710E+01  0.33030619E+01
  0.32091710E+01  0.31189450E+01  0.30318040E+01  0.29472379E+01  0.28648008E+01
  0.27841074E+01  0.27048279E+01  0.26266844E+01  0.25494467E+01  0.24729280E+01
  0.23969815E+01  0.23214968E+01  0.22463958E+01  0.21716302E+01  0.20971778E+01
  0.20230395E+01  0.19492365E+01  0.18758077E+01  0.18028069E+01  0.17303006E+01
  0.16583656E+01  0.15870871E+01  0.15165562E+01  0.14468689E+01  0.13781238E+01
  0.13104208E+01  0.12438598E+01  0.11785391E+01  0.11145547E+01  0.10519989E+01
  0.99095983E+00  0.93152016E+00  0.87375686E+00  0.81774043E+00  0.76353450E+00
  0.71119544E+00  0.66077207E+00  0.61230549E+00  0.56582896E+00  0.52136783E+00
  0.47893957E+00  0.43855388E+00  0.40021280E+00  0.36391092E+00  0.32963565E+00
  0.29736742E+00  0.26708010E+00  0.23874130E+00  0.21231275E+00  0.18775072E+00
  0.16500644E+00  0.14402653E+00  0.12475348E+00  0.10712605E+00  0.91079783E-01
  0.76547449E-01  0.63459491E-01  0.51744486E-01  0.41329590E-01  0.32140965E-01
  0.24104200E-01  0.17144712E-01  0.11188134E-01  0.61606790E-02  0.19894863E-02
 -0.13970542E-02 -0.40690004E-02 -0.60945808E-02 -0.75399410E-02 -0.84689146E-02
 -0.89428193E-02 -0.90202783E-02 -0.87570663E-02 -0.82059799E-02 -0.74167328E-02
 -0.64358750E-02 -0.53067343E-02 -0.40693810E-02 -0.27606138E-02 -0.14139663E-02
 -0.59732923E-04  0.12749867E-02  0.25662260E-02  0.37930741E-02  0.49375832E-02
  0.59846637E-02  0.69219660E-02  0.77397528E-02  0.84307611E-02  0.89900574E-02
  0.94148853E-02  0.97045087E-02  0.98600503E-02  0.98843280E-02  0.97816898E-02
  0.95578480E-02  0.92197147E-02  0.87752391E-02  0.82332476E-02  0.76032878E-02
  0.68954772E-02  0.61203576E-02  0.52887553E-02  0.44116486E-02  0.35000428E-02
  0.25648522E-02  0.16167919E-02  0.66627706E-03 -0.27666849E-03 -0.12024944E-02
 -0.21021967E-02 -0.29673819E-02 -0.37903215E-02 -0.45639967E-02 -0.52821359E-02
 -0.59392412E-02 -0.65306079E-02 -0.70523353E-02 -0.75013295E-02 -0.78752987E-02
 -0.81727417E-02 -0.83929296E-02 -0.85358812E-02 -0.86023334E-02 -0.85937059E-02
 -0.85120617E-02 -0.83600635E-02 -0.81409266E-02 -0.78583693E-02 -0.75165605E-02
 -0.71200657E-02 -0.66737920E-02 -0.61829321E-02 -0.56529079E-02 -0.50893150E-02
 -0.44978672E-02 -0.38843425E-02 -0.32545309E-02 -0.26141834E-02 -0.19689639E-02
 -0.13244036E-02 -0.68585786E-03 -0.58466483E-04  0.55288268E-03  0.11435869E-02
  0.17093577E-02  0.22462471E-02  0.27506689E-02  0.32194172E-02  0.36496805E-02
  0.40390523E-02  0.43855377E-02  0.46875566E-02  0.49439432E-02  0.51539420E-02
  0.53172007E-02  0.54337604E-02  0.55040418E-02  0.55288298E-02  0.55092555E-02
  0.54467752E-02  0.53431483E-02  0.52004134E-02  0.50208622E-02  0.48070129E-02
  0.45615828E-02  0.42874594E-02  0.39876715E-02  0.36653607E-02  0.33237519E-02
  0.29661247E-02  0.25957853E-02  0.22160392E-02  0.18301641E-02  0.14413849E-02
  0.10528495E-02  0.66760582E-03  0.28858065E-03 -0.81439835E-04 -0.43982785E-03
 -0.78412998E-03 -0.11120811E-02 -0.14216164E-02 -0.17108815E-02 -0.19782404E-02
 -0.22222814E-02 -0.24418212E-02 -0.26359069E-02 -0.28038162E-02 -0.29450557E-02
 -0.30593572E-02 -0.31466729E-02 -0.32071684E-02 -0.32412144E-02 -0.32493775E-02
 -0.32324088E-02 -0.31912325E-02 -0.31269324E-02 -0.30407388E-02 -0.29340132E-02
 -0.28082340E-02 -0.26649804E-02 -0.25059170E-02 -0.23327778E-02 -0.21473500E-02
 -0.19514585E-02 -0.17469500E-02 -0.15356778E-02 -0.13194870E-02 -0.11002002E-02
 -0.87960392E-03 -0.65943568E-03 -0.44137206E-03 -0.22701745E-03 -0.17893864E-04
  0.18456825E-03  0.37903817E-03  0.56429206E-03  0.73921888E-03  0.90282538E-03
  0.10542398E-02  0.11927148E-02  0.13176288E-02  0.14284865E-02  0.15249190E-02
  0.16066815E-02  0.16736517E-02  0.17258259E-02  0.17633154E-02  0.17863411E-02
  0.17952284E-02  0.17904005E-02  0.17723722E-02  0.17417420E-02  0.16991846E-02
  0.16454434E-02  0.15813212E-02  0.15076726E-02  0.14253950E-02  0.13354203E-02
  0.12387056E-02  0.11362258E-02  0.10289642E-02  0.91790529E-03  0.80402636E-03
  0.68829038E-03  0.57163886E-03  0.45498516E-03  0.33920842E-03  0.22514785E-03
  0.11359767E-03  0.53024740E-05 -0.99046685E-04 -0.19881575E-03 -0.29343046E-03
 -0.38237857E-03 -0.46521152E-03 -0.54154544E-03 -0.61106169E-03 -0.67350680E-03
 -0.72869186E-03 -0.77649147E-03 -0.81684215E-03 -0.84974037E-03 -0.87524013E-03
 -0.89345015E-03 -0.90453079E-03 -0.90869063E-03 -0.90618277E-03 -0.89730097E-03
 -0.88237559E-03 -0.86176940E-03 -0.83587329E-03 -0.80510191E-03 -0.76988939E-03
 -0.73068493E-03 -0.68794862E-03 -0.64214719E-03 -0.59375001E-03 -0.54322523E-03
 -0.49103597E-03 -0.43763694E-03 -0.38347108E-03 -0.32896655E-03 -0.27453398E-03
 -0.22056399E-03 -0.16742493E-03 -0.11546102E-03 -0.64990672E-04 -0.16305227E-04
  0.30332121E-04  0.74687049E-04  0.11655456E-03  0.15575917E-03  0.19215482E-03
  0.22562453E-03  0.25607983E-03  0.28346000E-03  0.30773102E-03  0.32888445E-03
  0.34693602E-03  0.36192419E-03  0.37390854E-03  0.38296802E-03  0.38919919E-03
  0.39271434E-03  0.39363962E-03  0.39211310E-03  0.38828287E-03  0.38230513E-03
  0.37434235E-03  0.36456146E-03  0.35313206E-03  0.34022484E-03  0.32600993E-03
  0.31065549E-03  0.29432635E-03  0.27718275E-03  0.25937929E-03  0.24106389E-03
  0.22237702E-03  0.20345095E-03  0.18440920E-03  0.16536611E-03  0.14642654E-03
  0.12768569E-03  0.10922905E-03  0.91132452E-04  0.73462244E-04  0.56275569E-04
  0.39620707E-04  0.23537521E-04  0.80579651E-05 -0.67933505E-05 -0.20998539E-04
 -0.34545784E-04 -0.47428656E-04 -0.59645414E-04 -0.71198299E-04 -0.82092833E-04
 -0.92337131E-04 -0.10194123E-03 -0.11091647E-03 -0.11927488E-03 -0.12702862E-03
 -0.13418951E-03 -0.14076856E-03 -0.14677559E-03 -0.15221894E-03 -0.15710517E-03
 -0.16143890E-03 -0.16522271E-03 -0.16845704E-03 -0.17114027E-03 -0.17326875E-03
 -0.17483696E-03 -0.17583774E-03 -0.17626247E-03 -0.17610145E-03 -0.17534418E-03
 -0.17397977E-03 -0.17199735E-03 -0.16938647E-03 -0.16613760E-03 -0.16224251E-03
 -0.15769480E-03 -0.15249030E-03 -0.14662752E-03 -0.14010810E-03 -0.13293713E-03
 -0.12512359E-03 -0.11668060E-03 -0.10762576E-03 -0.97981316E-04 -0.87774395E-04
 -0.77037091E-04 -0.65806537E-04 -0.54124908E-04 -0.42039361E-04 -0.29601914E-04
 -0.16869258E-04 -0.39025128E-05  0.92330800E-05  0.22468521E-04  0.35731474E-04
  0.48946733E-04  0.62036742E-04  0.74922156E-04  0.87522434E-04  0.99756474E-04
  0.11154326E-03  0.12280253E-03  0.13345548E-03  0.14342543E-03  0.15263854E-03
  0.16102446E-03  0.16851702E-03  0.17505484E-03  0.18058200E-03  0.18504855E-03
  0.18841109E-03  0.19063326E-03  0.19168614E-03  0.19154867E-03  0.19020794E-03
  0.18765946E-03  0.18390731E-03  0.17896430E-03  0.17285197E-03  0.16560055E-03
  0.15724890E-03  0.14784427E-03  0.13744205E-03  0.12610547E-03  0.11390517E-03
  0.10091876E-03  0.87230266E-04  0.72929549E-04  0.58111675E-04  0.42876216E-04
  0.27326516E-04  0.11568922E-04 -0.42880124E-05 -0.20134359E-04 -0.35859649E-04
 -0.51353727E-04 -0.66507604E-04 -0.81214302E-04 -0.95369693E-04 -0.10887331E-03
 -0.12162915E-03 -0.13354642E-03 -0.14454024E-03 -0.15453234E-03 -0.16345168E-03
 -0.17123500E-03 -0.17782731E-03 -0.18318237E-03 -0.18726300E-03 -0.19004144E-03
 -0.19149951E-03 -0.19162879E-03 -0.19043065E-03 -0.18791631E-03 -0.18410664E-03
 -0.17903211E-03 -0.17273244E-03 -0.16525638E-03 -0.15666122E-03 -0.14701243E-03
 -0.13638308E-03 -0.12485329E-03 -0.11250957E-03 -0.99444172E-04 -0.85754354E-04
 -0.71541605E-04 -0.56910865E-04 -0.41969709E-04 -0.26827511E-04 -0.11594598E-04
  0.36185943E-05  0.18702367E-04  0.33548594E-04  0.48051538E-04  0.62108644E-04
  0.75621306E-04  0.88495595E-04  0.10064295E-03  0.11198081E-03  0.12243321E-03
  0.13193132E-03  0.14041393E-03  0.14782781E-03  0.15412811E-03  0.15927864E-03
  0.16325202E-03  0.16602987E-03  0.16760286E-03  0.16797070E-03  0.16714207E-03
  0.16513445E-03  0.16197394E-03  0.15769496E-03  0.15233991E-03  0.14595878E-03
  0.13860868E-03  0.13035333E-03  0.12126253E-03  0.11141154E-03  0.10088045E-03
  0.89753551E-04  0.78118585E-04  0.66066091E-04  0.53688661E-04  0.41080215E-04
  0.28335267E-04  0.15548201E-04  0.28125510E-05 -0.97796969E-05 -0.22138790E-04
 -0.34177863E-04 -0.45813560E-04 -0.56966628E-04 -0.67562461E-04 -0.77531609E-04
 -0.86810237E-04 -0.95340531E-04 -0.10307106E-03 -0.10995706E-03 -0.11596072E-03
 -0.12105131E-03 -0.12520537E-03 -0.12840673E-03 -0.13064656E-03 -0.13192331E-03
 -0.13224262E-03 -0.13161714E-03 -0.13006636E-03 -0.12761633E-03 -0.12429934E-03
 -0.12015362E-03 -0.11522290E-03 -0.10955603E-03 -0.10320649E-03 -0.96231917E-04
 -0.88693592E-04 -0.80655915E-04 -0.72185858E-04 -0.63352408E-04 -0.54226007E-04
 -0.44877992E-04 -0.35380033E-04 -0.25803584E-04 -0.16219342E-04 -0.66967262E-05
  0.26966280E-05  0.11895347E-04  0.20836773E-04  0.29461386E-04  0.37713194E-04
  0.45540088E-04  0.52894156E-04  0.59731969E-04  0.66014808E-04  0.71708866E-04
  0.76785400E-04  0.81220839E-04  0.84996855E-04  0.88100384E-04  0.90523612E-04
  0.92263916E-04  0.93323769E-04  0.93710604E-04  0.93436644E-04  0.92518700E-04
  0.90977934E-04  0.88839595E-04  0.86132734E-04  0.82889885E-04  0.79146739E-04
  0.74941794E-04  0.70315991E-04  0.65312343E-04  0.59975558E-04  0.54351651E-04
  0.48487568E-04  0.42430800E-04  0.36229010E-04  0.29929667E-04  0.23579690E-04
  0.17225110E-04  0.10910740E-04  0.46798749E-05 -0.14259993E-05 -0.73674652E-05
 -0.13107415E-04 -0.18611264E-04 -0.23847141E-04 -0.28786045E-04 -0.33401983E-04
 -0.37672074E-04 -0.41576627E-04 -0.45099192E-04 -0.48226580E-04 -0.50948865E-04
 -0.53259348E-04 -0.55154507E-04 -0.56633918E-04 -0.57700156E-04 -0.58358671E-04
 -0.58617655E-04 -0.58487881E-04 -0.57982530E-04 -0.57117010E-04 -0.55908760E-04
 -0.54377040E-04 -0.52542723E-04 -0.50428073E-04 -0.48056529E-04 -0.45452480E-04
 -0.42641044E-04 -0.39647851E-04 -0.36498828E-04 -0.33219993E-04 -0.29837253E-04
 -0.26376213E-04 -0.22862000E-04 -0.19319088E-04 -0.15771145E-04 -0.12240894E-04
 -0.87499767E-05 -0.53188463E-05 -0.19666660E-05  0.12887734E-05  0.44311216E-05
  0.74455211E-05  0.10318645E-04  0.13038718E-04  0.15595528E-04  0.17980418E-04
  0.20186266E-04  0.22207461E-04  0.24039852E-04  0.25680706E-04  0.27128636E-04
  0.28383541E-04  0.29446522E-04  0.30319803E-04  0.31006642E-04  0.31511242E-04
  0.31838653E-04  0.31994681E-04  0.31985792E-04  0.31819013E-04  0.31501846E-04
  0.31042172E-04  0.30448165E-04  0.29728210E-04  0.28890827E-04  0.27944592E-04
  0.26898079E-04  0.25759793E-04  0.24538117E-04  0.23241272E-04  0.21877267E-04
  0.20453873E-04  0.18978598E-04  0.17458661E-04  0.15900986E-04  0.14312194E-04
  0.12698601E-04  0.11066223E-04  0.94207871E-05  0.77677437E-05  0.61122858E-05
  0.44593691E-05  0.28137349E-05  0.11799358E-05 -0.43763888E-06 -0.20347357E-05
 -0.36072113E-05 -0.51510065E-05 -0.66621219E-05 -0.81365960E-05 -0.95704853E-05
 -0.10959848E-04 -0.12300728E-04 -0.13589150E-04 -0.14821110E-04 -0.15992574E-04
 -0.17099483E-04 -0.18137759E-04 -0.19103318E-04 -0.19992085E-04 -0.20800017E-04
 -0.21523125E-04 -0.22157505E-04 -0.22699370E-04 -0.23145087E-04 -0.23491209E-04
 -0.23734525E-04 -0.23872096E-04 -0.23901298E-04 -0.23819872E-04 -0.23625961E-04
 -0.23318159E-04 -0.22895551E-04 -0.22357751E-04 -0.21704946E-04 -0.20937926E-04
 -0.20058115E-04 -0.19067600E-04 -0.17969154E-04 -0.16766248E-04 -0.15463069E-04
 -0.14064520E-04 -0.12576219E-04 -0.11004498E-04 -0.93563782E-05 -0.76395586E-05
 -0.58623819E-05 -0.40338018E-05 -0.21633412E-05 -0.26104360E-06  0.16625807E-05
  0.35966155E-05  0.55298044E-05  0.74506221E-05  0.93473495E-05  0.11208154E-04
  0.13021172E-04  0.14774594E-04  0.16456754E-04  0.18056217E-04  0.19561867E-04
  0.20962999E-04  0.22249406E-04  0.23411462E-04  0.24440209E-04  0.25327434E-04
  0.26065747E-04  0.26648646E-04  0.27070590E-04  0.27327047E-04  0.27414555E-04
  0.27330758E-04  0.27074447E-04  0.26645583E-04  0.26045318E-04  0.25276002E-04
  0.24341184E-04  0.23245605E-04  0.21995172E-04  0.20596937E-04  0.19059052E-04
  0.17390729E-04  0.15602179E-04  0.13704549E-04  0.11709850E-04  0.96308768E-05
  0.74811215E-05  0.52746795E-05  0.30261513E-05  0.75053906E-06 -0.15368615E-05
 -0.38205713E-05 -0.60850416E-05 -0.83147678E-05 -0.10494405E-04 -0.12608882E-04
 -0.14643514E-04 -0.16584115E-04 -0.18417104E-04 -0.20129609E-04 -0.21709565E-04
 -0.23145808E-04 -0.24428160E-04 -0.25547508E-04 -0.26495879E-04 -0.27266496E-04
 -0.27853836E-04 -0.28253676E-04 -0.28463120E-04 -0.28480633E-04 -0.28306046E-04
 -0.27940566E-04 -0.27386763E-04 -0.26648559E-04 -0.25731194E-04 -0.24641191E-04
 -0.23386308E-04 -0.21975479E-04 -0.20418752E-04 -0.18727206E-04 -0.16912877E-04
 -0.14988664E-04 -0.12968231E-04 -0.10865908E-04 -0.86965839E-05 -0.64755921E-05
 -0.42185994E-05 -0.19414883E-05  0.33976098E-06  0.26091890E-05  0.48509745E-05
  0.70495513E-05  0.91897222E-05  0.11256770E-04  0.13236564E-04  0.15115662E-04
  0.16881407E-04  0.18522017E-04  0.20026668E-04  0.21385568E-04  0.22590025E-04
  0.23632504E-04  0.24506679E-04  0.25207469E-04  0.25731069E-04  0.26074974E-04
  0.26237983E-04  0.26220203E-04  0.26023039E-04  0.25649173E-04  0.25102536E-04
  0.24388271E-04  0.23512683E-04  0.22483187E-04  0.21308241E-04  0.19997276E-04
  0.18560623E-04  0.17009420E-04  0.15355533E-04  0.13611454E-04  0.11790208E-04
  0.99052528E-05  0.79703710E-05  0.59995704E-05  0.40069765E-05  0.20067282E-05
  0.12873379E-07 -0.19607330E-05 -0.39005286E-05 -0.57933401E-05 -0.76264755E-05
 -0.93878120E-05 -0.11065878E-04 -0.12649929E-04 -0.14130021E-04 -0.15497067E-04
 -0.16742900E-04 -0.17860318E-04 -0.18843124E-04 -0.19686160E-04 -0.20385329E-04
 -0.20937614E-04 -0.21341083E-04 -0.21594886E-04 -0.21699254E-04 -0.21655472E-04
 -0.21465863E-04 -0.21133750E-04 -0.20663422E-04 -0.20060082E-04 -0.19329802E-04
 -0.18479460E-04 -0.17516683E-04 -0.16449771E-04 -0.15287635E-04 -0.14039716E-04
 -0.12715912E-04 -0.11326494E-04 -0.98820288E-05 -0.83932942E-05 -0.68711997E-05
 -0.53267037E-05 -0.37707333E-05 -0.22141055E-05 -0.66745139E-06  0.85885806E-06
  0.23547817E-05  0.38106750E-05  0.52173516E-05  0.65661415E-05  0.78489430E-05
  0.90582700E-05  0.10187294E-04  0.11229878E-04  0.12180611E-04  0.13034825E-04
  0.13788620E-04  0.14438871E-04  0.14983233E-04  0.15420145E-04  0.15748820E-04
  0.15969236E-04  0.16082117E-04  0.16088910E-04  0.15991759E-04  0.15793475E-04
  0.15497496E-04  0.15107851E-04  0.14629115E-04  0.14066362E-04  0.13425120E-04
  0.12711317E-04  0.11931228E-04  0.11091428E-04  0.10198728E-04  0.92601273E-05
  0.82827583E-05  0.72738304E-05  0.62405784E-05  0.51902113E-05  0.41298618E-05
  0.30665387E-05  0.20070818E-05  0.95811882E-06 -0.73974448E-07 -0.10831107E-05
 -0.20635248E-05 -0.30098033E-05 -0.39169116E-05 -0.47802155E-05 -0.55955015E-05
 -0.63589909E-05 -0.70673518E-05 -0.77177068E-05 -0.83076371E-05 -0.88351830E-05
 -0.92988415E-05 -0.96975595E-05 -0.10030726E-04 -0.10298157E-04 -0.10500087E-04
 atomic pseudo charge-density
  0.60000000E+01  0.59917682E+01  0.59671789E+01  0.59265479E+01  0.58703891E+01
  0.57993990E+01  0.57144341E+01  0.56164855E+01  0.55066511E+01  0.53861066E+01
  0.52560766E+01  0.51178084E+01  0.49725469E+01  0.48215134E+01  0.46658876E+01
  0.45067929E+01  0.43452859E+01  0.41823479E+01  0.40188803E+01  0.38557025E+01
  0.36935506E+01  0.35330798E+01  0.33748662E+01  0.32194109E+01  0.30671444E+01
  0.29184307E+01  0.27735730E+01  0.26328185E+01  0.24963632E+01  0.23643571E+01
  0.22369087E+01  0.21140897E+01  0.19959388E+01  0.18824658E+01  0.17736551E+01
  0.16694691E+01  0.15698510E+01  0.14747279E+01  0.13840130E+01  0.12976078E+01
  0.12154045E+01  0.11372872E+01  0.10631344E+01  0.99281941E+00  0.92621249E+00
  0.86318152E+00  0.80359314E+00  0.74731357E+00  0.69420943E+00  0.64414831E+00
  0.59699943E+00  0.55263403E+00  0.51092581E+00  0.47175127E+00  0.43498999E+00
  0.40052481E+00  0.36824205E+00  0.33803164E+00  0.30978717E+00  0.28340598E+00
  0.25878921E+00  0.23584178E+00  0.21447237E+00  0.19459343E+00  0.17612108E+00
  0.15897509E+00  0.14307879E+00  0.12835897E+00  0.11474584E+00  0.10217290E+00
  0.90576829E-01  0.79897429E-01  0.70077480E-01  0.61062655E-01  0.52801404E-01
  0.45244856E-01  0.38346707E-01  0.32063121E-01  0.26352623E-01  0.21176003E-01
  0.16496215E-01  0.12278281E-01  0.84891981E-02  0.50978488E-02  0.20749113E-02
 -0.60722379E-03 -0.29745365E-02 -0.50514558E-02 -0.68609362E-02 -0.84245308E-02
 -0.97624615E-02 -0.10893686E-01 -0.11835965E-01 -0.12605919E-01 -0.13219093E-01
 -0.13690009E-01 -0.14032225E-01 -0.14258381E-01 -0.14380251E-01 -0.14408793E-01
 -0.14354189E-01 -0.14225891E-01 -0.14032660E-01 -0.13782607E-01 -0.13483228E-01
 -0.13141441E-01 -0.12763619E-01 -0.12355619E-01 -0.11922818E-01 -0.11470137E-01
 -0.11002072E-01 -0.10522716E-01 -0.10035788E-01 -0.95446538E-02 -0.90523501E-02
 -0.85616041E-02 -0.80748546E-02 -0.75942711E-02 -0.71217720E-02 -0.66590413E-02
 -0.62075455E-02 -0.57685489E-02 -0.53431281E-02 -0.49321863E-02 -0.45364661E-02
 -0.41565619E-02 -0.37929322E-02 -0.34459103E-02 -0.31157151E-02 -0.28024609E-02
 -0.25061667E-02 -0.22267656E-02 -0.19641128E-02 -0.17179932E-02 -0.14881294E-02
 -0.12741886E-02 -0.10757887E-02 -0.89250485E-03 -0.72387532E-03 -0.56940654E-03
 -0.42857840E-03 -0.30084889E-03 -0.18565853E-03 -0.82434403E-04  0.94060410E-05
  0.90451459E-04  0.16129340E-03  0.22252333E-03  0.27472986E-03  0.31849633E-03
  0.35439845E-03  0.38300229E-03  0.40486239E-03  0.42052016E-03  0.43050232E-03
  0.43531967E-03  0.43546592E-03  0.43141669E-03  0.42362876E-03  0.41253931E-03
  0.39856538E-03  0.38210349E-03  0.36352929E-03  0.34319738E-03  0.32144120E-03
  0.29857309E-03  0.27488433E-03  0.25064534E-03  0.22610595E-03  0.20149575E-03
  0.17702443E-03  0.15288229E-03  0.12924076E-03  0.10625289E-03  0.84054059E-04
  0.62762532E-04  0.42480185E-04  0.23293202E-04  0.52728021E-05 -0.11524002E-04
 -0.27053639E-04 -0.41285201E-04 -0.54199652E-04 -0.65789040E-04 -0.76055702E-04
 -0.85011475E-04 -0.92676915E-04 -0.99080515E-04 -0.10425795E-03 -0.10825132E-03
 -0.11110843E-03 -0.11288204E-03 -0.11362924E-03 -0.11341070E-03 -0.11229008E-03
 -0.11033340E-03 -0.10760841E-03 -0.10418409E-03 -0.10013005E-03 -0.95516070E-04
 -0.90411621E-04 -0.84885399E-04 -0.79004937E-04 -0.72836218E-04 -0.66443335E-04
 -0.59888170E-04 -0.53230119E-04 -0.46525841E-04 -0.39829033E-04 -0.33190251E-04
 -0.26656743E-04 -0.20272327E-04 -0.14077285E-04 -0.81082927E-05 -0.23983694E-05
  0.30231414E-05  0.81305715E-05  0.12901903E-04  0.17318722E-04  0.21366153E-04
  0.25032773E-04  0.28310509E-04  0.31194521E-04  0.33683069E-04  0.35777365E-04
  0.37481420E-04  0.38801874E-04  0.39747818E-04  0.40330616E-04  0.40563712E-04
  0.40462441E-04  0.40043826E-04  0.39326386E-04  0.38329936E-04  0.37075385E-04
  0.35584547E-04  0.33879942E-04  0.31984611E-04  0.29921930E-04  0.27715431E-04
  0.25388635E-04  0.22964882E-04  0.20467181E-04  0.17918062E-04  0.15339436E-04
  0.12752471E-04  0.10177473E-04  0.76337807E-05  0.51396687E-05  0.27122644E-05
  0.36747347E-06 -0.18800818E-05 -0.40171137E-05 -0.60317091E-05 -0.79133585E-05
 -0.96529743E-05 -0.11242899E-04 -0.12676904E-04 -0.13950175E-04 -0.15059296E-04
 -0.16002212E-04 -0.16778201E-04 -0.17387819E-04 -0.17832851E-04 -0.18116253E-04
 -0.18242084E-04 -0.18215437E-04 -0.18042361E-04 -0.17729785E-04 -0.17285434E-04
 -0.16717743E-04 -0.16035772E-04 -0.15249113E-04 -0.14367807E-04 -0.13402247E-04
 -0.12363097E-04 -0.11261200E-04 -0.10107490E-04 -0.89129138E-05 -0.76883457E-05
 -0.64445112E-05 -0.51919123E-05 -0.39407577E-05 -0.27008965E-05 -0.14817574E-05
 -0.29229234E-06  0.85907434E-06  0.19644914E-05  0.30167207E-05  0.40091716E-05
  0.49359292E-05  0.57917773E-05  0.65722154E-05  0.72734700E-05  0.78924998E-05
  0.84269965E-05  0.88753790E-05  0.92367833E-05  0.95110471E-05  0.96986898E-05
  0.98008880E-05  0.98194471E-05  0.97567688E-05  0.96158151E-05  0.94000700E-05
  0.91134970E-05  0.87604960E-05  0.83458562E-05  0.78747095E-05  0.73524808E-05
  0.67848391E-05  0.61776466E-05  0.55369090E-05  0.48687256E-05  0.41792397E-05
  0.34745906E-05  0.27608668E-05  0.20440603E-05  0.13300234E-05  0.62442752E-06
 -0.67275543E-07 -0.73988984E-06 -0.13885085E-05 -0.20085437E-05 -0.25957544E-05
 -0.31462690E-05 -0.36566068E-05 -0.41236942E-05 -0.45448781E-05 -0.49179360E-05
 -0.52410825E-05 -0.55129715E-05 -0.57326965E-05 -0.58997860E-05 -0.60141970E-05
 -0.60763044E-05 -0.60868884E-05 -0.60471179E-05 -0.59585327E-05 -0.58230223E-05
 -0.56428029E-05 -0.54203924E-05 -0.51585835E-05 -0.48604160E-05 -0.45291465E-05
 -0.41682189E-05 -0.37812323E-05 -0.33719099E-05 -0.29440671E-05 -0.25015791E-05
 -0.20483498E-05 -0.15882802E-05 -0.11252383E-05 -0.66302927E-06 -0.20536724E-06
  0.24415185E-06  0.68207580E-06  0.11051201E-05  0.15101899E-05  0.18944005E-05
  0.22550950E-05  0.25898606E-05  0.28965421E-05  0.31732536E-05  0.34183875E-05
  0.36306211E-05  0.38089213E-05  0.39525465E-05  0.40610464E-05  0.41342599E-05
  0.41723095E-05  0.41755957E-05  0.41447873E-05  0.40808110E-05  0.39848390E-05
  0.38582747E-05  0.37027372E-05  0.35200439E-05  0.33121927E-05  0.30813423E-05
  0.28297923E-05  0.25599623E-05  0.22743704E-05  0.19756113E-05  0.16663349E-05
  0.13492238E-05  0.10269718E-05  0.70226248E-06  0.37774812E-06  0.56029463E-07
 -0.26036379E-06 -0.56899162E-06 -0.86752121E-06 -0.11537433E-05 -0.14255874E-05
 -0.16811355E-05 -0.19186341E-05 -0.21365054E-05 -0.23333563E-05 -0.25079860E-05
 -0.26593919E-05 -0.27867742E-05 -0.28895379E-05 -0.29672944E-05 -0.30198606E-05
 -0.30472565E-05 -0.30497017E-05 -0.30276098E-05 -0.29815818E-05 -0.29123982E-05
 -0.28210093E-05 -0.27085250E-05 -0.25762031E-05 -0.24254369E-05 -0.22577417E-05
 -0.20747408E-05 -0.18781508E-05 -0.16697664E-05 -0.14514451E-05 -0.12250912E-05
 -0.99264006E-06 -0.75604259E-06 -0.51724921E-06 -0.27819473E-06 -0.40783321E-07
  0.19312597E-06  0.42173309E-06  0.64331014E-06  0.85621377E-06  0.10588967E-05
  0.12499182E-05  0.14279538E-05  0.15918037E-05  0.17403999E-05  0.18728127E-05
  0.19882556E-05  0.20860890E-05  0.21658229E-05  0.22271184E-05  0.22697873E-05
  0.22937918E-05  0.22992419E-05  0.22863920E-05  0.22556368E-05  0.22075058E-05
  0.21426567E-05  0.20618685E-05  0.19660329E-05  0.18561461E-05  0.17332984E-05
  0.15986651E-05  0.14534948E-05  0.12990994E-05  0.11368420E-05  0.96812573E-06
  0.79438207E-06  0.61705901E-06  0.43760951E-06  0.25747998E-06  0.78099021E-07
 -0.99133487E-07 -0.27285691E-06 -0.44175991E-06 -0.60458994E-06 -0.76016212E-06
 -0.90736744E-06 -0.10451803E-05 -0.11726650E-05 -0.12889819E-05 -0.13933925E-05
 -0.14852631E-05 -0.15640688E-05 -0.16293953E-05 -0.16809406E-05 -0.17185156E-05
 -0.17420437E-05 -0.17515598E-05 -0.17472077E-05 -0.17292380E-05 -0.16980037E-05
 -0.16539563E-05 -0.15976406E-05 -0.15296886E-05 -0.14508136E-05 -0.13618031E-05
 -0.12635116E-05 -0.11568524E-05 -0.10427903E-05 -0.92233235E-06 -0.79652000E-06
 -0.66642000E-06 -0.53311582E-06 -0.39769884E-06 -0.26125973E-06 -0.12487991E-06
  0.10376743E-07  0.14347194E-06  0.27340070E-06  0.39919865E-06  0.51994892E-06
  0.63478855E-06  0.74291440E-06  0.84358840E-06  0.93614237E-06  0.10199820E-05
  0.10945905E-05  0.11595312E-05  0.12144497E-05  0.12590755E-05  0.12932226E-05
  0.13167896E-05  0.13297593E-05  0.13321972E-05  0.13242500E-05  0.13061429E-05
  0.12781768E-05  0.12407243E-05  0.11942263E-05  0.11391870E-05  0.10761690E-05
  0.10057881E-05  0.92870765E-06  0.84563242E-06  0.75730267E-06  0.66448769E-06
  0.56797936E-06  0.46858561E-06  0.36712387E-06  0.26441456E-06  0.16127462E-06
  0.58511240E-07 -0.43084299E-07 -0.14274251E-06 -0.23972134E-06 -0.33331153E-06
 -0.42284155E-06 -0.50768228E-06 -0.58725116E-06 -0.66101600E-06 -0.72849830E-06
 -0.78927607E-06 -0.84298625E-06 -0.88932650E-06 -0.92805663E-06 -0.95899939E-06
 -0.98204088E-06 -0.99713034E-06 -0.10042796E-05 -0.10035617E-05 -0.99510992E-06
 -0.97911492E-06 -0.95582299E-06 -0.92553292E-06 -0.88859287E-06 -0.84539685E-06
 -0.79638091E-06 -0.74201904E-06 -0.68281887E-06 -0.61931718E-06 -0.55207522E-06
 -0.48167399E-06 -0.40870934E-06 -0.33378715E-06 -0.25751842E-06 -0.18051447E-06
 -0.10338216E-06 -0.26719275E-07  0.48889971E-07  0.12287925E-06  0.19470419E-06
  0.26384628E-06  0.32981642E-06  0.39215822E-06  0.45045103E-06  0.50431256E-06
  0.55340123E-06  0.59741810E-06  0.63610853E-06  0.66926332E-06  0.69671965E-06
  0.71836148E-06  0.73411971E-06  0.74397192E-06  0.74794171E-06  0.74609775E-06
  0.73855252E-06  0.72546063E-06  0.70701694E-06  0.68345434E-06  0.65504133E-06
  0.62207928E-06  0.58489958E-06  0.54386050E-06  0.49934403E-06  0.45175243E-06
  0.40150482E-06  0.34903361E-06  0.29478096E-06  0.23919514E-06  0.18272698E-06
  0.12582635E-06  0.68938632E-07  0.12501430E-07 -0.43058743E-07 -0.97329551E-07
 -0.14991578E-06 -0.20044210E-06 -0.24855564E-06 -0.29392827E-06 -0.33625879E-06
 -0.37527472E-06 -0.41073394E-06 -0.44242601E-06 -0.47017325E-06 -0.49383155E-06
 -0.51329085E-06 -0.52847545E-06 -0.53934393E-06 -0.54588891E-06 -0.54813645E-06
 -0.54614533E-06 -0.54000593E-06 -0.52983902E-06 -0.51579428E-06 -0.49804862E-06
 -0.47680430E-06 -0.45228697E-06 -0.42474344E-06 -0.39443945E-06 -0.36165724E-06
 -0.32669309E-06 -0.28985475E-06 -0.25145888E-06 -0.21182846E-06 -0.17129013E-06
 -0.13017161E-06 -0.88799205E-07 -0.47495228E-07 -0.65756355E-08  0.33652317E-07
  0.72892288E-07  0.11086094E-06  0.14728990E-06  0.18192753E-06  0.21454062E-06
  0.24491580E-06  0.27286083E-06  0.29820574E-06  0.32080368E-06  0.34053168E-06
  0.35729110E-06  0.37100800E-06  0.38163324E-06  0.38914236E-06  0.39353538E-06
  0.39483629E-06  0.39309245E-06  0.38837379E-06  0.38077183E-06  0.37039859E-06
  0.35738535E-06  0.34188124E-06  0.32405181E-06  0.30407740E-06  0.28215149E-06
  0.25847896E-06  0.23327429E-06  0.20675973E-06  0.17916342E-06  0.15071756E-06
  0.12165650E-06  0.92214908E-07  0.62625940E-07  0.33119493E-07  0.39204731E-08
 -0.24752841E-07 -0.52690356E-07 -0.79691630E-07 -0.10556724E-06 -0.13014002E-06
 -0.15324623E-06 -0.17473650E-06 -0.19447680E-06 -0.21234910E-06 -0.22825199E-06
 -0.24210121E-06 -0.25382987E-06 -0.26338873E-06 -0.27074616E-06 -0.27588813E-06
 -0.27881789E-06 -0.27955568E-06 -0.27813822E-06 -0.27461813E-06 -0.26906318E-06
 -0.26155550E-06 -0.25219069E-06 -0.24107676E-06 -0.22833314E-06 -0.21408945E-06
 -0.19848437E-06 -0.18166438E-06 -0.16378243E-06 -0.14499672E-06 -0.12546929E-06
 -0.10536476E-06 -0.84848967E-07 -0.64087698E-07 -0.43245381E-07 -0.22483856E-07
 -0.19611759E-08  0.18169540E-07  0.37761194E-07  0.56673721E-07  0.74775041E-07
  0.91941915E-07  0.10806073E-06  0.12302817E-06  0.13675185E-06  0.14915077E-06
  0.16015574E-06  0.16970969E-06  0.17776785E-06  0.18429788E-06  0.18927986E-06
  0.19270618E-06  0.19458142E-06  0.19492200E-06  0.19375587E-06  0.19112205E-06
  0.18707012E-06  0.18165960E-06  0.17495934E-06  0.16704677E-06  0.15800716E-06
  0.14793277E-06  0.13692204E-06  0.12507866E-06  0.11251074E-06  0.99329810E-07
  0.85649925E-07  0.71586741E-07  0.57256578E-07  0.42775511E-07  0.28258476E-07
  0.13818407E-07 -0.43459828E-09 -0.14394075E-07 -0.27957942E-07 -0.41029203E-07
 -0.53516599E-07 -0.65335199E-07 -0.76406934E-07 -0.86661064E-07 -0.96034581E-07
 -0.10447255E-06 -0.11192836E-06 -0.11836393E-06 -0.12374987E-06 -0.12806545E-06
 -0.13129869E-06 -0.13344622E-06 -0.13451315E-06 -0.13451288E-06 -0.13346680E-06
 -0.13140402E-06 -0.12836094E-06 -0.12438085E-06 -0.11951347E-06 -0.11381442E-06
 -0.10734469E-06 -0.10017005E-06 -0.92360437E-07 -0.83989375E-07 -0.75133289E-07
 -0.65870878E-07 -0.56282459E-07 -0.46449307E-07 -0.36453014E-07 -0.26374841E-07
 -0.16295103E-07 -0.62925573E-08  0.35561753E-08  0.13177164E-07  0.22499690E-07
  0.31456735E-07  0.39985431E-07  0.48027466E-07  0.55529455E-07  0.62443256E-07
  0.68726248E-07  0.74341555E-07  0.79258225E-07  0.83451356E-07  0.86902179E-07
  0.89598085E-07  0.91532608E-07  0.92705360E-07  0.93121921E-07  0.92793682E-07
  0.91737646E-07  0.89976198E-07  0.87536821E-07  0.84451795E-07  0.80757852E-07
  0.76495811E-07  0.71710181E-07  0.66448747E-07  0.60762140E-07  0.54703386E-07
  0.48327453E-07  0.41690783E-07  0.34850826E-07  0.27865575E-07  0.20793100E-07
  0.13691096E-07  0.66164403E-08 -0.37524241E-09 -0.72299873E-08 -0.13895884E-07
 -0.20323445E-07 -0.26465952E-07 -0.32279767E-07 -0.37724629E-07 -0.42763898E-07
 -0.47364791E-07 -0.51498561E-07 -0.55140660E-07 -0.58270853E-07 -0.60873307E-07
 -0.62936639E-07 -0.64453926E-07 -0.65422687E-07 -0.65844825E-07 -0.65726543E-07
 -0.65078216E-07 -0.63914246E-07 -0.62252880E-07 -0.60116002E-07 -0.57528903E-07
 -0.54520026E-07 -0.51120691E-07 -0.47364803E-07 -0.43288541E-07 -0.38930042E-07
 -0.34329065E-07 -0.29526655E-07 -0.24564802E-07 -0.19486088E-07 -0.14333352E-07
 -0.91493430E-08 -0.39763874E-08  0.11439394E-08  0.61711278E-08  0.11066037E-07
  0.15791183E-07  0.20311009E-07  0.24592136E-07  0.28603594E-07  0.32317032E-07
  0.35706899E-07  0.38750609E-07  0.41428675E-07  0.43724816E-07  0.45626042E-07
  0.47122707E-07  0.48208541E-07  0.48880650E-07  0.49139492E-07  0.48988828E-07
  0.48435644E-07  0.47490054E-07  0.46165180E-07  0.44477003E-07  0.42444198E-07
  0.40087958E-07  0.37431785E-07  0.34501279E-07  0.31323903E-07  0.27928750E-07
  0.24346285E-07  0.20608088E-07  0.16746593E-07  0.12794818E-07  0.87860946E-08
  0.47538064E-08  0.73111856E-09 -0.32492800E-08 -0.71554299E-08 -0.10956346E-07
 -0.14622251E-07 -0.18124797E-07 -0.21437274E-07 -0.24534804E-07 -0.27394513E-07
 -0.29995696E-07 -0.32319950E-07 -0.34351301E-07 -0.36076299E-07 -0.37484099E-07
 -0.38566522E-07 -0.39318084E-07 -0.39736020E-07 -0.39820271E-07 -0.39573460E-07
 -0.39000843E-07 -0.38110240E-07 -0.36911949E-07 -0.35418637E-07 -0.33645222E-07
 -0.31608726E-07 -0.29328124E-07 -0.26824177E-07 -0.24119244E-07 -0.21237099E-07
 -0.18202723E-07 -0.15042096E-07 -0.11781986E-07 -0.84497255E-08 -0.50729945E-08
 -0.16795946E-08  0.17027704E-08  0.50467127E-08  0.83253752E-08  0.11512639E-07
  0.14583326E-07  0.17513386E-07  0.20280082E-07  0.22862158E-07  0.25239997E-07
  0.27395758E-07  0.29313512E-07  0.30979344E-07  0.32381456E-07  0.33510238E-07
  0.34358333E-07  0.34920673E-07  0.35194510E-07  0.35179413E-07  0.34877262E-07
  0.34292212E-07  0.33430649E-07  0.32301121E-07  0.30914256E-07  0.29282668E-07
  0.27420840E-07  0.25345002E-07  0.23072988E-07  0.20624087E-07  0.18018882E-07
  0.15279080E-07  0.12427334E-07  0.94870581E-08  0.64822396E-08  0.34372466E-08
  0.37663374E-09 -0.26750515E-08 -0.56934624E-08 -0.86546427E-08 -0.11535213E-07
 -0.14312552E-07 -0.16964967E-07 -0.19471864E-07 -0.21813901E-07 -0.23973131E-07
 -0.25933139E-07 -0.27679161E-07 -0.29198193E-07 -0.30479082E-07 -0.31512603E-07
 -0.32291527E-07 -0.32810662E-07 -0.33066886E-07 -0.33059162E-07 -0.32788534E-07
 -0.32258113E-07 -0.31473037E-07 -0.30440428E-07 -0.29169320E-07 -0.27670585E-07
 -0.25956840E-07 -0.24042335E-07 -0.21942839E-07 -0.19675510E-07 -0.17258754E-07
 -0.14712073E-07 -0.12055914E-07 -0.93115015E-08 -0.65006691E-08 -0.36456874E-08
 -0.76908862E-09  0.21065105E-08  0.49585847E-08  0.77648759E-08  0.10503564E-07
  0.13153438E-07  0.15694053E-07  0.18105893E-07  0.20370512E-07  0.22470679E-07
   24.7554104503839      T
 Non local Part
           0           2  0.821728989630451     
   1.10994576930932      -0.486260596294223      -0.486260596294223     
 -0.529103145598907     
 Reciprocal Space Part
  0.20381285E+02  0.20292390E+02  0.20026474E+02  0.19585838E+02  0.18974302E+02
  0.18197184E+02  0.17261265E+02  0.16174748E+02  0.14947205E+02  0.13589511E+02
  0.12113770E+02  0.10533225E+02  0.88621536E+01  0.71157564E+01  0.53100261E+01
  0.34616068E+01  0.15876389E+01 -0.29440640E+00 -0.21669041E+01 -0.40122611E+01
 -0.58131086E+01 -0.75524998E+01 -0.92141095E+01 -0.10782433E+02 -0.12242979E+02
 -0.13582462E+02 -0.14788974E+02 -0.15852149E+02 -0.16763309E+02 -0.17515591E+02
 -0.18104044E+02 -0.18525706E+02 -0.18779652E+02 -0.18867009E+02 -0.18790942E+02
 -0.18556608E+02 -0.18171078E+02 -0.17643226E+02 -0.16983594E+02 -0.16204220E+02
 -0.15318454E+02 -0.14340736E+02 -0.13286373E+02 -0.12171288E+02 -0.11011770E+02
 -0.98242107E+01 -0.86248488E+01 -0.74295160E+01 -0.62533928E+01 -0.51107805E+01
 -0.40148916E+01 -0.29776633E+01 -0.20095979E+01 -0.11196320E+01 -0.31503793E+00
  0.39864201E+00  0.10176272E+01  0.15398963E+01  0.19651516E+01  0.22947515E+01
  0.25316127E+01  0.26800860E+01  0.27458073E+01  0.27355296E+01  0.26569378E+01
  0.25184528E+01  0.23290282E+01  0.20979441E+01  0.18346040E+01  0.15483372E+01
  0.12482123E+01  0.94286456E+00  0.64034147E+00  0.34796826E+00  0.72236220E-01
 -0.18128482E+00 -0.40800876E+00 -0.60436998E+00 -0.76783477E+00 -0.89688847E+00
 -0.99099957E+00 -0.10505629E+01 -0.10768241E+01 -0.10717884E+01 -0.10381164E+01
 -0.97901031E+00 -0.89809393E+00 -0.79928944E+00 -0.68669472E+00 -0.56446391E+00
 -0.43669421E+00 -0.30732149E+00 -0.18002693E+00 -0.58156347E-01  0.55346119E-01
  0.15798932E+00  0.24777078E+00  0.32319670E+00  0.38328680E+00  0.42756467E+00
 Real Space Part
 -0.32887890E+03 -0.32860422E+03 -0.32778103E+03 -0.32641186E+03 -0.32450097E+03
 -0.32205424E+03 -0.31907921E+03 -0.31558499E+03 -0.31158226E+03 -0.30708318E+03
 -0.30210134E+03 -0.29665171E+03 -0.29075055E+03 -0.28441534E+03 -0.27766469E+03
 -0.27051830E+03 -0.26299682E+03 -0.25512178E+03 -0.24691556E+03 -0.23840121E+03
 -0.22960243E+03 -0.22054350E+03 -0.21124912E+03 -0.20174443E+03 -0.19205486E+03
 -0.18220610E+03 -0.17222400E+03 -0.16213457E+03 -0.15196382E+03 -0.14173780E+03
 -0.13148250E+03 -0.12122382E+03 -0.11098750E+03 -0.10079911E+03 -0.90684014E+02
 -0.80667306E+02 -0.70773801E+02 -0.61027997E+02 -0.51454046E+02 -0.42075723E+02
 -0.32916394E+02 -0.23998991E+02 -0.15345971E+02 -0.69792858E+01  0.10796561E+01
  0.88100341E+01  0.16191660E+02  0.23205028E+02  0.29831371E+02  0.36052721E+02
  0.41851978E+02  0.47212976E+02  0.52120567E+02  0.56560699E+02  0.60520506E+02
  0.63988398E+02  0.66954158E+02  0.69409038E+02  0.71345860E+02  0.72759112E+02
  0.73645048E+02  0.74001782E+02  0.73829375E+02  0.73129917E+02  0.71907603E+02
  0.70168789E+02  0.67922040E+02  0.65178166E+02  0.61950230E+02  0.58253544E+02
  0.54105643E+02  0.49526233E+02  0.44537121E+02  0.39162102E+02  0.33426781E+02
  0.27358106E+02  0.20988078E+02  0.14403808E+02  0.78135515E+01  0.54828021E+01
  0.30319876E+01  0.73903934E+00 -0.13781338E+01 -0.32966046E+01 -0.49906577E+01
 -0.64364895E+01 -0.76126001E+01 -0.84998240E+01 -0.90814839E+01 -0.93434176E+01
 -0.92740757E+01 -0.88646055E+01 -0.81086220E+01 -0.70024146E+01 -0.55488382E+01
 -0.37308263E+01 -0.15372463E+01  0.15876904E+00 -0.23537974E-01  0.00000000E+00
 Reciprocal Space Part
  0.13438082E+02  0.13371799E+02  0.13173527E+02  0.12844992E+02  0.12389061E+02
  0.11809723E+02  0.11112073E+02  0.10302273E+02  0.93875223E+01  0.83760049E+01
  0.72768379E+01  0.61000053E+01  0.48562832E+01  0.35571548E+01  0.22147146E+01
  0.84156251E+00 -0.54931223E+00 -0.19446569E+01 -0.33310895E+01 -0.46952405E+01
 -0.60239006E+01 -0.73041728E+01 -0.85236267E+01 -0.96704521E+01 -0.10733611E+02
 -0.11702984E+02 -0.12569510E+02 -0.13325309E+02 -0.13963805E+02 -0.14479818E+02
 -0.14869647E+02 -0.15131130E+02 -0.15263684E+02 -0.15268316E+02 -0.15147617E+02
 -0.14905722E+02 -0.14548255E+02 -0.14082243E+02 -0.13516007E+02 -0.12859031E+02
 -0.12121816E+02 -0.11315711E+02 -0.10452729E+02 -0.95453610E+01 -0.86063686E+01
 -0.76485856E+01 -0.66847120E+01 -0.57271153E+01 -0.47876388E+01 -0.38774215E+01
 -0.30067335E+01 -0.21848295E+01 -0.14198232E+01 -0.71858500E+00 -0.86665233E-01
  0.47175692E+00  0.95389708E+00  0.13583625E+01  0.16851226E+01  0.19354534E+01
  0.21118597E+01  0.22179742E+01  0.22584388E+01  0.22387694E+01  0.21652085E+01
  0.20445684E+01  0.18840693E+01  0.16911747E+01  0.14734297E+01  0.12383042E+01
  0.99304450E+00  0.74453637E+00  0.49918298E+00  0.26279861E+00  0.40520759E-01
 -0.16325832E+00 -0.34493986E+00 -0.50174643E+00 -0.63172949E+00 -0.73375760E+00
 -0.80748615E+00 -0.85331054E+00 -0.87230447E+00 -0.86614562E+00 -0.83703131E+00
 -0.78758645E+00 -0.72076673E+00 -0.63975949E+00 -0.54788503E+00 -0.44850080E+00
 -0.34491069E+00 -0.24028156E+00 -0.13756876E+00 -0.39451932E-01  0.51717551E-01
  0.13395703E+00  0.20568037E+00  0.26571322E+00  0.31329598E+00  0.34807519E+00
 Real Space Part
 -0.26440140E+03 -0.26419157E+03 -0.26356268E+03 -0.26251653E+03 -0.26105610E+03
 -0.25918557E+03 -0.25691026E+03 -0.25423661E+03 -0.25117220E+03 -0.24772565E+03
 -0.24390660E+03 -0.23972571E+03 -0.23519457E+03 -0.23032565E+03 -0.22513229E+03
 -0.21962860E+03 -0.21382944E+03 -0.20775035E+03 -0.20140750E+03 -0.19481764E+03
 -0.18799804E+03 -0.18096643E+03 -0.17374096E+03 -0.16634014E+03 -0.15878281E+03
 -0.15108808E+03 -0.14327527E+03 -0.13536391E+03 -0.12737366E+03 -0.11932429E+03
 -0.11123565E+03 -0.10312763E+03 -0.95020131E+02 -0.86933045E+02 -0.78886210E+02
 -0.70899396E+02 -0.62992277E+02 -0.55184404E+02 -0.47495180E+02 -0.39943835E+02
 -0.32549398E+02 -0.25330667E+02 -0.18306177E+02 -0.11494171E+02 -0.49125584E+01
  0.14211241E+01  0.74897543E+01  0.13276675E+02  0.18765745E+02  0.23941399E+02
  0.28788707E+02  0.33293442E+02  0.37442151E+02  0.41222235E+02  0.44622021E+02
  0.47630853E+02  0.50239175E+02  0.52438618E+02  0.54222093E+02  0.55583874E+02
  0.56519692E+02  0.57026816E+02  0.57104132E+02  0.56752220E+02  0.55973417E+02
  0.54771872E+02  0.53153594E+02  0.51126479E+02  0.48700329E+02  0.45886846E+02
  0.42699620E+02  0.39154083E+02  0.35267457E+02  0.31058667E+02  0.26548187E+02
  0.21757674E+02  0.16712921E+02  0.11483820E+02  0.62370447E+01  0.43817603E+01
  0.24259588E+01  0.59199765E+00 -0.11051557E+01 -0.26464613E+01 -0.40106010E+01
 -0.51777428E+01 -0.61298692E+01 -0.68508148E+01 -0.73264031E+01 -0.75444804E+01
 -0.74950057E+01 -0.71701288E+01 -0.65640147E+01 -0.56730193E+01 -0.44988594E+01
 -0.30270969E+01 -0.12481544E+01  0.12893219E+00 -0.19114573E-01  0.00000000E+00
 Non local Part
           1           2  0.821728989630451     
   6.12884221516646       -10.2499971659541       -10.2499971659541     
   16.6355590099336     
 Reciprocal Space Part
  0.00000000E+00  0.77436640E+00  0.15346617E+01  0.22670851E+01  0.29583701E+01
  0.35960384E+01  0.41686362E+01  0.46659502E+01  0.50791971E+01  0.54011839E+01
  0.56264349E+01  0.57512844E+01  0.57739311E+01  0.56944559E+01  0.55148009E+01
  0.52387121E+01  0.48716457E+01  0.44206422E+01  0.38941691E+01  0.33019384E+01
  0.26547007E+01  0.19640223E+01  0.12420490E+01  0.50126270E+00 -0.24576442E+00
 -0.98661314E+00 -0.17092523E+01 -0.24022608E+01 -0.30550335E+01 -0.36579643E+01
 -0.42026060E+01 -0.46818017E+01 -0.50897875E+01 -0.54222628E+01 -0.56764298E+01
 -0.58510005E+01 -0.59461725E+01 -0.59635752E+01 -0.59061879E+01 -0.57782322E+01
 -0.55850430E+01 -0.53329202E+01 -0.50289651E+01 -0.46809069E+01 -0.42969214E+01
 -0.38854477E+01 -0.34550068E+01 -0.30140249E+01 -0.25706666E+01 -0.21326809E+01
 -0.17072622E+01 -0.13009300E+01 -0.91942838E+00 -0.56764716E+00 -0.24956582E+00
  0.31780148E-01  0.27430995E+00  0.47688647E+00  0.63928453E+00  0.76214012E+00
  0.84688279E+00  0.89565341E+00  0.91121006E+00  0.89682480E+00  0.85617430E+00
  0.79322715E+00  0.71213089E+00  0.61710144E+00  0.51231747E+00  0.40182219E+00
  0.28943449E+00  0.17867113E+00  0.72681469E-01 -0.25804441E-01 -0.11451380E+00
 -0.19165476E+00 -0.25592621E+00 -0.30651405E+00 -0.34307498E+00 -0.36570880E+00
 -0.37492076E+00 -0.37157550E+00 -0.35684428E+00 -0.33214742E+00 -0.29909376E+00
 -0.25941894E+00 -0.21492443E+00 -0.16741874E+00 -0.11866261E+00 -0.70319230E-01
 -0.23910784E-01  0.19217922E-01  0.57928068E-01  0.91307335E-01  0.11868221E+00
  0.13962223E+00  0.15393648E+00  0.16166301E+00  0.16305184E+00  0.15854243E+00
 Real Space Part
  0.00000000E+00 -0.26861587E+01 -0.53613903E+01 -0.80148402E+01 -0.10635798E+02
 -0.13213766E+02 -0.15738531E+02 -0.18200219E+02 -0.20589364E+02 -0.22896957E+02
 -0.25114496E+02 -0.27234029E+02 -0.29248190E+02 -0.31150230E+02 -0.32934040E+02
 -0.34594167E+02 -0.36125822E+02 -0.37524886E+02 -0.38787907E+02 -0.39912086E+02
 -0.40895272E+02 -0.41735933E+02 -0.42433142E+02 -0.42986543E+02 -0.43396327E+02
 -0.43663199E+02 -0.43788343E+02 -0.43773394E+02 -0.43620401E+02 -0.43331793E+02
 -0.42910354E+02 -0.42359189E+02 -0.41681699E+02 -0.40881559E+02 -0.39962695E+02
 -0.38929269E+02 -0.37785663E+02 -0.36536476E+02 -0.35186510E+02 -0.33740773E+02
 -0.32204481E+02 -0.30583059E+02 -0.28882149E+02 -0.27107621E+02 -0.25265584E+02
 -0.23362394E+02 -0.21404672E+02 -0.19399314E+02 -0.17353500E+02 -0.15274705E+02
 -0.13170703E+02 -0.11049575E+02 -0.89196991E+01 -0.67897505E+01 -0.46686839E+01
 -0.25657160E+01 -0.49029773E+00  0.15479207E+01  0.35391324E+01  0.54734250E+01
  0.73408410E+01  0.91314457E+01  0.10835404E+02  0.12443065E+02  0.13945052E+02
  0.15332364E+02  0.16596475E+02  0.17729443E+02  0.18724020E+02  0.19573765E+02
  0.20273153E+02  0.20817682E+02  0.21203983E+02  0.21429912E+02  0.21494641E+02
  0.21398744E+02  0.21144259E+02  0.20734743E+02  0.20175319E+02  0.19472688E+02
  0.18635147E+02  0.17672569E+02  0.16596377E+02  0.15419495E+02  0.14156276E+02
  0.12822427E+02  0.11434894E+02  0.10011759E+02  0.85720928E+01  0.71358233E+01
  0.57235723E+01  0.43564978E+01  0.30560718E+01  0.18439250E+01  0.74359368E+00
 -0.23216957E+00 -0.10693025E+01 -0.13318153E+01 -0.15899388E+00  0.00000000E+00
 Reciprocal Space Part
  0.00000000E+00  0.43664812E+00  0.86378376E+00  0.12720859E+01  0.16526124E+01
  0.19969794E+01  0.22975284E+01  0.25474788E+01  0.27410606E+01  0.28736271E+01
  0.29417424E+01  0.29432447E+01  0.28772824E+01  0.27443226E+01  0.25461335E+01
  0.22857388E+01  0.19673476E+01  0.15962604E+01  0.11787531E+01  0.72194300E+00
  0.23363879E+00 -0.27782202E+00 -0.80374401E+00 -0.13352497E+01 -0.18634569E+01
 -0.23796523E+01 -0.28754602E+01 -0.33429999E+01 -0.37750310E+01 -0.41650818E+01
 -0.45075604E+01 -0.47978443E+01 -0.50323488E+01 -0.52085717E+01 -0.53251155E+01
 -0.53816851E+01 -0.53790642E+01 -0.53190682E+01 -0.52044788E+01 -0.50389588E+01
 -0.48269525E+01 -0.45735716E+01 -0.42844719E+01 -0.39657215E+01 -0.36236657E+01
 -0.32647906E+01 -0.28955881E+01 -0.25224260E+01 -0.21514264E+01 -0.17883528E+01
 -0.14385104E+01 -0.11066600E+01 -0.79694723E+00 -0.51284824E+00 -0.25713256E+00
 -0.31842906E-01  0.16170806E+00  0.32292457E+00  0.45189934E+00  0.54937117E+00
  0.61667011E+00  0.65565217E+00  0.66862536E+00  0.65826944E+00  0.62755146E+00
  0.57963926E+00  0.51781530E+00  0.44539266E+00  0.36563528E+00  0.28168415E+00
  0.19649092E+00  0.11276023E+00  0.32901692E-01 -0.41007738E-01 -0.10725069E+00
 -0.16448544E+00 -0.21175134E+00 -0.24846406E+00 -0.27440135E+00 -0.28968024E+00
 -0.29472676E+00 -0.29023943E+00 -0.27714787E+00 -0.25656791E+00 -0.22975469E+00
 -0.19805500E+00 -0.16286045E+00 -0.12556247E+00 -0.87510542E-01 -0.49974388E-01
 -0.14111160E-01  0.19061861E-01  0.48688544E-01  0.74088950E-01  0.94768046E-01
  0.11041825E+00  0.12091607E+00  0.12631334E+00  0.12682358E+00  0.12280423E+00
 Real Space Part
  0.00000000E+00 -0.26775561E+01 -0.53440412E+01 -0.79884613E+01 -0.10599975E+02
 -0.13167969E+02 -0.15682128E+02 -0.18132501E+02 -0.20509569E+02 -0.22804299E+02
 -0.25008198E+02 -0.27113359E+02 -0.29112498E+02 -0.30998992E+02 -0.32766898E+02
 -0.34410973E+02 -0.35926688E+02 -0.37310225E+02 -0.38558482E+02 -0.39669056E+02
 -0.40640234E+02 -0.41470967E+02 -0.42160851E+02 -0.42710088E+02 -0.43119463E+02
 -0.43390303E+02 -0.43524437E+02 -0.43524164E+02 -0.43392208E+02 -0.43131679E+02
 -0.42746038E+02 -0.42239057E+02 -0.41614783E+02 -0.40877511E+02 -0.40031746E+02
 -0.39082185E+02 -0.38033686E+02 -0.36891257E+02 -0.35660033E+02 -0.34345270E+02
 -0.32952332E+02 -0.31486691E+02 -0.29953921E+02 -0.28359703E+02 -0.26709829E+02
 -0.25010203E+02 -0.23266857E+02 -0.21485949E+02 -0.19673781E+02 -0.17836800E+02
 -0.15981609E+02 -0.14114970E+02 -0.12243806E+02 -0.10375202E+02 -0.85163983E+01
 -0.66747816E+01 -0.48578706E+01 -0.30732953E+01 -0.13287703E+01  0.36793768E+00
  0.20090494E+01  0.35868195E+01  0.50935893E+01  0.65218462E+01  0.78642888E+01
  0.91138978E+01  0.10264012E+02  0.11308408E+02  0.12241381E+02  0.13057833E+02
  0.13753354E+02  0.14324307E+02  0.14767913E+02  0.15082323E+02  0.15266695E+02
  0.15321260E+02  0.15247374E+02  0.15047570E+02  0.14725596E+02  0.14286432E+02
  0.13736307E+02  0.13082696E+02  0.12334297E+02  0.11501009E+02  0.10593875E+02
  0.96250310E+01  0.86076242E+01  0.75557342E+01  0.64842647E+01  0.54088423E+01
  0.43456935E+01  0.33115225E+01  0.23233386E+01  0.13983350E+01  0.55525537E+00
 -0.19553803E+00 -0.84260286E+00 -0.10442207E+01 -0.12463972E+00  0.00000000E+00
 PAW radial sets
         377  0.721520152002726     
(5E20.12)                                
 augmentation charges (non sperical)
 -0.157752210133E+00  0.204307985990E+00  0.447401445179E-01 -0.525030860708E-01  0.204307985990E+00
 -0.264895400929E+00 -0.572873051840E-01  0.674773332044E-01  0.447401445179E-01 -0.572873051840E-01
  0.206642371551E+00 -0.289235099519E+00 -0.525030860708E-01  0.674773332044E-01 -0.289235099519E+00
  0.406654885716E+00
 uccopancies in atom
  0.200000000006E+01  0.000000000000E+00  0.000000000000E+00  0.000000000000E+00  0.000000000000E+00
  0.000000000000E+00  0.000000000000E+00  0.000000000000E+00  0.000000000000E+00  0.000000000000E+00
  0.133333333302E+01  0.000000000000E+00  0.000000000000E+00  0.000000000000E+00  0.000000000000E+00
  0.000000000000E+00
 grid
  0.292861757568E-04  0.302384891324E-04  0.312217693632E-04  0.322370234141E-04  0.332852909940E-04
  0.343676456204E-04  0.354851957192E-04  0.366390857593E-04  0.378304974248E-04  0.390606508255E-04
  0.403308057460E-04  0.416422629358E-04  0.429963654417E-04  0.443944999831E-04  0.458380983718E-04
  0.473286389788E-04  0.488676482478E-04  0.504567022590E-04  0.520974283424E-04  0.537915067449E-04
  0.555406723508E-04  0.573467164586E-04  0.592114886153E-04  0.611368985105E-04  0.631249179321E-04
  0.651775827859E-04  0.672969951799E-04  0.694853255777E-04  0.717448150208E-04  0.740777774238E-04
  0.764866019442E-04  0.789737554287E-04  0.815417849398E-04  0.841933203642E-04  0.869310771058E-04
  0.897578588667E-04  0.926765605186E-04  0.956901710669E-04  0.988017767123E-04  0.102014564011E-03
  0.105331823137E-03  0.108756951255E-03  0.112293455994E-03  0.115944959045E-03  0.119715199866E-03
  0.123608039513E-03  0.127627464593E-03  0.131777591350E-03  0.136062669876E-03  0.140487088466E-03
  0.145055378110E-03  0.149772217137E-03  0.154642436003E-03  0.159671022236E-03  0.164863125548E-03
  0.170224063108E-03  0.175759324983E-03  0.181474579766E-03  0.187375680376E-03  0.193468670057E-03
  0.199759788562E-03  0.206255478546E-03  0.212962392164E-03  0.219887397881E-03  0.227037587508E-03
  0.234420283464E-03  0.242043046275E-03  0.249913682317E-03  0.258040251807E-03  0.266431077064E-03
  0.275094751026E-03  0.284040146052E-03  0.293276423008E-03  0.302813040649E-03  0.312659765305E-03
  0.322826680882E-03  0.333324199190E-03  0.344163070606E-03  0.355354395080E-03  0.366909633507E-03
  0.378840619461E-03  0.391159571315E-03  0.403879104750E-03  0.417012245681E-03  0.430572443592E-03
  0.444573585311E-03  0.459030009230E-03  0.473956519990E-03  0.489368403644E-03  0.505281443305E-03
  0.521711935319E-03  0.538676705943E-03  0.556193128586E-03  0.574279141596E-03  0.592953266629E-03
  0.612234627622E-03  0.632142970374E-03  0.652698682767E-03  0.673922815646E-03  0.695837104379E-03
  0.718463991113E-03  0.741826647755E-03  0.765948999709E-03  0.790855750370E-03  0.816572406429E-03
  0.843125303987E-03  0.870541635532E-03  0.898849477784E-03  0.928077820446E-03  0.958256595896E-03
  0.989416709837E-03  0.102159007295E-02  0.105480963356E-02  0.108910941142E-02  0.112452453248E-02
  0.116109126493E-02  0.119884705630E-02  0.123783057181E-02  0.127808173400E-02  0.131964176357E-02
  0.136255322161E-02  0.140686005323E-02  0.145260763247E-02  0.149984280887E-02  0.154861395536E-02
  0.159897101787E-02  0.165096556643E-02  0.170465084799E-02  0.176008184098E-02  0.181731531158E-02
  0.187640987187E-02  0.193742603983E-02  0.200042630136E-02  0.206547517423E-02  0.213263927416E-02
  0.220198738308E-02  0.227359051949E-02  0.234752201127E-02  0.242385757072E-02  0.250267537214E-02
  0.258405613183E-02  0.266808319080E-02  0.275484260011E-02  0.284442320898E-02  0.293691675577E-02
  0.303241796195E-02  0.313102462912E-02  0.323283773910E-02  0.333796155744E-02  0.344650374009E-02
  0.355857544374E-02  0.367429143961E-02  0.379377023099E-02  0.391713417460E-02  0.404450960591E-02
  0.417602696847E-02  0.431182094758E-02  0.445203060811E-02  0.459679953703E-02  0.474627599036E-02
  0.490061304506E-02  0.505996875575E-02  0.522450631661E-02  0.539439422848E-02  0.556980647142E-02
  0.575092268290E-02  0.593792834175E-02  0.613101495811E-02  0.633038026953E-02  0.653622844353E-02
  0.674877028662E-02  0.696822346022E-02  0.719481270355E-02  0.742877006381E-02  0.767033513377E-02
  0.791975529717E-02  0.817728598207E-02  0.844319092237E-02  0.871774242798E-02  0.900122166363E-02
  0.929391893683E-02  0.959613399516E-02  0.990817633326E-02  0.102303655097E-01  0.105630314745E-01
  0.109065149065E-01  0.112611675628E-01  0.116273526388E-01  0.120054451399E-01  0.123958322659E-01
  0.127989138074E-01  0.132151025550E-01  0.136448247225E-01  0.140885203828E-01  0.145466439191E-01
  0.150196644899E-01  0.155080665096E-01  0.160123501446E-01  0.165330318254E-01  0.170706447755E-01
  0.176257395575E-01  0.181988846371E-01  0.187906669648E-01  0.194016925775E-01  0.200325872188E-01
  0.206839969800E-01  0.213565889615E-01  0.220510519564E-01  0.227680971554E-01  0.235084588754E-01
  0.242728953116E-01  0.250621893137E-01  0.258771491876E-01  0.267186095236E-01  0.275874320505E-01
  0.284845065186E-01  0.294107516104E-01  0.303671158820E-01  0.313545787337E-01  0.323741514141E-01
  0.334268780544E-01  0.345138367389E-01  0.356361406081E-01  0.367949389994E-01  0.379914186235E-01
  0.392268047802E-01  0.405023626127E-01  0.418193984038E-01  0.431792609133E-01  0.445833427591E-01
  0.460330818438E-01  0.475299628269E-01  0.490755186453E-01  0.506713320832E-01  0.523190373930E-01
  0.540203219690E-01  0.557769280752E-01  0.575906546298E-01  0.594633590472E-01  0.613969591405E-01
  0.633934350851E-01  0.654548314468E-01  0.675832592756E-01  0.697808982676E-01  0.720499989972E-01
  0.743928852218E-01  0.768119562617E-01  0.793096894569E-01  0.818886427046E-01  0.845514570782E-01
  0.873008595323E-01  0.901396656953E-01  0.930707827527E-01  0.960972124246E-01  0.992220540394E-01
  0.102448507708E+00  0.105779877601E+00  0.109219575332E+00  0.112771123452E+00  0.116438159057E+00
  0.120224437512E+00  0.124133836297E+00  0.128170358977E+00  0.132338139305E+00  0.136641445452E+00
  0.141084684380E+00  0.145672406352E+00  0.150409309599E+00  0.155300245122E+00  0.160350221666E+00
  0.165564410850E+00  0.170948152458E+00  0.176506959912E+00  0.182246525918E+00  0.188172728291E+00
  0.194291635982E+00  0.200609515285E+00  0.207132836263E+00  0.213868279365E+00  0.220822742274E+00
  0.228003346967E+00  0.235417447012E+00  0.243072635094E+00  0.250976750795E+00  0.259137888621E+00
  0.267564406289E+00  0.276264933290E+00  0.285248379723E+00  0.294523945424E+00  0.304101129382E+00
  0.313989739470E+00  0.324199902489E+00  0.334742074538E+00  0.345627051723E+00  0.356865981211E+00
  0.368470372648E+00  0.380452109945E+00  0.392823463449E+00  0.405597102506E+00  0.418786108438E+00
  0.432403987941E+00  0.446464686913E+00  0.460982604738E+00  0.475972609033E+00  0.491450050872E+00
  0.507430780509E+00  0.523931163606E+00  0.540968097998E+00  0.558559030995E+00  0.576721977248E+00
  0.595475537203E+00  0.614838916143E+00  0.634831943861E+00  0.655475094963E+00  0.676789509841E+00
  0.698797016317E+00  0.721520152003E+00  0.744982187373E+00  0.769207149603E+00  0.794219847171E+00
  0.820045895265E+00  0.846711742015E+00  0.874244695578E+00  0.902672952104E+00  0.932025624613E+00
  0.962332772806E+00  0.993625433851E+00  0.102593565417E+01  0.105929652224E+01  0.109374220253E+01
  0.112930797040E+01  0.116603024832E+01  0.120394664310E+01  0.124309598446E+01  0.128351836473E+01
  0.132525517996E+01  0.136834917231E+01  0.141284447378E+01  0.145878665145E+01  0.150622275412E+01
  0.155520136052E+01  0.160577262901E+01  0.165798834900E+01  0.171190199393E+01  0.176756877610E+01
  0.182504570315E+01  0.188439163649E+01  0.194566735153E+01  0.200893559995E+01  0.207426117398E+01
  0.214171097271E+01  0.221135407063E+01  0.228326178835E+01  0.235750776566E+01  0.243416803694E+01
  0.251332110900E+01  0.259504804149E+01  0.267943252995E+01  0.276656099146E+01  0.285652265317E+01
  0.294940964370E+01  0.304531708744E+01  0.314434320198E+01  0.324658939873E+01  0.335216038673E+01
  0.346116427989E+01  0.357371270772E+01  0.368992092966E+01  0.380990795306E+01  0.393379665514E+01
  0.406171390874E+01  0.419379071232E+01  0.433016232405E+01  0.447096840040E+01  0.461635313908E+01
  0.476646542677E+01  0.492145899157E+01
 aepotential
  0.344621258081E+05  0.335729067623E+05  0.326607416941E+05  0.317299034284E+05  0.307848731777E+05
  0.298307969953E+05  0.288714723153E+05  0.279108476125E+05  0.269530828905E+05  0.260013700630E+05
  0.250590462996E+05  0.241289578547E+05  0.232136948866E+05  0.223155372791E+05  0.214364903046E+05
  0.205782400891E+05  0.197422067901E+05  0.189295545288E+05  0.181411896891E+05  0.173777933984E+05
  0.166398347359E+05  0.159275901007E+05  0.152411617378E+05  0.145804968173E+05  0.139454056220E+05
  0.133355789912E+05  0.127506057105E+05  0.121899870958E+05  0.116531529420E+05  0.111394731301E+05
  0.106482740668E+05  0.101788407125E+05  0.973044232850E+04  0.930231774779E+04  0.889371208115E+04
  0.850385711630E+04  0.813199778801E+04  0.777733492795E+04  0.743921558723E+04  0.711683989559E+04
  0.680951807437E+04  0.651655327432E+04  0.623731835190E+04  0.597111211607E+04  0.571736532578E+04
  0.547542866342E+04  0.524478544347E+04  0.502484749785E+04  0.481511055968E+04  0.461506537251E+04
  0.442422627572E+04  0.424215415657E+04  0.406841013856E+04  0.390257283264E+04  0.374426904131E+04
  0.359310828044E+04  0.344874589473E+04  0.331084844394E+04  0.317909235300E+04  0.305317686618E+04
  0.293281530786E+04  0.281773745240E+04  0.270768572254E+04  0.260241800036E+04  0.250169805262E+04
  0.240531038461E+04  0.231304515437E+04  0.222470753749E+04  0.214010885182E+04  0.205907320936E+04
  0.198142823906E+04  0.190703017325E+04  0.183569506453E+04  0.176732214107E+04  0.170174332510E+04
  0.163884615880E+04  0.157849476743E+04  0.152058905879E+04  0.146500411033E+04  0.141164737899E+04
  0.136040650959E+04  0.131120023169E+04  0.126392795858E+04  0.121851114520E+04  0.117486458651E+04
  0.113291359203E+04  0.109258203607E+04  0.105380277113E+04  0.101650771653E+04  0.980633491961E+03
  0.946120468820E+03  0.912909875716E+03  0.880948942471E+03  0.850183864658E+03  0.820565723827E+03
  0.792046280915E+03  0.764581639764E+03  0.738127267272E+03  0.712642842886E+03  0.688088773759E+03
  0.664427553327E+03  0.641623446003E+03  0.619641944976E+03  0.598450791497E+03  0.578018196918E+03
  0.558314609627E+03  0.539311454631E+03  0.520980962768E+03  0.503297847872E+03  0.486235826147E+03
  0.469772222245E+03  0.453883103484E+03  0.438547171708E+03  0.423742754829E+03  0.409450429586E+03
  0.395649858104E+03  0.382323304692E+03  0.369452930676E+03  0.357021152711E+03  0.345012042353E+03
  0.333409878926E+03  0.322199481670E+03  0.311366243409E+03  0.300896602770E+03  0.290776925936E+03
  0.280994462215E+03  0.271537003396E+03  0.262392473107E+03  0.253549720464E+03  0.244997624825E+03
  0.236725695980E+03  0.228723854313E+03  0.220982243515E+03  0.213491534734E+03  0.206242677104E+03
  0.199226959196E+03  0.192436005793E+03  0.185861725060E+03  0.179496332680E+03  0.173332347180E+03
  0.167362508794E+03  0.161579865604E+03  0.155977679903E+03  0.150549449447E+03  0.145288974557E+03
  0.140190119326E+03  0.135247093223E+03  0.130454356386E+03  0.125806290270E+03  0.121297777874E+03
  0.116923687812E+03  0.112679121082E+03  0.108559363991E+03  0.104559783685E+03  0.100675968060E+03
  0.969036453311E+02  0.932386213490E+02  0.896769088661E+02  0.862146040042E+02  0.828479591691E+02
  0.795732866856E+02  0.763870981432E+02  0.732859316288E+02  0.702664713805E+02  0.673255135871E+02
  0.644599156545E+02  0.616666543352E+02  0.589427852713E+02  0.562854590986E+02  0.536918917916E+02
  0.511594018487E+02  0.486853599444E+02  0.462672357667E+02  0.439025448159E+02  0.415888905624E+02
  0.393239315843E+02  0.371053921510E+02  0.349310577904E+02  0.327987741501E+02  0.307064390306E+02
  0.286520093163E+02  0.266334939285E+02  0.246489481004E+02  0.226964871294E+02  0.207742498323E+02
  0.188804622748E+02  0.170133488556E+02  0.151712071942E+02  0.133523715846E+02  0.115552044053E+02
  0.977812175990E+01  0.801957691785E+01  0.627804931623E+01  0.455206759050E+01  0.284018949892E+01
  0.114101099058E+01 -0.546842741628E+00 -0.222470268924E+01 -0.389387720072E+01 -0.555563610367E+01
 -0.721121658891E+01 -0.886182581561E+01 -0.105086379622E+02 -0.121527945082E+02 -0.137954074004E+02
 -0.154375544934E+02 -0.170802833706E+02 -0.187246098016E+02 -0.203715176356E+02 -0.220219576713E+02
 -0.236768501310E+02 -0.253370807293E+02 -0.270035038018E+02 -0.286769385363E+02 -0.303581719839E+02
 -0.320479553601E+02 -0.337470052026E+02 -0.354560028339E+02 -0.371755927213E+02 -0.389063828367E+02
 -0.406489423154E+02 -0.424038026248E+02 -0.441714547944E+02 -0.459523499226E+02 -0.477468967532E+02
 -0.495554615946E+02 -0.513783666019E+02 -0.532158884418E+02 -0.550682567053E+02 -0.569356525081E+02
 -0.588182061435E+02 -0.607159953424E+02 -0.626290426878E+02 -0.645573127298E+02 -0.665007089407E+02
 -0.684590698280E+02 -0.704321646466E+02 -0.724196883613E+02 -0.744212554992E+02 -0.764363933186E+02
 -0.784645334156E+02 -0.805050019936E+02 -0.825570085711E+02 -0.846196325137E+02 -0.866918074323E+02
 -0.887723031587E+02 -0.908597047747E+02 -0.929523888258E+02 -0.950484962866E+02 -0.971459025767E+02
 -0.992421846684E+02 -0.101334586041E+03 -0.103419980548E+03 -0.105494836937E+03 -0.107555186638E+03
 -0.109596598432E+03 -0.111614165019E+03 -0.113602507607E+03 -0.115555806471E+03 -0.117467866629E+03
 -0.119332229102E+03 -0.121142339099E+03 -0.122891782761E+03 -0.124574603743E+03 -0.126185709603E+03
 -0.127721376184E+03 -0.129179849459E+03 -0.130562037734E+03 -0.131872250035E+03 -0.133118881566E+03
 -0.134314825448E+03 -0.135477193361E+03 -0.136625660077E+03 -0.137778519010E+03 -0.138945648784E+03
 -0.140118549895E+03 -0.141259818189E+03 -0.142297364384E+03 -0.143130166847E+03 -0.143649392398E+03
 -0.143770897058E+03 -0.143466650644E+03 -0.142779438656E+03 -0.141810640105E+03 -0.140684649146E+03
 -0.139508468629E+03 -0.138347630249E+03 -0.137225672082E+03 -0.136138333488E+03 -0.135069530202E+03
 -0.134002012507E+03 -0.132922043453E+03 -0.131820226047E+03 -0.130690627012E+03 -0.129529519310E+03
 -0.128334338705E+03 -0.127103016988E+03 -0.125833658669E+03 -0.124524453829E+03 -0.123173726349E+03
 -0.121780033193E+03 -0.120342269538E+03 -0.118859752501E+03 -0.117332272995E+03 -0.115760124914E+03
 -0.114144101355E+03 -0.112485483290E+03 -0.110786005404E+03 -0.109047822227E+03 -0.107273460951E+03
 -0.105465777476E+03 -0.103627905378E+03 -0.101763207742E+03 -0.998752258631E+02 -0.979676298105E+02
 -0.960441691600E+02 -0.941086225348E+02 -0.921647516109E+02 -0.902162521482E+02 -0.882667076467E+02
 -0.863195482087E+02 -0.843780048830E+02 -0.824450744932E+02 -0.805234851994E+02 -0.786156712732E+02
 -0.767237567928E+02 -0.748495516535E+02 -0.729945622392E+02 -0.711600178293E+02 -0.693469132041E+02
 -0.675560653957E+02 -0.657881807429E+02 -0.640439269470E+02 -0.623240028446E+02 -0.606291995903E+02
 -0.589604468790E+02 -0.573188399977E+02 -0.557056454730E+02 -0.541222852492E+02 -0.525703011285E+02
 -0.510513025120E+02 -0.495669012821E+02 -0.481186381574E+02 -0.467079052121E+02 -0.453358696671E+02
 -0.440034044777E+02 -0.427110315137E+02 -0.414588828986E+02 -0.402466850424E+02 -0.390737679271E+02
 -0.379390994445E+02 -0.368413415363E+02 -0.357789222033E+02 -0.347501157601E+02 -0.337531233439E+02
 -0.327861466199E+02 -0.318474495005E+02 -0.309354049914E+02 -0.300485264856E+02 -0.291854845899E+02
 -0.283451117204E+02 -0.275263972501E+02 -0.267284760438E+02 -0.259506129403E+02 -0.251921852815E+02
 -0.244526650785E+02 -0.237316019165E+02 -0.230286072881E+02 -0.223433407176E+02 -0.216754978054E+02
 -0.210248001598E+02 -0.203909870876E+02 -0.197738088642E+02 -0.191730213824E+02 -0.185883819864E+02
 -0.180196463043E+02 -0.174665659194E+02
 core charge-density
  0.625549834773E-05  0.666800503046E-05  0.710770693649E-05  0.757639627830E-05  0.807598331150E-05
  0.860850410282E-05  0.917612880907E-05  0.978117049962E-05  0.104260945586E-04  0.111135287054E-04
  0.118462736723E-04  0.126273145842E-04  0.134598330854E-04  0.143472202623E-04  0.152930904146E-04
  0.163012957304E-04  0.173759419244E-04  0.185214049015E-04  0.197423485145E-04  0.210437434859E-04
  0.224308875702E-04  0.239094270387E-04  0.254853795725E-04  0.271651586550E-04  0.289555995636E-04
  0.308639870632E-04  0.328980849139E-04  0.350661673100E-04  0.373770523778E-04  0.398401378645E-04
  0.424654391625E-04  0.452636298208E-04  0.482460847049E-04  0.514249259776E-04  0.548130720860E-04
  0.584242899460E-04  0.622732505377E-04  0.663755881274E-04  0.707479633574E-04  0.754081304474E-04
  0.803750087831E-04  0.856687591678E-04  0.913108650448E-04  0.973242190074E-04  0.103733214946E-03
  0.110563846188E-03  0.117843810020E-03  0.125602619014E-03  0.133871719579E-03  0.142684618218E-03
  0.152077015982E-03  0.162086951644E-03  0.172754954166E-03  0.184124205036E-03  0.196240711132E-03
  0.209153488770E-03  0.222914759660E-03  0.237580159532E-03  0.253208960236E-03  0.269864306193E-03
  0.287613466085E-03  0.306528100788E-03  0.326684548546E-03  0.348164128521E-03  0.371053463844E-03
  0.395444825445E-03  0.421436497940E-03  0.449133168998E-03  0.478646343650E-03  0.510094785131E-03
  0.543604983902E-03  0.579311656655E-03  0.617358277124E-03  0.657897640797E-03  0.701092465490E-03
  0.747116030214E-03  0.796152854521E-03  0.848399421024E-03  0.904064943601E-03  0.963372184282E-03
  0.102655832163E-02  0.109387587398E-02  0.116559368076E-02  0.124199794551E-02  0.132339334439E-02
  0.141010420411E-02  0.150247575353E-02  0.160087545343E-02  0.170569440904E-02  0.181734887053E-02
  0.193628182645E-02  0.206296469593E-02  0.219789912541E-02  0.234161889602E-02  0.249469194832E-02
  0.265772253114E-02  0.283135348191E-02  0.301626864601E-02  0.321319544336E-02  0.342290759058E-02
  0.364622798782E-02  0.388403177946E-02  0.413724959877E-02  0.440687100673E-02  0.469394813594E-02
  0.499959955108E-02  0.532501433790E-02  0.567145643310E-02  0.604026920857E-02  0.643288032324E-02
  0.685080685741E-02  0.729566074403E-02  0.776915451294E-02  0.827310736395E-02  0.880945158622E-02
  0.938023934073E-02  0.998764982515E-02  0.106339968389E-01  0.113217367688E-01  0.120534770154E-01
  0.128319848807E-01  0.136601969386E-01  0.145412289107E-01  0.154783860700E-01  0.164751741952E-01
  0.175353110992E-01  0.186627387576E-01  0.198616360585E-01  0.211364322012E-01  0.224918207665E-01
  0.239327744849E-01  0.254645607262E-01  0.270927577354E-01  0.288232716393E-01  0.306623542463E-01
  0.326166216629E-01  0.346930737474E-01  0.368991144208E-01  0.392425728547E-01  0.417317255497E-01
  0.443753193214E-01  0.471825952013E-01  0.501633132638E-01  0.533277783799E-01  0.566868668986E-01
  0.602520542493E-01  0.640354434545E-01  0.680497945329E-01  0.723085547678E-01  0.768258898099E-01
  0.816167155651E-01  0.866967308197E-01  0.920824505353E-01  0.977912397351E-01  0.103841347892E+00
  0.110251943712E+00  0.117043150181E+00  0.124236079746E+00  0.131852869454E+00  0.139916715877E+00
  0.148451909595E+00  0.157483869030E+00  0.167039173333E+00  0.177145594063E+00  0.187832125314E+00
  0.199129011925E+00  0.211067775390E+00  0.223681237018E+00  0.237003537861E+00  0.251070154895E+00
  0.265917912862E+00  0.281584991174E+00  0.298110925183E+00  0.315536601090E+00  0.333904243727E+00
  0.353257396336E+00  0.373640891470E+00  0.395100812028E+00  0.417684441421E+00  0.441440201756E+00
  0.466417578917E+00  0.492667033311E+00  0.520239895026E+00  0.549188242087E+00  0.579564760420E+00
  0.611422584151E+00  0.644815114720E+00  0.679795817435E+00  0.716417993867E+00  0.754734528645E+00
  0.794797609172E+00  0.836658416756E+00  0.880366787762E+00  0.925970843486E+00  0.973516587417E+00
  0.102304746886E+01  0.107460391186E+01  0.112822280879E+01  0.118393697791E+01  0.124177458474E+01
  0.130175852731E+01  0.136390578560E+01  0.142822673623E+01  0.149472443356E+01  0.156339385909E+01
  0.163422114178E+01  0.170718275227E+01  0.178224467496E+01  0.185936156253E+01  0.193847587857E+01
  0.201951703446E+01  0.210240052821E+01  0.218702709338E+01  0.227328186773E+01  0.236103359206E+01
  0.245013385084E+01  0.254041636756E+01  0.263169636840E+01  0.272377002939E+01  0.281641402277E+01
  0.290938517951E+01  0.300242028543E+01  0.309523602946E+01  0.318752912236E+01  0.327897660526E+01
  0.336923636659E+01  0.345794788610E+01  0.354473322391E+01  0.362919827117E+01  0.371093427773E+01
  0.378951966995E+01  0.386452216946E+01  0.393550122044E+01  0.400201072951E+01  0.406360211798E+01
  0.411982768169E+01  0.417024424784E+01  0.421441711293E+01  0.425192423895E+01  0.428236067847E+01
  0.430534319207E+01  0.432051501388E+01  0.432755071371E+01  0.432616109652E+01  0.431609807282E+01
  0.429715942646E+01  0.426919340030E+01  0.423210301446E+01  0.418585002797E+01  0.413045845132E+01
  0.406601751648E+01  0.399268401161E+01  0.391068389027E+01  0.382031307065E+01  0.372193734783E+01
  0.361599135309E+01  0.350297650770E+01  0.338345793507E+01  0.325806031466E+01  0.312746268272E+01
  0.299239220956E+01  0.285361700894E+01  0.271193806267E+01  0.256818037128E+01  0.242318346850E+01
  0.227779146284E+01  0.213284279210E+01  0.198915989043E+01  0.184753899016E+01  0.170874026947E+01
  0.157347856300E+01  0.144241483035E+01  0.131614854561E+01  0.119521112339E+01  0.108006043580E+01
  0.971076416602E+00  0.868557720278E+00  0.772719446284E+00  0.683692073177E+00  0.601521935215E+00
  0.526173696225E+00  0.457535189698E+00  0.395424650817E+00  0.339599878315E+00  0.289768462786E+00
  0.245598123336E+00  0.206726459547E+00  0.172769863026E+00  0.143331658906E+00  0.118009628923E+00
  0.964029804771E-01  0.781187116277E-01  0.627772597360E-01  0.500173177769E-01  0.394997340760E-01
  0.309104559082E-01  0.239625220484E-01  0.183971483157E-01  0.139839815670E-01  0.105206212258E-01
  0.783152351440E-02  0.576641246844E-02  0.419832404102E-02  0.302140581083E-02  0.214858586519E-02
  0.150921142073E-02  0.104674189060E-02  0.716563679615E-03  0.483976210018E-03  0.322381630461E-03
  0.211695213144E-03  0.136980223621E-03  0.873004188041E-04  0.547754095664E-04  0.338188198116E-04
  0.205362242348E-04  0.122588806356E-04  0.718986064052E-05  0.414088624546E-05  0.234058880470E-05
  0.129766796585E-05  0.705257746188E-06  0.375498683592E-06  0.195734189800E-06  0.998239738991E-07
  0.497754873703E-07  0.242494266994E-07  0.115338788408E-07  0.535191862631E-08  0.242083588431E-08
  0.106657986918E-08  0.457333094816E-09  0.190682259329E-09  0.772398275178E-10  0.303688154904E-10
  0.115786767161E-10  0.427670909637E-11  0.152876609799E-11  0.528322171385E-12  0.176324824774E-12
  0.567674173964E-13  0.176097553853E-13  0.525721959721E-14  0.150858460345E-14  0.415563715107E-15
  0.109744952184E-15  0.277469656242E-16  0.670680098186E-17  0.154756453186E-17  0.340376048323E-18
  0.712472447356E-19  0.141702017331E-19  0.267337816327E-20  0.477612433480E-21  0.806589344905E-22
  0.128527880519E-22  0.192881896028E-23  0.272075946858E-24  0.360016081062E-25  0.445951382854E-26
  0.516011199631E-27  0.556518007526E-28  0.558161154107E-29  0.519374207451E-30  0.447289631952E-31
  0.355629990309E-32  0.260367891573E-33  0.175064565194E-34  0.107804238351E-35  0.606270898466E-37
  0.310468696030E-38  0.144336180909E-39  0.607271593111E-41  0.230484607408E-42  0.786517690571E-44
  0.240488010869E-45  0.656539175165E-47
 kinetic energy-density
  0.132175359298E+00  0.133934922334E+00  0.135761433132E+00  0.137657992670E+00  0.139627696619E+00
  0.141673927295E+00  0.143799500496E+00  0.146008676819E+00  0.148304768593E+00  0.150692037550E+00
  0.153174592370E+00  0.155756926490E+00  0.158443724597E+00  0.161239998599E+00  0.164150979471E+00
  0.167182160118E+00  0.170339406432E+00  0.173628825911E+00  0.177056890152E+00  0.180630402417E+00
  0.184356546754E+00  0.188242882397E+00  0.192297380534E+00  0.196528442009E+00  0.200944923915E+00
  0.205556162290E+00  0.210372007069E+00  0.215402842558E+00  0.220659635012E+00  0.226153936007E+00
  0.231897972674E+00  0.237904604375E+00  0.244187471325E+00  0.250760917296E+00  0.257640162069E+00
  0.264841167874E+00  0.272381153950E+00  0.280277663180E+00  0.288549849880E+00  0.297217874330E+00
  0.306302839392E+00  0.315827114105E+00  0.325814512040E+00  0.336290191996E+00  0.347280782458E+00
  0.358814325037E+00  0.370920696609E+00  0.383631528596E+00  0.396980261001E+00  0.411002406416E+00
  0.425735441776E+00  0.441219103243E+00  0.457495823050E+00  0.474609969929E+00  0.492609215294E+00
  0.511543740684E+00  0.531466742719E+00  0.552434833566E+00  0.574507969902E+00  0.597749679366E+00
  0.622227413642E+00  0.648012684333E+00  0.675181462413E+00  0.703814274030E+00  0.733996641234E+00
  0.765819261046E+00  0.799378432777E+00  0.834776340370E+00  0.872121544375E+00  0.911529213993E+00
  0.953121528021E+00  0.997028613042E+00  0.104338807052E+01  0.109234610786E+01  0.114405866183E+01
  0.119869068044E+01  0.125641724924E+01  0.131742479440E+01  0.138191086663E+01  0.145008602723E+01
  0.152217267487E+01  0.159840841209E+01  0.167904466533E+01  0.176434892232E+01  0.185460533706E+01
  0.195011564886E+01  0.205120035997E+01  0.215820007462E+01  0.227147662631E+01  0.239141423813E+01
  0.251842134620E+01  0.265293152534E+01  0.279540559147E+01  0.294633308413E+01  0.310623394117E+01
  0.327566044774E+01  0.345519942483E+01  0.364547413422E+01  0.384714651844E+01  0.406091980636E+01
  0.428754092445E+01  0.452780303528E+01  0.478254865784E+01  0.505267250232E+01  0.533912470905E+01
  0.564291416100E+01  0.596511230625E+01  0.630685638674E+01  0.666935438494E+01  0.705388826939E+01
  0.746181864518E+01  0.789459086696E+01  0.835373750037E+01  0.884088626747E+01  0.935776370686E+01
  0.990620206875E+01  0.104881452327E+02  0.111056553832E+02  0.117609200093E+02  0.124562589936E+02
  0.131941322519E+02  0.139771490721E+02  0.148080742975E+02  0.156898399262E+02  0.166255529959E+02
  0.176185058382E+02  0.186721871477E+02  0.197902923809E+02  0.209767356465E+02  0.222356617535E+02
  0.235714589633E+02  0.249887727054E+02  0.264925187028E+02  0.280878986315E+02  0.297804145496E+02
  0.315758858195E+02  0.334804646744E+02  0.355006548639E+02  0.376433285913E+02  0.399157465039E+02
  0.423255765878E+02  0.448809147558E+02  0.475903062309E+02  0.504627671938E+02  0.535078069378E+02
  0.567354538836E+02  0.601562740015E+02  0.637814033508E+02  0.676225669762E+02  0.716921078905E+02
  0.760030148055E+02  0.805689455143E+02  0.854042611492E+02  0.905240453913E+02  0.959441427845E+02
  0.101681177977E+03  0.107752592371E+03  0.114176666596E+03  0.120972552773E+03  0.128160301057E+03
  0.135760886729E+03  0.143796237719E+03  0.152289259589E+03  0.161263859378E+03  0.170744968292E+03
  0.180758563951E+03  0.191331684769E+03  0.202492449472E+03  0.214270066618E+03  0.226694844481E+03
  0.239798194400E+03  0.253612631141E+03  0.268171766650E+03  0.283510298141E+03  0.299663989133E+03
  0.316669644200E+03  0.334565073015E+03  0.353389047560E+03  0.373181248382E+03  0.393982198281E+03
  0.415833186955E+03  0.438776179997E+03  0.462853713912E+03  0.488108777503E+03  0.514584674687E+03
  0.542324868355E+03  0.571372814773E+03  0.601771757830E+03  0.633564525793E+03  0.666793288738E+03
  0.701499294335E+03  0.737722589266E+03  0.775501699491E+03  0.814873296137E+03  0.855871822522E+03
  0.898529107918E+03  0.942873929636E+03  0.988931570548E+03  0.103672333103E+04  0.108626601193E+04
  0.113757137908E+04  0.119064559064E+04  0.124548860113E+04  0.130209354210E+04  0.136044607669E+04
  0.142052374137E+04  0.148229526392E+04  0.154571987820E+04  0.161074662308E+04  0.167731364973E+04
  0.174534752686E+04  0.181476256712E+04  0.188546016237E+04  0.195732816583E+04  0.203024029704E+04
  0.210405561400E+04  0.217861803447E+04  0.225375594384E+04  0.232928188291E+04  0.240499234224E+04
  0.248066767364E+04  0.255607213027E+04  0.263095405373E+04  0.270504622266E+04  0.277806637569E+04
  0.284971792232E+04  0.291969085993E+04  0.298766289826E+04  0.305330081418E+04  0.311626203317E+04
  0.317619645553E+04  0.323274851735E+04  0.328555949697E+04  0.333427005860E+04  0.337852302635E+04
  0.341796637497E+04  0.345225642472E+04  0.348106121747E+04  0.350406404142E+04  0.352096708619E+04
  0.353149517385E+04  0.353539954144E+04  0.353246161090E+04  0.352249670885E+04  0.350535766831E+04
  0.348093826265E+04  0.344917639893E+04  0.341005701605E+04  0.336361461286E+04  0.330993534594E+04
  0.324915863230E+04  0.318147819044E+04  0.310714246912E+04  0.302645440370E+04  0.293977046042E+04
  0.284749892621E+04  0.275009742069E+04  0.264806960925E+04  0.254196111851E+04  0.243235466160E+04
  0.231986440322E+04  0.220512961015E+04  0.208880765323E+04  0.197156645037E+04  0.185407646003E+04
  0.173700235755E+04  0.162099460999E+04  0.150668096519E+04  0.139465830267E+04  0.128548488438E+04
  0.117967334177E+04  0.107768467666E+04  0.979923602975E+03  0.886735570052E+03  0.798405742029E+03
  0.715159970065E+03  0.637167311145E+03  0.564542992801E+03  0.497350257609E+03  0.435599805156E+03
  0.379246857249E+03  0.328187666872E+03  0.282258420112E+03  0.241239057774E+03  0.204862611282E+03
  0.172828208135E+03  0.144814513272E+03  0.120490951017E+03  0.995258554277E+02  0.815921604920E+02
  0.663716392462E+02  0.535583898124E+02  0.428618420926E+02  0.340093008916E+02  0.267479560236E+02
  0.208462992017E+02  0.160949283404E+02  0.123067614073E+02  0.931671333272E+01  0.698090990260E+01
  0.517552367589E+01  0.379532124129E+01  0.275201014992E+01  0.197246888631E+01  0.139693522757E+01
  0.977217983846E+00  0.674985359165E+00  0.460170692067E+00  0.309524006907E+00  0.205326234266E+00
  0.134272727265E+00  0.865241481836E-01  0.549161363228E-01  0.343144071897E-01  0.210989668890E-01
  0.127597319673E-01  0.758574121990E-02  0.443101968700E-02  0.254169790688E-02  0.143092285464E-02
  0.790186711125E-03  0.427764798256E-03  0.226868357364E-03  0.117803708430E-03  0.598512600186E-04
  0.297317424871E-04  0.144309058083E-04  0.683874100383E-05  0.316184581695E-05  0.142511201228E-05
  0.625679306603E-06  0.267355006762E-06  0.111092838351E-06  0.448497786641E-07  0.175757437694E-07
  0.667937531847E-08  0.245924970219E-08  0.876346295166E-09  0.301927106320E-09  0.100464605997E-09
  0.322495741201E-10  0.997546854204E-11  0.296976514779E-11  0.849871705228E-12  0.233491659841E-12
  0.615036796645E-13  0.155112822825E-13  0.374020991069E-14  0.861013369860E-15  0.188943581705E-15
  0.394624170262E-16  0.783183070142E-17  0.147450788513E-17  0.262898472980E-18  0.443113920182E-19
  0.704748096600E-20  0.105565824354E-20  0.148640629620E-21  0.196337661526E-22  0.242784564648E-23
  0.280453473054E-24  0.301970272345E-25  0.302372214589E-26  0.280913690698E-27  0.241548025437E-28
  0.191754674412E-29  0.140177265917E-30  0.941107945358E-32  0.578675660952E-33  0.324960095534E-34
  0.166168703665E-35  0.771395585826E-37  0.324082732323E-38  0.122824240942E-39  0.418519451757E-41
  0.127778710765E-42  0.348315951701E-44
 mkinetic energy-density pseudized
  0.334210080475E-07  0.356298826206E-07  0.379847470105E-07  0.404952500339E-07  0.431716782210E-07
  0.460249979636E-07  0.490669004484E-07  0.523098495607E-07  0.557671329536E-07  0.594529164932E-07
  0.633823023015E-07  0.675713906359E-07  0.720373458583E-07  0.767984667641E-07  0.818742615602E-07
  0.872855277972E-07  0.930544375856E-07  0.992046284436E-07  0.105761300150E-06  0.112751317995E-06
  0.120203322863E-06  0.128147848581E-06  0.136617447029E-06  0.145646821520E-06  0.155272968990E-06
  0.165535331591E-06  0.176475958301E-06  0.188139677214E-06  0.200574279222E-06  0.213830713827E-06
  0.227963297908E-06  0.243029938272E-06  0.259092368926E-06  0.276216404024E-06  0.294472207532E-06
  0.313934580721E-06  0.334683268652E-06  0.356803286925E-06  0.380385270024E-06  0.405525842678E-06
  0.432328015771E-06  0.460901608420E-06  0.491363697943E-06  0.523839099574E-06  0.558460877876E-06
  0.595370891961E-06  0.634720376740E-06  0.676670562590E-06  0.721393335978E-06  0.769071943747E-06
  0.819901743945E-06  0.874091006286E-06  0.931861765505E-06  0.993450731124E-06  0.105911025734E-05
  0.112910937700E-05  0.120373490396E-05  0.128329260825E-05  0.136810846892E-05  0.145853000970E-05
  0.155492772295E-05  0.165769658770E-05  0.176725768801E-05  0.188405993828E-05  0.200858192270E-05
  0.214133385607E-05  0.228285967442E-05  0.243373926365E-05  0.259459083558E-05  0.276607346090E-05
  0.294888976969E-05  0.314378883029E-05  0.335156921847E-05  0.357308228952E-05  0.380923566645E-05
  0.406099695888E-05  0.432939772761E-05  0.461553771124E-05  0.492058933216E-05  0.524580250031E-05
  0.559250973439E-05  0.596213162162E-05  0.635618263825E-05  0.677627735479E-05  0.722413705133E-05
  0.770159677004E-05  0.821061283380E-05  0.875327086173E-05  0.933179431437E-05  0.994855360375E-05
  0.106060758054E-04  0.113070550121E-04  0.120543633723E-04  0.128510628578E-04  0.137004178085E-04
  0.146059083075E-04  0.155712444390E-04  0.166003814888E-04  0.176975361496E-04  0.188672037968E-04
  0.201141769059E-04  0.214435646878E-04  0.228608140206E-04  0.243717317653E-04  0.259825085557E-04
  0.276997441612E-04  0.295304745246E-04  0.314822005869E-04  0.335629190171E-04  0.357811549721E-04
  0.381459970220E-04  0.406671343819E-04  0.433548966050E-04  0.462202958978E-04  0.492750722309E-04
  0.525317414313E-04  0.560036464508E-04  0.597050120226E-04  0.636510029287E-04  0.678577861163E-04
  0.723425969184E-04  0.771238096484E-04  0.822210128583E-04  0.876550895687E-04  0.934483027978E-04
  0.996243867394E-04  0.106208643964E-03  0.113228049041E-03  0.120711358997E-03  0.128689231084E-03
  0.137194348304E-03  0.146261553244E-03  0.155927990729E-03  0.166233259908E-03  0.177219576370E-03
  0.188931944972E-03  0.201418344065E-03  0.214729921891E-03  0.228921205932E-03  0.244050326078E-03
  0.260179252527E-03  0.277374049373E-03  0.295705144926E-03  0.315247619868E-03  0.336081514407E-03
  0.358292155693E-03  0.381970506822E-03  0.407213538840E-03  0.434124627285E-03  0.462813974843E-03
  0.493399061868E-03  0.526005126574E-03  0.560765676855E-03  0.597823035812E-03  0.637328923186E-03
  0.679445075065E-03  0.724343904361E-03  0.772209204734E-03  0.823236900801E-03  0.877635847660E-03
  0.935628682954E-03  0.997452734893E-03  0.106336098991E-02  0.113362312381E-02  0.120852660055E-02
  0.128837784311E-02  0.137350348101E-02  0.146425167962E-02  0.156099355640E-02  0.166412468981E-02
  0.177406672687E-02  0.189126909568E-02  0.201621082972E-02  0.214940251111E-02  0.229138834051E-02
  0.244274834164E-02  0.260410070926E-02  0.277610430960E-02  0.295946134293E-02  0.315492017872E-02
  0.336327837423E-02  0.358538588807E-02  0.382214850112E-02  0.407453145769E-02  0.434356334090E-02
  0.463034019651E-02  0.493602992104E-02  0.526187693013E-02  0.560920712453E-02  0.597943317189E-02
  0.637406012345E-02  0.679469138594E-02  0.724303506994E-02  0.772091073704E-02  0.823025656950E-02
  0.877313698691E-02  0.935175073607E-02  0.996843948089E-02  0.106256969210E-01  0.113261784684E-01
  0.120727115136E-01  0.128683063121E-01  0.137161675262E-01  0.146197064553E-01  0.155825539903E-01
  0.166085743299E-01  0.177018794942E-01  0.188668446755E-01  0.201081244643E-01  0.214306699899E-01
  0.228397470138E-01  0.243409550168E-01  0.259402473153E-01  0.276439522468E-01  0.294587954584E-01
  0.313919233308E-01  0.334509275709E-01  0.356438709954E-01  0.379793145294E-01  0.404663454335E-01
  0.431146067678E-01  0.459343280897E-01  0.489363573748E-01  0.521321941327E-01  0.555340236784E-01
  0.591547524986E-01  0.630080446325E-01  0.671083589601E-01  0.714709872651E-01  0.761120929019E-01
  0.810487498599E-01  0.862989819744E-01  0.918818019791E-01  0.978172500400E-01  0.104126431341E+00
  0.110831552219E+00  0.117955954250E+00  0.125524145609E+00  0.133561828893E+00  0.142095924486E+00
  0.151154588405E+00  0.160767223399E+00  0.170964481909E+00  0.181778259289E+00  0.193241675483E+00
  0.205389043106E+00  0.218255819604E+00  0.231878540894E+00  0.246294733548E+00  0.261542802248E+00
  0.277661888861E+00  0.294691699072E+00  0.312672292104E+00  0.331643828554E+00  0.351646270954E+00
  0.372719031124E+00  0.394900557899E+00  0.418227858329E+00  0.442735944921E+00  0.468457201095E+00
  0.495420656567E+00  0.523651164113E+00  0.553168468922E+00  0.583986161733E+00  0.616110507118E+00
  0.649539138720E+00  0.684259614050E+00  0.720247822696E+00  0.757466243561E+00  0.795862049219E+00
  0.835365058680E+00  0.875885544136E+00  0.917311902523E+00  0.959508209494E+00  0.100231168154E+01
  0.104553008204E+01  0.108893911892E+01  0.113227989576E+01  0.117525649483E+01  0.121753378937E+01
  0.125873560436E+01  0.129844336912E+01  0.133619543170E+01  0.137148723362E+01  0.140377257315E+01
  0.143246621558E+01  0.145694813685E+01  0.147656971200E+01  0.149066217789E+01  0.149854770678E+01
  0.149955341954E+01  0.149302863709E+01  0.147836560969E+01  0.145502386620E+01  0.142255818005E+01
  0.138064994345E+01  0.132914146481E+01  0.126807234492E+01  0.119771663421E+01  0.111861892019E+01
  0.103162683893E+01  0.937916755622E+00  0.839008538024E+00  0.736764493797E+00  0.633366724315E+00
  0.531266462252E+00  0.433098547267E+00  0.341554238892E+00  0.259206305370E+00  0.188282049278E+00
  0.130382965603E+00  0.861544283292E-01  0.549155045124E-01  0.343144071897E-01  0.210989668890E-01
  0.127597319673E-01  0.758574121990E-02  0.443101968700E-02  0.254169790688E-02  0.143092285464E-02
  0.790186711125E-03  0.427764798256E-03  0.226868357364E-03  0.117803708430E-03  0.598512600186E-04
  0.297317424871E-04  0.144309058083E-04  0.683874100383E-05  0.316184581695E-05  0.142511201228E-05
  0.625679306603E-06  0.267355006762E-06  0.111092838351E-06  0.448497786641E-07  0.175757437694E-07
  0.667937531847E-08  0.245924970219E-08  0.876346295166E-09  0.301927106320E-09  0.100464605997E-09
  0.322495741201E-10  0.997546854204E-11  0.296976514779E-11  0.849871705228E-12  0.233491659841E-12
  0.615036796645E-13  0.155112822825E-13  0.374020991069E-14  0.861013369860E-15  0.188943581705E-15
  0.394624170262E-16  0.783183070142E-17  0.147450788513E-17  0.262898472980E-18  0.443113920182E-19
  0.704748096600E-20  0.105565824354E-20  0.148640629620E-21  0.196337661526E-22  0.242784564648E-23
  0.280453473054E-24  0.301970272345E-25  0.302372214589E-26  0.280913690698E-27  0.241548025437E-28
  0.191754674412E-29  0.140177265917E-30  0.941107945358E-32  0.578675660952E-33  0.324960095534E-34
  0.166168703665E-35  0.771395585826E-37  0.324082732323E-38  0.122824240942E-39  0.418519451757E-41
  0.127778710765E-42  0.348315951701E-44
 local pseudopotential core
 -0.235270267363E+03 -0.235271097422E+03 -0.235271901339E+03 -0.235272679939E+03 -0.235273434018E+03
 -0.235274164350E+03 -0.235274871681E+03 -0.235275556736E+03 -0.235276220218E+03 -0.235276862804E+03
 -0.235277485154E+03 -0.235278087905E+03 -0.235278671673E+03 -0.235279237058E+03 -0.235279784637E+03
 -0.235280314972E+03 -0.235280828606E+03 -0.235281326065E+03 -0.235281807858E+03 -0.235282274479E+03
 -0.235282726405E+03 -0.235283164100E+03 -0.235283588011E+03 -0.235283998574E+03 -0.235284396208E+03
 -0.235284781321E+03 -0.235285154307E+03 -0.235285515548E+03 -0.235285865414E+03 -0.235286204264E+03
 -0.235286532444E+03 -0.235286850292E+03 -0.235287158131E+03 -0.235287456278E+03 -0.235287745039E+03
 -0.235288024708E+03 -0.235288295572E+03 -0.235288557910E+03 -0.235288811989E+03 -0.235289058070E+03
 -0.235289296405E+03 -0.235289527239E+03 -0.235289750807E+03 -0.235289967340E+03 -0.235290177058E+03
 -0.235290380178E+03 -0.235290576906E+03 -0.235290767445E+03 -0.235290951990E+03 -0.235291130730E+03
 -0.235291303849E+03 -0.235291471524E+03 -0.235291633927E+03 -0.235291791225E+03 -0.235291943579E+03
 -0.235292091146E+03 -0.235292234076E+03 -0.235292372517E+03 -0.235292506611E+03 -0.235292636496E+03
 -0.235292762305E+03 -0.235292884167E+03 -0.235293002208E+03 -0.235293116549E+03 -0.235293227308E+03
 -0.235293334599E+03 -0.235293438533E+03 -0.235293539216E+03 -0.235293636753E+03 -0.235293731244E+03
 -0.235293822787E+03 -0.235293911477E+03 -0.235293997405E+03 -0.235294080660E+03 -0.235294161329E+03
 -0.235294239496E+03 -0.235294315242E+03 -0.235294388646E+03 -0.235294459784E+03 -0.235294528732E+03
 -0.235294595560E+03 -0.235294660340E+03 -0.235294723140E+03 -0.235294784026E+03 -0.235294843062E+03
 -0.235294900311E+03 -0.235294955835E+03 -0.235295009692E+03 -0.235295061941E+03 -0.235295112638E+03
 -0.235295161839E+03 -0.235295209596E+03 -0.235295255962E+03 -0.235295300990E+03 -0.235295344728E+03
 -0.235295387226E+03 -0.235295428532E+03 -0.235295468693E+03 -0.235295507757E+03 -0.235295545767E+03
 -0.235295582770E+03 -0.235295618809E+03 -0.235295653928E+03 -0.235295688170E+03 -0.235295721579E+03
 -0.235295754195E+03 -0.235295786063E+03 -0.235295817223E+03 -0.235295847718E+03 -0.235295877588E+03
 -0.235295906877E+03 -0.235295935626E+03 -0.235295963878E+03 -0.235295991675E+03 -0.235296019060E+03
 -0.235296046076E+03 -0.235296072769E+03 -0.235296099183E+03 -0.235296125363E+03 -0.235296151358E+03
 -0.235296177214E+03 -0.235296202982E+03 -0.235296228711E+03 -0.235296254455E+03 -0.235296280267E+03
 -0.235296306204E+03 -0.235296332322E+03 -0.235296358684E+03 -0.235296385350E+03 -0.235296412387E+03
 -0.235296439863E+03 -0.235296467849E+03 -0.235296496421E+03 -0.235296525656E+03 -0.235296555637E+03
 -0.235296586451E+03 -0.235296618189E+03 -0.235296650946E+03 -0.235296684825E+03 -0.235296719931E+03
 -0.235296756379E+03 -0.235296794286E+03 -0.235296833780E+03 -0.235296874995E+03 -0.235296918070E+03
 -0.235296963158E+03 -0.235297010416E+03 -0.235297060013E+03 -0.235297112129E+03 -0.235297166953E+03
 -0.235297224688E+03 -0.235297285547E+03 -0.235297349758E+03 -0.235297417564E+03 -0.235297489221E+03
 -0.235297565005E+03 -0.235297645205E+03 -0.235297730131E+03 -0.235297820112E+03 -0.235297915500E+03
 -0.235298016667E+03 -0.235298124010E+03 -0.235298237952E+03 -0.235298358942E+03 -0.235298487459E+03
 -0.235298624012E+03 -0.235298769145E+03 -0.235298923435E+03 -0.235299087497E+03 -0.235299261986E+03
 -0.235299447599E+03 -0.235299645080E+03 -0.235299855218E+03 -0.235300078855E+03 -0.235300316887E+03
 -0.235300570269E+03 -0.235300840017E+03 -0.235301127212E+03 -0.235301433006E+03 -0.235301758625E+03
 -0.235302105372E+03 -0.235302474638E+03 -0.235302867899E+03 -0.235303286729E+03 -0.235303732802E+03
 -0.235304207897E+03 -0.235304713911E+03 -0.235305252858E+03 -0.235305826882E+03 -0.235306438262E+03
 -0.235307089422E+03 -0.235307782939E+03 -0.235308521551E+03 -0.235309308170E+03 -0.235310145887E+03
 -0.235311037987E+03 -0.235311987959E+03 -0.235312999506E+03 -0.235314076560E+03 -0.235315223292E+03
 -0.235316444125E+03 -0.235317743753E+03 -0.235319127146E+03 -0.235320599574E+03 -0.235322166617E+03
 -0.235323834181E+03 -0.235325608513E+03 -0.235327496222E+03 -0.235329504289E+03 -0.235331640088E+03
 -0.235333911399E+03 -0.235336326427E+03 -0.235338893816E+03 -0.235341622665E+03 -0.235344522540E+03
 -0.235347603492E+03 -0.235350876061E+03 -0.235354351295E+03 -0.235358040746E+03 -0.235361956484E+03
 -0.235366111091E+03 -0.235370517659E+03 -0.235375189777E+03 -0.235380141520E+03 -0.235385387421E+03
 -0.235390942438E+03 -0.235396821912E+03 -0.235403041511E+03 -0.235409617154E+03 -0.235416564931E+03
 -0.235423900989E+03 -0.235431641403E+03 -0.235439802022E+03 -0.235448398276E+03 -0.235457444961E+03
 -0.235466955967E+03 -0.235476943976E+03 -0.235487420097E+03 -0.235498393443E+03 -0.235509870637E+03
 -0.235521855241E+03 -0.235534347097E+03 -0.235547341555E+03 -0.235560828598E+03 -0.235574791822E+03
 -0.235589207273E+03 -0.235604042106E+03 -0.235619253061E+03 -0.235634784712E+03 -0.235650567468E+03
 -0.235666515306E+03 -0.235682523181E+03 -0.235698464086E+03 -0.235714185723E+03 -0.235729506723E+03
 -0.235744212374E+03 -0.235758049792E+03 -0.235770722482E+03 -0.235781884202E+03 -0.235791132066E+03
 -0.235797998807E+03 -0.235801944092E+03 -0.235802344818E+03 -0.235798484267E+03 -0.235789540017E+03
 -0.235774570504E+03 -0.235752500103E+03 -0.235722102609E+03 -0.235681983012E+03 -0.235630557412E+03
 -0.235566030987E+03 -0.235486373889E+03 -0.235389294973E+03 -0.235272213292E+03 -0.235132227297E+03
 -0.234966081747E+03 -0.234770132354E+03 -0.234540308267E+03 -0.234272072579E+03 -0.233960381118E+03
 -0.233599639931E+03 -0.233183661976E+03 -0.232705623742E+03 -0.232158022705E+03 -0.231532636757E+03
 -0.230820487068E+03 -0.230011806127E+03 -0.229096013149E+03 -0.228061699472E+03 -0.226896627120E+03
 -0.225587744383E+03 -0.224121222988E+03 -0.222482522396E+03 -0.220656487781E+03 -0.218627489526E+03
 -0.216379613436E+03 -0.213896912443E+03 -0.211163732130E+03 -0.208165123914E+03 -0.204887360840E+03
 -0.201318571297E+03 -0.197449505078E+03 -0.193274443215E+03 -0.188792257145E+03 -0.184007612751E+03
 -0.178932299547E+03 -0.173586643082E+03 -0.168000928029E+03 -0.162216718583E+03 -0.156287910982E+03
 -0.150281293094E+03 -0.144276331811E+03 -0.138355257328E+03 -0.132668292739E+03 -0.127280913533E+03
 -0.122297599357E+03 -0.117823589215E+03 -0.114117790645E+03 -0.111104550899E+03 -0.108792023969E+03
 -0.105357532771E+03 -0.102040185098E+03 -0.988265994319E+02 -0.957142197492E+02 -0.926998589313E+02
 -0.897804298553E+02 -0.869529430048E+02 -0.842145028347E+02 -0.815623050187E+02 -0.789936335297E+02
 -0.765058578675E+02 -0.740964304812E+02 -0.717628837878E+02 -0.695028281286E+02 -0.673139490406E+02
 -0.651940049454E+02 -0.631408248643E+02 -0.611523061803E+02 -0.592264125174E+02 -0.573611716108E+02
 -0.555546733192E+02 -0.538050676666E+02 -0.521105629338E+02 -0.504694238217E+02 -0.488799697048E+02
 -0.473405728530E+02 -0.458496568107E+02 -0.444056947655E+02 -0.430072079854E+02 -0.416527643063E+02
 -0.403409766650E+02 -0.390705016823E+02 -0.378400382819E+02 -0.366483263651E+02 -0.354941455160E+02
 -0.343763137542E+02 -0.332936863235E+02 -0.322451545199E+02 -0.312296445561E+02 -0.302461164620E+02
 -0.292935630196E+02 -0.283710087315E+02 -0.274775088222E+02 -0.266121482701E+02 -0.257740408712E+02
 -0.249623283306E+02 -0.241761793844E+02 -0.234147889479E+02 -0.226773772913E+02 -0.219631892413E+02
 -0.212714934074E+02 -0.206015814332E+02 -0.199527672709E+02 -0.193243864787E+02 -0.187157955403E+02
 -0.181263712059E+02 -0.175555098540E+02
 pspotential valence only
 -0.153246882559E+03 -0.153247712602E+03 -0.153248516502E+03 -0.153249295084E+03 -0.153250049144E+03
 -0.153250779456E+03 -0.153251486766E+03 -0.153252171798E+03 -0.153252835255E+03 -0.153253477815E+03
 -0.153254100136E+03 -0.153254702858E+03 -0.153255286594E+03 -0.153255851945E+03 -0.153256399488E+03
 -0.153256929785E+03 -0.153257443378E+03 -0.153257940793E+03 -0.153258422539E+03 -0.153258889110E+03
 -0.153259340983E+03 -0.153259778622E+03 -0.153260202473E+03 -0.153260612971E+03 -0.153261010537E+03
 -0.153261395577E+03 -0.153261768485E+03 -0.153262129643E+03 -0.153262479421E+03 -0.153262818176E+03
 -0.153263146256E+03 -0.153263463996E+03 -0.153263771721E+03 -0.153264069747E+03 -0.153264358377E+03
 -0.153264637908E+03 -0.153264908625E+03 -0.153265170805E+03 -0.153265424716E+03 -0.153265670619E+03
 -0.153265908763E+03 -0.153266139394E+03 -0.153266362745E+03 -0.153266579047E+03 -0.153266788519E+03
 -0.153266991375E+03 -0.153267187824E+03 -0.153267378065E+03 -0.153267562291E+03 -0.153267740693E+03
 -0.153267913450E+03 -0.153268080739E+03 -0.153268242732E+03 -0.153268399591E+03 -0.153268551478E+03
 -0.153268698547E+03 -0.153268840946E+03 -0.153268978821E+03 -0.153269112312E+03 -0.153269241553E+03
 -0.153269366676E+03 -0.153269487807E+03 -0.153269605069E+03 -0.153269718579E+03 -0.153269828453E+03
 -0.153269934799E+03 -0.153270037726E+03 -0.153270137336E+03 -0.153270233728E+03 -0.153270326999E+03
 -0.153270417242E+03 -0.153270504545E+03 -0.153270588995E+03 -0.153270670674E+03 -0.153270749663E+03
 -0.153270826039E+03 -0.153270899876E+03 -0.153270971244E+03 -0.153271040212E+03 -0.153271106846E+03
 -0.153271171208E+03 -0.153271233359E+03 -0.153271293355E+03 -0.153271351252E+03 -0.153271407102E+03
 -0.153271460955E+03 -0.153271512857E+03 -0.153271562854E+03 -0.153271610987E+03 -0.153271657297E+03
 -0.153271701819E+03 -0.153271744590E+03 -0.153271785640E+03 -0.153271824999E+03 -0.153271862695E+03
 -0.153271898751E+03 -0.153271933190E+03 -0.153271966030E+03 -0.153271997288E+03 -0.153272026977E+03
 -0.153272055109E+03 -0.153272081690E+03 -0.153272106727E+03 -0.153272130220E+03 -0.153272152170E+03
 -0.153272172570E+03 -0.153272191413E+03 -0.153272208689E+03 -0.153272224381E+03 -0.153272238471E+03
 -0.153272250936E+03 -0.153272261750E+03 -0.153272270880E+03 -0.153272278292E+03 -0.153272283945E+03
 -0.153272287793E+03 -0.153272289786E+03 -0.153272289868E+03 -0.153272287977E+03 -0.153272284044E+03
 -0.153272277995E+03 -0.153272269748E+03 -0.153272259216E+03 -0.153272246301E+03 -0.153272230900E+03
 -0.153272212899E+03 -0.153272192176E+03 -0.153272168600E+03 -0.153272142030E+03 -0.153272112311E+03
 -0.153272079281E+03 -0.153272042762E+03 -0.153272002565E+03 -0.153271958488E+03 -0.153271910311E+03
 -0.153271857802E+03 -0.153271800710E+03 -0.153271738767E+03 -0.153271671687E+03 -0.153271599163E+03
 -0.153271520867E+03 -0.153271436449E+03 -0.153271345534E+03 -0.153271247720E+03 -0.153271142581E+03
 -0.153271029659E+03 -0.153270908466E+03 -0.153270778482E+03 -0.153270639148E+03 -0.153270489873E+03
 -0.153270330021E+03 -0.153270158916E+03 -0.153269975836E+03 -0.153269780011E+03 -0.153269570618E+03
 -0.153269346781E+03 -0.153269107564E+03 -0.153268851969E+03 -0.153268578932E+03 -0.153268287317E+03
 -0.153267975914E+03 -0.153267643431E+03 -0.153267288490E+03 -0.153266909623E+03 -0.153266505264E+03
 -0.153266073742E+03 -0.153265613275E+03 -0.153265121965E+03 -0.153264597787E+03 -0.153264038581E+03
 -0.153263442044E+03 -0.153262805722E+03 -0.153262126997E+03 -0.153261403079E+03 -0.153260630991E+03
 -0.153259807562E+03 -0.153258929409E+03 -0.153257992926E+03 -0.153256994268E+03 -0.153255929338E+03
 -0.153254793764E+03 -0.153253582889E+03 -0.153252291746E+03 -0.153250915041E+03 -0.153249447128E+03
 -0.153247881989E+03 -0.153246213211E+03 -0.153244433954E+03 -0.153242536927E+03 -0.153240514358E+03
 -0.153238357962E+03 -0.153236058906E+03 -0.153233607776E+03 -0.153230994534E+03 -0.153228208481E+03
 -0.153225238212E+03 -0.153222071569E+03 -0.153218695592E+03 -0.153215096466E+03 -0.153211259465E+03
 -0.153207168893E+03 -0.153202808018E+03 -0.153198159006E+03 -0.153193202847E+03 -0.153187919279E+03
 -0.153182286705E+03 -0.153176282106E+03 -0.153169880947E+03 -0.153163057078E+03 -0.153155782630E+03
 -0.153148027898E+03 -0.153139761226E+03 -0.153130948875E+03 -0.153121554890E+03 -0.153111540954E+03
 -0.153100866234E+03 -0.153089487216E+03 -0.153077357533E+03 -0.153064427776E+03 -0.153050645299E+03
 -0.153035954007E+03 -0.153020294135E+03 -0.153003602006E+03 -0.152985809782E+03 -0.152966845191E+03
 -0.152946631247E+03 -0.152925085941E+03 -0.152902121920E+03 -0.152877646146E+03 -0.152851559531E+03
 -0.152823756547E+03 -0.152794124821E+03 -0.152762544697E+03 -0.152728888776E+03 -0.152693021423E+03
 -0.152654798253E+03 -0.152614065576E+03 -0.152570659820E+03 -0.152524406910E+03 -0.152475121619E+03
 -0.152422606879E+03 -0.152366653048E+03 -0.152307037146E+03 -0.152243522041E+03 -0.152175855589E+03
 -0.152103769740E+03 -0.152026979580E+03 -0.151945182338E+03 -0.151858056334E+03 -0.151765259879E+03
 -0.151666430124E+03 -0.151561181851E+03 -0.151449106212E+03 -0.151329769420E+03 -0.151202711378E+03
 -0.151067444264E+03 -0.150923451058E+03 -0.150770184030E+03 -0.150607063181E+03 -0.150433474647E+03
 -0.150248769070E+03 -0.150052259951E+03 -0.149843221987E+03 -0.149620889416E+03 -0.149384454379E+03
 -0.149133065319E+03 -0.148865825454E+03 -0.148581791339E+03 -0.148279971564E+03 -0.147959325633E+03
 -0.147618763068E+03 -0.147257142813E+03 -0.146873273004E+03 -0.146465911200E+03 -0.146033765172E+03
 -0.145575494378E+03 -0.145089712260E+03 -0.144574989527E+03 -0.144029858597E+03 -0.143452819418E+03
 -0.142842346871E+03 -0.142196900025E+03 -0.141514933465E+03 -0.140794910988E+03 -0.140035321885E+03
 -0.139234700062E+03 -0.138391646148E+03 -0.137504852711E+03 -0.136573132545E+03 -0.135595449857E+03
 -0.134570953973E+03 -0.133499014903E+03 -0.132379259826E+03 -0.131211609141E+03 -0.129996310334E+03
 -0.128733967430E+03 -0.127425563262E+03 -0.126072471265E+03 -0.124676452880E+03 -0.123239636120E+03
 -0.121764470305E+03 -0.120253651649E+03 -0.118710014439E+03 -0.117136383347E+03 -0.115535384481E+03
 -0.113909216728E+03 -0.112259391203E+03 -0.110586455132E+03 -0.108889725830E+03 -0.107167067771E+03
 -0.105414748088E+03 -0.103627405391E+03 -0.101789542831E+03 -0.999437140151E+02 -0.980425107507E+02
 -0.960788508770E+02 -0.940558312049E+02 -0.921487025823E+02 -0.902257324162E+02 -0.882744866606E+02
 -0.863188134730E+02 -0.843780048830E+02 -0.824450744932E+02 -0.805234851994E+02 -0.786156712732E+02
 -0.767237567928E+02 -0.748495516535E+02 -0.729945622392E+02 -0.711600178293E+02 -0.693469132042E+02
 -0.675560653957E+02 -0.657881807429E+02 -0.640439269470E+02 -0.623240028446E+02 -0.606291995903E+02
 -0.589604468790E+02 -0.573188399977E+02 -0.557056454730E+02 -0.541222852492E+02 -0.525703011285E+02
 -0.510513025120E+02 -0.495669012821E+02 -0.481186381574E+02 -0.467079052121E+02 -0.453358696671E+02
 -0.440034044777E+02 -0.427110315137E+02 -0.414588828986E+02 -0.402466850425E+02 -0.390737679271E+02
 -0.379390994445E+02 -0.368413415363E+02 -0.357789222033E+02 -0.347501157601E+02 -0.337531233439E+02
 -0.327861466199E+02 -0.318474495005E+02 -0.309354049914E+02 -0.300485264856E+02 -0.291854845899E+02
 -0.283451117204E+02 -0.275263972501E+02 -0.267284760438E+02 -0.259506129403E+02 -0.251921852815E+02
 -0.244526650785E+02 -0.237316019165E+02 -0.230286072881E+02 -0.223433407176E+02 -0.216754978054E+02
 -0.210248001598E+02 -0.203909870876E+02 -0.197738088642E+02 -0.191730213824E+02 -0.185883819864E+02
 -0.180196463043E+02 -0.174665659194E+02
 core charge-density (pseudized)
  0.519905608232E-10  0.554267416734E-10  0.590900279549E-10  0.629954296097E-10  0.671589486232E-10
  0.715976445901E-10  0.763297046145E-10  0.813745178299E-10  0.867527548438E-10  0.924864524340E-10
  0.985991038411E-10  0.105115755031E-09  0.112063107316E-09  0.119469626763E-09  0.127365660829E-09
  0.135783562708E-09  0.144757823892E-09  0.154325215499E-09  0.164524938938E-09  0.175398786533E-09
  0.186991312762E-09  0.199350016813E-09  0.212525537213E-09  0.226571859305E-09  0.241546536456E-09
  0.257510925868E-09  0.274530439991E-09  0.292674814535E-09  0.312018394212E-09  0.332640437351E-09
  0.354625440654E-09  0.378063485407E-09  0.403050606586E-09  0.429689186342E-09  0.458088373509E-09
  0.488364530821E-09  0.520641711703E-09  0.555052168564E-09  0.591736894683E-09  0.630846201922E-09
  0.672540336602E-09  0.716990136104E-09  0.764377728851E-09  0.814897280558E-09  0.868755789810E-09
  0.926173936208E-09  0.987386984583E-09  0.105264574897E-08  0.112221762028E-08  0.119638766190E-08
  0.127545977775E-08  0.135975795741E-08  0.144962760371E-08  0.154543694795E-08  0.164757855864E-08
  0.175647095007E-08  0.187256029709E-08  0.199632226323E-08  0.212826394971E-08  0.226892597320E-08
  0.241888468094E-08  0.257875451222E-08  0.274919051601E-08  0.293089103487E-08  0.312460056636E-08
  0.333111281351E-08  0.355127393686E-08  0.378598602153E-08  0.403621077335E-08  0.430297345930E-08
  0.458736710842E-08  0.489055699023E-08  0.521378538934E-08  0.555837669543E-08  0.592574282971E-08
  0.631738903005E-08  0.673492001840E-08  0.718004657580E-08  0.765459255203E-08  0.816050233844E-08
  0.869984883469E-08  0.927484194199E-08  0.988783761774E-08  0.105413475285E-07  0.112380493408E-07
  0.119807976926E-07  0.127726358889E-07  0.136168083713E-07  0.145167740112E-07  0.154762202811E-07
  0.164990783632E-07  0.175895392565E-07  0.187520709472E-07  0.199914367156E-07  0.213127146514E-07
  0.227213184595E-07  0.242230196403E-07  0.258239711362E-07  0.275307325405E-07  0.293502969725E-07
  0.312901197281E-07  0.333581488244E-07  0.355628575625E-07  0.379132792416E-07  0.404190441683E-07
  0.430904191102E-07  0.459383493573E-07  0.489745035630E-07  0.522113215475E-07  0.556620652604E-07
  0.593408731107E-07  0.632628178864E-07  0.674439685016E-07  0.719014558231E-07  0.766535428464E-07
  0.817196995086E-07  0.871206824432E-07  0.928786200058E-07  0.990171029154E-07  0.105561280885E-06
  0.112537965635E-06  0.119975740715E-06  0.127905078574E-06  0.136358465368E-06  0.145370534015E-06
  0.154978206031E-06  0.165220842739E-06  0.176140406465E-06  0.187781632376E-06  0.200192211673E-06
  0.213422986872E-06  0.227528159990E-06  0.242565514469E-06  0.258596651761E-06  0.275687243520E-06
  0.293907300457E-06  0.313331458932E-06  0.334039286467E-06  0.356115607420E-06  0.379650850156E-06
  0.404741417117E-06  0.431490079324E-06  0.460006396888E-06  0.490407167275E-06  0.522816903126E-06
  0.557368341591E-06  0.594202987248E-06  0.633471690816E-06  0.675335266009E-06  0.719965147048E-06
  0.767544089494E-06  0.818266917256E-06  0.872341318792E-06  0.929988695744E-06  0.991445067441E-06
  0.105696203493E-05  0.112680780844E-05  0.120126830242E-05  0.128064830260E-05  0.136527270978E-05
  0.145548786526E-05  0.155166296347E-05  0.165419155726E-05  0.176349316199E-05  0.188001496483E-05
  0.200423364622E-05  0.213665732059E-05  0.227782760421E-05  0.242832181844E-05  0.258875533700E-05
  0.275978408680E-05  0.294210721195E-05  0.313646991183E-05  0.334366646402E-05  0.356454344439E-05
  0.380000315659E-05  0.405100728465E-05  0.431858078276E-05  0.460381601743E-05  0.490787717794E-05
  0.523200497226E-05  0.557752162630E-05  0.594583620572E-05  0.633845028039E-05  0.675696395312E-05
  0.720308227519E-05  0.767862207269E-05  0.818551920909E-05  0.872583631077E-05  0.930177098387E-05
  0.991566455212E-05  0.105700113474E-04  0.112674685859E-04  0.120108668647E-04  0.128032213158E-04
  0.136477434558E-04  0.145478537710E-04  0.155071950816E-04  0.165296467279E-04  0.176193396244E-04
  0.187806722319E-04  0.200183274945E-04  0.213372907958E-04  0.227428689870E-04  0.242407105420E-04
  0.258368268962E-04  0.275376150288E-04  0.293498813456E-04  0.312808669250E-04  0.333382741860E-04
  0.355302950415E-04  0.378656405944E-04  0.403535724397E-04  0.430039356276E-04  0.458271933443E-04
  0.488344633617E-04  0.520375563041E-04  0.554490157711E-04  0.590821603507E-04  0.629511275468E-04
  0.670709196311E-04  0.714574514193E-04  0.761275999496E-04  0.810992560261E-04  0.863913775612E-04
  0.920240446264E-04  0.980185160843E-04  0.104397287640E-03  0.111184151099E-03  0.118404254575E-03
  0.126084163322E-03  0.134251920800E-03  0.142937109507E-03  0.152170911011E-03  0.161986164521E-03
  0.172417423212E-03  0.183501007380E-03  0.195275053366E-03  0.207779557005E-03  0.221056410151E-03
  0.235149428644E-03  0.250104369808E-03  0.265968937303E-03  0.282792770878E-03  0.300627418182E-03
  0.319526285470E-03  0.339544563583E-03  0.360739125162E-03  0.383168388536E-03  0.406892143195E-03
  0.431971331171E-03  0.458467778024E-03  0.486443866460E-03  0.515962144887E-03  0.547084862493E-03
  0.579873421640E-03  0.614387737599E-03  0.650685494867E-03  0.688821288548E-03  0.728845638577E-03
  0.770803863938E-03  0.814734803536E-03  0.860669370061E-03  0.908628923135E-03  0.958623448272E-03
  0.101064952889E-02  0.106468809986E-02  0.112070197289E-02  0.117863312704E-02  0.123839976112E-02
  0.129989311009E-02  0.136297403380E-02  0.142746939502E-02  0.149316825378E-02  0.155981791802E-02
  0.162711990578E-02  0.169472589312E-02  0.176223374340E-02  0.182918373980E-02  0.189505517201E-02
  0.195926346229E-02  0.202115805317E-02  0.208002132098E-02  0.213506882328E-02  0.218545123504E-02
  0.223025837469E-02  0.226852576550E-02  0.229924421654E-02  0.232137293523E-02  0.233385669595E-02
  0.233564757622E-02  0.232573172661E-02  0.230316154845E-02  0.226709350375E-02  0.221683155562E-02
  0.215187592013E-02  0.207197638178E-02  0.197718886698E-02  0.186793326719E-02  0.174504964410E-02
  0.160984893220E-02  0.146415309003E-02  0.131031837504E-02  0.115123408966E-02  0.990287870878E-03
  0.831287525097E-03  0.678328759795E-03  0.535598221098E-03  0.407102379908E-03  0.296315464992E-03
  0.205744332993E-03  0.136415441297E-03  0.872994757747E-04  0.547754095664E-04  0.338188198116E-04
  0.205362242348E-04  0.122588806356E-04  0.718986064052E-05  0.414088624546E-05  0.234058880470E-05
  0.129766796585E-05  0.705257746188E-06  0.375498683592E-06  0.195734189800E-06  0.998239738991E-07
  0.497754873703E-07  0.242494266994E-07  0.115338788408E-07  0.535191862631E-08  0.242083588431E-08
  0.106657986918E-08  0.457333094816E-09  0.190682259329E-09  0.772398275178E-10  0.303688154904E-10
  0.115786767161E-10  0.427670909637E-11  0.152876609799E-11  0.528322171385E-12  0.176324824774E-12
  0.567674173964E-13  0.176097553853E-13  0.525721959721E-14  0.150858460345E-14  0.415563715107E-15
  0.109744952184E-15  0.277469656242E-16  0.670680098186E-17  0.154756453186E-17  0.340376048323E-18
  0.712472447356E-19  0.141702017331E-19  0.267337816327E-20  0.477612433480E-21  0.806589344905E-22
  0.128527880519E-22  0.192881896028E-23  0.272075946858E-24  0.360016081062E-25  0.445951382854E-26
  0.516011199631E-27  0.556518007526E-28  0.558161154107E-29  0.519374207451E-30  0.447289631952E-31
  0.355629990309E-32  0.260367891573E-33  0.175064565194E-34  0.107804238351E-35  0.606270898466E-37
  0.310468696030E-38  0.144336180909E-39  0.607271593111E-41  0.230484607408E-42  0.786517690571E-44
  0.240488010869E-45  0.656539175165E-47
 pseudo wavefunction
  0.165601274909E-03  0.170986215211E-03  0.176546260335E-03  0.182287104253E-03  0.188214626088E-03
  0.194334896143E-03  0.200654182106E-03  0.207178955479E-03  0.213915898199E-03  0.220871909482E-03
  0.228054112893E-03  0.235469863633E-03  0.243126756079E-03  0.251032631556E-03  0.259195586370E-03
  0.267623980099E-03  0.276326444154E-03  0.285311890615E-03  0.294589521364E-03  0.304168837504E-03
  0.314059649088E-03  0.324272085170E-03  0.334816604173E-03  0.345704004605E-03  0.356945436110E-03
  0.368552410895E-03  0.380536815510E-03  0.392910923029E-03  0.405687405616E-03  0.418879347498E-03
  0.432500258372E-03  0.446564087235E-03  0.461085236668E-03  0.476078577590E-03  0.491559464484E-03
  0.507543751121E-03  0.524047806797E-03  0.541088533096E-03  0.558683381199E-03  0.576850369752E-03
  0.595608103326E-03  0.614975791461E-03  0.634973268344E-03  0.655621013119E-03  0.676940170857E-03
  0.698952574216E-03  0.721680765792E-03  0.745148021210E-03  0.769378372957E-03  0.794396634995E-03
  0.820228428171E-03  0.846900206453E-03  0.874439284026E-03  0.902873863259E-03  0.932233063586E-03
  0.962546951331E-03  0.993846570492E-03  0.102616397454E-02  0.105953225923E-02  0.109398559650E-02
  0.112955926949E-02  0.116628970863E-02  0.120421452897E-02  0.124337256871E-02  0.128380392893E-02
  0.132555001474E-02  0.136865357757E-02  0.141315875904E-02  0.145911113612E-02  0.150655776781E-02
  0.155554724334E-02  0.160612973192E-02  0.165835703410E-02  0.171228263484E-02  0.176796175828E-02
  0.182545142426E-02  0.188481050674E-02  0.194609979407E-02  0.200938205127E-02  0.207472208424E-02
  0.214218680617E-02  0.221184530607E-02  0.228376891946E-02  0.235803130147E-02  0.243470850221E-02
  0.251387904471E-02  0.259562400524E-02  0.268002709642E-02  0.276717475284E-02  0.285715621965E-02
  0.295006364387E-02  0.304599216880E-02  0.314504003138E-02  0.324730866281E-02  0.335290279239E-02
  0.346193055474E-02  0.357450360052E-02  0.369073721075E-02  0.381075041481E-02  0.393466611232E-02
  0.406261119894E-02  0.419471669631E-02  0.433111788613E-02  0.447195444871E-02  0.461737060589E-02
  0.476751526870E-02  0.492254218982E-02  0.508261012087E-02  0.524788297500E-02  0.541852999457E-02
  0.559472592442E-02  0.577665119069E-02  0.596449208545E-02  0.615844095735E-02  0.635869640844E-02
  0.656546349740E-02  0.677895394934E-02  0.699938637243E-02  0.722698648150E-02  0.746198732900E-02
  0.770462954338E-02  0.795516157515E-02  0.821383995106E-02  0.848092953640E-02  0.875670380582E-02
  0.904144512301E-02  0.933544502928E-02  0.963900454167E-02  0.995243446058E-02  0.102760556874E-01
  0.106101995524E-01  0.109552081534E-01  0.113114347049E-01  0.116792438992E-01  0.120590122787E-01
  0.124511286202E-01  0.128559943318E-01  0.132740238629E-01  0.137056451266E-01  0.141512999365E-01
  0.146114444572E-01  0.150865496692E-01  0.155771018494E-01  0.160836030661E-01  0.166065716906E-01
  0.171465429251E-01  0.177040693471E-01  0.182797214723E-01  0.188740883338E-01  0.194877780817E-01
  0.201214186006E-01  0.207756581472E-01  0.214511660085E-01  0.221486331801E-01  0.228687730671E-01
  0.236123222065E-01  0.243800410130E-01  0.251727145476E-01  0.259911533114E-01  0.268361940638E-01
  0.277087006668E-01  0.286095649549E-01  0.295397076335E-01  0.305000792046E-01  0.314916609208E-01
  0.325154657699E-01  0.335725394896E-01  0.346639616126E-01  0.357908465450E-01  0.369543446772E-01
  0.381556435279E-01  0.393959689238E-01  0.406765862140E-01  0.419988015215E-01  0.433639630311E-01
  0.447734623162E-01  0.462287357043E-01  0.477312656821E-01  0.492825823415E-01  0.508842648672E-01
  0.525379430664E-01  0.542452989412E-01  0.560080683059E-01  0.578280424472E-01  0.597070698306E-01
  0.616470578522E-01  0.636499746364E-01  0.657178508802E-01  0.678527817449E-01  0.700569287938E-01
  0.723325219784E-01  0.746818616709E-01  0.771073207433E-01  0.796113466941E-01  0.821964638201E-01
  0.848652754332E-01  0.876204661216E-01  0.904648040534E-01  0.934011433215E-01  0.964324263261E-01
  0.995616861952E-01  0.102792049237E+00  0.106126737425E+00  0.109569070903E+00  0.113122470521E+00
  0.116790460376E+00  0.120576670376E+00  0.124484838792E+00  0.128518814820E+00  0.132682561119E+00
  0.136980156329E+00  0.141415797559E+00  0.145993802816E+00  0.150718613386E+00  0.155594796127E+00
  0.160627045674E+00  0.165820186522E+00  0.171179174977E+00  0.176709100948E+00  0.182415189541E+00
  0.188302802442E+00  0.194377439049E+00  0.200644737303E+00  0.207110474207E+00  0.213780565951E+00
  0.220661067624E+00  0.227758172444E+00  0.235078210439E+00  0.242627646537E+00  0.250413077955E+00
  0.258441230846E+00  0.266718956085E+00  0.275253224117E+00  0.284051118746E+00  0.293119829766E+00
  0.302466644293E+00  0.312098936671E+00  0.322024156792E+00  0.332249816675E+00  0.342783475128E+00
  0.353632720286E+00  0.364805149837E+00  0.376308348689E+00  0.388149863858E+00  0.400337176285E+00
  0.412877669330E+00  0.425778593618E+00  0.439047027918E+00  0.452689835719E+00  0.466713617115E+00
  0.481124655629E+00  0.495928859546E+00  0.511131697337E+00  0.526738126700E+00  0.542752516768E+00
  0.559178562982E+00  0.576019194132E+00  0.593276471053E+00  0.610951476486E+00  0.629044195575E+00
  0.647553386526E+00  0.666476440959E+00  0.685809233541E+00  0.705545960508E+00  0.725678966812E+00
  0.746198561674E+00  0.767092822489E+00  0.788347387158E+00  0.809945235139E+00  0.831866457709E+00
  0.854088018257E+00  0.876583503708E+00  0.899322868625E+00  0.922272173958E+00  0.945393322963E+00
  0.968643797418E+00  0.991976397975E+00  0.101533899325E+01  0.103867428313E+01  0.106191958281E+01
  0.108500663500E+01  0.110786145897E+01  0.113040424626E+01  0.115254931411E+01  0.117420512884E+01
  0.119527441271E+01  0.121565434853E+01  0.123523689767E+01  0.125390924704E+01  0.127155440116E+01
  0.128805193467E+01  0.130327891930E+01  0.131711103697E+01  0.132942388676E+01  0.134009448824E+01
  0.134900297587E+01  0.135603446974E+01  0.136108109471E+01  0.136404410461E+01  0.136483604857E+01
  0.136338289335E+01  0.135962598892E+01  0.135352373372E+01  0.134505276258E+01  0.133420844454E+01
  0.132100444233E+01  0.130547105119E+01  0.128765200798E+01  0.126759944459E+01  0.124536666154E+01
  0.122099842404E+01  0.119451854621E+01  0.116591463818E+01  0.113513192330E+01  0.110229857880E+01
  0.106760690010E+01  0.103126913596E+01  0.993503299095E+00  0.954531322759E+00  0.914577214133E+00
  0.873865220765E+00  0.832618025861E+00  0.791054985306E+00  0.749390419008E+00  0.707831968468E+00
  0.666579032406E+00  0.625821292906E+00  0.585737345768E+00  0.546493450360E+00  0.508242416091E+00
  0.471122643995E+00  0.435257342396E+00  0.400753934854E+00  0.367703675592E+00  0.336181483422E+00
  0.306245998609E+00  0.277939859932E+00  0.251290191405E+00  0.226309280801E+00  0.202995425930E+00
  0.181333920127E+00  0.161298145904E+00  0.142850745176E+00  0.125944835868E+00  0.110525247568E+00
  0.965297529287E-01  0.838902762044E-01  0.725340650868E-01  0.623848164471E-01  0.533637501515E-01
  0.453906274884E-01  0.383847117693E-01  0.322656684233E-01  0.269544007442E-01  0.223738158529E-01
  0.184495139807E-01  0.151103933442E-01  0.122891629950E-01  0.992275720427E-02  0.795264707957E-02
  0.632504796918E-02  0.499102444840E-02  0.390649795968E-02  0.303216518261E-02  0.233333770436E-02
  0.177971539391E-02  0.134510698519E-02  0.100711174732E-02  0.746775825065E-03  0.548235966487E-03
  0.398362041931E-03  0.286408129355E-03  0.203680128568E-03  0.143225991394E-03  0.995528223194E-04
  0.683734004099E-04  0.463831621932E-04
 ae wavefunction
 -0.779383096830E-03 -0.804670313270E-03 -0.830777582198E-03 -0.857731471993E-03 -0.885559410156E-03
 -0.914289710917E-03 -0.943951603903E-03 -0.974575263506E-03 -0.100619183930E-02 -0.103883348745E-02
 -0.107253340301E-02 -0.110732585339E-02 -0.114324621276E-02 -0.118033099764E-02 -0.121861790359E-02
 -0.125814584301E-02 -0.129895498426E-02 -0.134108679191E-02 -0.138458406830E-02 -0.142949099646E-02
 -0.147585318430E-02 -0.152371771029E-02 -0.157313317051E-02 -0.162414972725E-02 -0.167681915906E-02
 -0.173119491243E-02 -0.178733215513E-02 -0.184528783112E-02 -0.190512071730E-02 -0.196689148194E-02
 -0.203066274502E-02 -0.209649914040E-02 -0.216446737996E-02 -0.223463631973E-02 -0.230707702809E-02
 -0.238186285607E-02 -0.245906950987E-02 -0.253877512557E-02 -0.262106034627E-02 -0.270600840140E-02
 -0.279370518875E-02 -0.288423935877E-02 -0.297770240172E-02 -0.307418873718E-02 -0.317379580664E-02
 -0.327662416861E-02 -0.338277759695E-02 -0.349236318182E-02 -0.360549143407E-02 -0.372227639252E-02
 -0.384283573458E-02 -0.396729089028E-02 -0.409576715955E-02 -0.422839383321E-02 -0.436530431744E-02
 -0.450663626198E-02 -0.465253169225E-02 -0.480313714520E-02 -0.495860380933E-02 -0.511908766876E-02
 -0.528474965151E-02 -0.545575578215E-02 -0.563227733885E-02 -0.581449101505E-02 -0.600257908564E-02
 -0.619672957814E-02 -0.639713644856E-02 -0.660399976236E-02 -0.681752588056E-02 -0.703792765101E-02
 -0.726542460506E-02 -0.750024315978E-02 -0.774261682538E-02 -0.799278641926E-02 -0.825100028454E-02
 -0.851751451588E-02 -0.879259319033E-02 -0.907650860516E-02 -0.936954152124E-02 -0.967198141353E-02
 -0.998412672745E-02 -0.103062851425E-01 -0.106387738418E-01 -0.109819197897E-01 -0.113360600146E-01
 -0.117015419006E-01 -0.120787234848E-01 -0.124679737626E-01 -0.128696730002E-01 -0.132842130537E-01
 -0.137119976969E-01 -0.141534429550E-01 -0.146089774467E-01 -0.150790427338E-01 -0.155640936780E-01
 -0.160645988047E-01 -0.165810406757E-01 -0.171139162676E-01 -0.176637373588E-01 -0.182310309232E-01
 -0.188163395317E-01 -0.194202217597E-01 -0.200432526026E-01 -0.206860238975E-01 -0.213491447517E-01
 -0.220332419769E-01 -0.227389605305E-01 -0.234669639613E-01 -0.242179348617E-01 -0.249925753241E-01
 -0.257916074021E-01 -0.266157735754E-01 -0.274658372185E-01 -0.283425830720E-01 -0.292468177161E-01
 -0.301793700449E-01 -0.311410917422E-01 -0.321328577566E-01 -0.331555667740E-01 -0.342101416900E-01
 -0.352975300764E-01 -0.364187046442E-01 -0.375746636995E-01 -0.387664315921E-01 -0.399950591543E-01
 -0.412616241284E-01 -0.425672315815E-01 -0.439130143044E-01 -0.453001331937E-01 -0.467297776135E-01
 -0.482031657353E-01 -0.497215448519E-01 -0.512861916636E-01 -0.528984125333E-01 -0.545595437062E-01
 -0.562709514913E-01 -0.580340324005E-01 -0.598502132415E-01 -0.617209511588E-01 -0.636477336197E-01
 -0.656320783391E-01 -0.676755331376E-01 -0.697796757281E-01 -0.719461134235E-01 -0.741764827598E-01
 -0.764724490276E-01 -0.788357057041E-01 -0.812679737782E-01 -0.837710009598E-01 -0.863465607666E-01
 -0.889964514752E-01 -0.917224949305E-01 -0.945265352010E-01 -0.974104370693E-01 -0.100376084346E+00
 -0.103425377998E+00 -0.106560234069E+00 -0.109782581393E+00 -0.113094359073E+00 -0.116497513719E+00
 -0.119993996425E+00 -0.123585759471E+00 -0.127274752728E+00 -0.131062919760E+00 -0.134952193590E+00
 -0.138944492115E+00 -0.143041713160E+00 -0.147245729132E+00 -0.151558381270E+00 -0.155981473453E+00
 -0.160516765554E+00 -0.165165966306E+00 -0.169930725670E+00 -0.174812626661E+00 -0.179813176615E+00
 -0.184933797877E+00 -0.190175817867E+00 -0.195540458509E+00 -0.201028824989E+00 -0.206641893818E+00
 -0.212380500161E+00 -0.218245324419E+00 -0.224236878021E+00 -0.230355488408E+00 -0.236601283177E+00
 -0.242974173355E+00 -0.249473835785E+00 -0.256099694593E+00 -0.262850901717E+00 -0.269726316470E+00
 -0.276724484129E+00 -0.283843613524E+00 -0.291081553615E+00 -0.298435769056E+00 -0.305903314724E+00
 -0.313480809235E+00 -0.321164407423E+00 -0.328949771820E+00 -0.336832043128E+00 -0.344805809729E+00
 -0.352865076246E+00 -0.361003231209E+00 -0.369213013870E+00 -0.377486480222E+00 -0.385814968310E+00
 -0.394189062896E+00 -0.402598559602E+00 -0.411032428616E+00 -0.419478778114E+00 -0.427924817522E+00
 -0.436356820792E+00 -0.444760089875E+00 -0.453118918580E+00 -0.461416557052E+00 -0.469635177111E+00
 -0.477755838715E+00 -0.485758457848E+00 -0.493621776132E+00 -0.501323332532E+00 -0.508839437498E+00
 -0.516145149957E+00 -0.523214257570E+00 -0.530019260710E+00 -0.536531360649E+00 -0.542720452445E+00
 -0.548555123086E+00 -0.554002655441E+00 -0.559029038607E+00 -0.563598985285E+00 -0.567675956795E+00
 -0.571222196417E+00 -0.574198771715E+00 -0.576565626551E+00 -0.578281643483E+00 -0.579304717274E+00
 -0.579591840212E+00 -0.579099199957E+00 -0.577782290626E+00 -0.575596037785E+00 -0.572494938013E+00
 -0.568433213657E+00 -0.563364983350E+00 -0.557244448807E+00 -0.550026098335E+00 -0.541664927408E+00
 -0.532116676553E+00 -0.521338086673E+00 -0.509287171770E+00 -0.495923508899E+00 -0.481208544969E+00
 -0.465105919826E+00 -0.447581804800E+00 -0.428605255678E+00 -0.408148578774E+00 -0.386187708515E+00
 -0.362702594667E+00 -0.337677597032E+00 -0.311101885188E+00 -0.282969840575E+00 -0.253281457993E+00
 -0.222042743363E+00 -0.189266104438E+00 -0.154970730930E+00 -0.119182960373E+00 -0.819366257340E-01
 -0.432733803740E-01 -0.324299526114E-02  0.380963777821E-01  0.806779847713E-01  0.124426300736E+00
  0.169256927446E+00  0.215076576009E+00  0.261783156656E+00  0.309265999113E+00  0.357406220225E+00
  0.406077233602E+00  0.455145353177E+00  0.504470382160E+00  0.553906025226E+00  0.603299960651E+00
  0.652493504912E+00  0.701320994811E+00  0.749609227247E+00  0.797177405054E+00  0.843837926086E+00
  0.889398036376E+00  0.933662033103E+00  0.976433577202E+00  0.101751780441E+01  0.105672315209E+01
  0.109386297676E+01  0.112875707981E+01  0.116123322695E+01  0.119112869719E+01  0.121829185600E+01
  0.124258372263E+01  0.126387949111E+01  0.128206996291E+01  0.129706285368E+01  0.130878394245E+01
  0.131717803933E+01  0.132220975329E+01  0.132386404753E+01  0.132214657491E+01  0.131708378883E+01
  0.130872283090E+01  0.129713119683E+01  0.128239618933E+01  0.126462416547E+01  0.124393959313E+01
  0.122048392924E+01  0.119441433899E+01  0.116590227297E+01  0.113513192330E+01  0.110229857880E+01
  0.106760690010E+01  0.103126913596E+01  0.993503299095E+00  0.954531322759E+00  0.914577214133E+00
  0.873865220765E+00  0.832618025861E+00  0.791054985306E+00  0.749390419008E+00  0.707831968468E+00
  0.666579032406E+00  0.625821292906E+00  0.585737345768E+00  0.546493450360E+00  0.508242416091E+00
  0.471122643995E+00  0.435257342396E+00  0.400753934854E+00  0.367703675592E+00  0.336181483422E+00
  0.306245998609E+00  0.277939859932E+00  0.251290191405E+00  0.226309280801E+00  0.202995425930E+00
  0.181333920127E+00  0.161298145904E+00  0.142850745176E+00  0.125944835868E+00  0.110525247568E+00
  0.965297529287E-01  0.838902762044E-01  0.725340650868E-01  0.623848164471E-01  0.533637501515E-01
  0.453906274884E-01  0.383847117693E-01  0.322656684233E-01  0.269544007442E-01  0.223738158529E-01
  0.184495139807E-01  0.151103933442E-01  0.122891629950E-01  0.992275720427E-02  0.795264707957E-02
  0.632504796918E-02  0.499102444840E-02  0.390649795968E-02  0.303216518261E-02  0.233333770436E-02
  0.177971539391E-02  0.134510698519E-02  0.100711174732E-02  0.746775825065E-03  0.548235966487E-03
  0.398362041931E-03  0.286408129355E-03  0.203680128568E-03  0.143225991394E-03  0.995528223194E-04
  0.683734004099E-04  0.463831621932E-04
 pseudo wavefunction
 -0.222385446234E-03 -0.229616866114E-03 -0.237083433723E-03 -0.244792795479E-03 -0.252752846441E-03
 -0.260971738396E-03 -0.269457888206E-03 -0.278219986430E-03 -0.287267006221E-03 -0.296608212516E-03
 -0.306253171527E-03 -0.316211760531E-03 -0.326494177994E-03 -0.337110954007E-03 -0.348072961076E-03
 -0.359391425250E-03 -0.371077937625E-03 -0.383144466208E-03 -0.395603368175E-03 -0.408467402529E-03
 -0.421749743161E-03 -0.435463992344E-03 -0.449624194666E-03 -0.464244851405E-03 -0.479340935387E-03
 -0.494927906317E-03 -0.511021726608E-03 -0.527638877732E-03 -0.544796377098E-03 -0.562511795476E-03
 -0.580803274993E-03 -0.599689547715E-03 -0.619189954825E-03 -0.639324466431E-03 -0.660113702021E-03
 -0.681578951575E-03 -0.703742197369E-03 -0.726626136486E-03 -0.750254204062E-03 -0.774650597283E-03
 -0.799840300164E-03 -0.825849109138E-03 -0.852703659471E-03 -0.880431452539E-03 -0.909060883994E-03
 -0.938621272838E-03 -0.969142891453E-03 -0.100065699660E-02 -0.103319586143E-02 -0.106679280853E-02
 -0.110148224405E-02 -0.113729969294E-02 -0.117428183533E-02 -0.121246654408E-02 -0.125189292359E-02
 -0.129260134982E-02 -0.133463351166E-02 -0.137803245360E-02 -0.142284261981E-02 -0.146910989970E-02
 -0.151688167484E-02 -0.156620686754E-02 -0.161713599092E-02 -0.166972120065E-02 -0.172401634837E-02
 -0.178007703679E-02 -0.183796067669E-02 -0.189772654569E-02 -0.195943584892E-02 -0.202315178175E-02
 -0.208893959446E-02 -0.215686665908E-02 -0.222700253838E-02 -0.229941905710E-02 -0.237419037551E-02
 -0.245139306531E-02 -0.253110618812E-02 -0.261341137636E-02 -0.269839291686E-02 -0.278613783723E-02
 -0.287673599488E-02 -0.297028016910E-02 -0.306686615605E-02 -0.316659286684E-02 -0.326956242881E-02
 -0.337588029012E-02 -0.348565532769E-02 -0.359899995874E-02 -0.371603025584E-02 -0.383686606577E-02
 -0.396163113225E-02 -0.409045322265E-02 -0.422346425875E-02 -0.436080045188E-02 -0.450260244231E-02
 -0.464901544330E-02 -0.480018938974E-02 -0.495627909167E-02 -0.511744439274E-02 -0.528385033389E-02
 -0.545566732225E-02 -0.563307130568E-02 -0.581624395277E-02 -0.600537283889E-02 -0.620065163818E-02
 -0.640228032175E-02 -0.661046536243E-02 -0.682541994604E-02 -0.704736418961E-02 -0.727652536669E-02
 -0.751313813986E-02 -0.775744480096E-02 -0.800969551898E-02 -0.827014859607E-02 -0.853907073184E-02
 -0.881673729621E-02 -0.910343261115E-02 -0.939945024157E-02 -0.970509329558E-02 -0.100206747346E-01
 -0.103465176933E-01 -0.106829558103E-01 -0.110303335692E-01 -0.113890066508E-01 -0.117593422970E-01
 -0.121417196858E-01 -0.125365303194E-01 -0.129441784238E-01 -0.133650813625E-01 -0.137996700624E-01
 -0.142483894542E-01 -0.147116989274E-01 -0.151900727986E-01 -0.156840007965E-01 -0.161939885616E-01
 -0.167205581624E-01 -0.172642486282E-01 -0.178256164989E-01 -0.184052363927E-01 -0.190037015923E-01
 -0.196216246493E-01 -0.202596380090E-01 -0.209183946541E-01 -0.215985687704E-01 -0.223008564326E-01
 -0.230259763131E-01 -0.237746704130E-01 -0.245477048163E-01 -0.253458704688E-01 -0.261699839814E-01
 -0.270208884595E-01 -0.278994543580E-01 -0.288065803642E-01 -0.297431943088E-01 -0.307102541051E-01
 -0.317087487187E-01 -0.327396991673E-01 -0.338041595521E-01 -0.349032181223E-01 -0.360379983718E-01
 -0.372096601714E-01 -0.384194009359E-01 -0.396684568275E-01 -0.409581039967E-01 -0.422896598616E-01
 -0.436644844267E-01 -0.450839816422E-01 -0.465496008052E-01 -0.480628380030E-01 -0.496252376012E-01
 -0.512383937757E-01 -0.529039520917E-01 -0.546236111292E-01 -0.563991241571E-01 -0.582323008571E-01
 -0.601250090971E-01 -0.620791767575E-01 -0.640967936089E-01 -0.661799132447E-01 -0.683306550676E-01
 -0.705512063320E-01 -0.728438242434E-01 -0.752108381146E-01 -0.776546515807E-01 -0.801777448727E-01
 -0.827826771511E-01 -0.854720888989E-01 -0.882487043754E-01 -0.911153341308E-01 -0.940748775813E-01
 -0.971303256444E-01 -0.100284763435E+00 -0.103541373020E+00 -0.106903436234E+00 -0.110374337549E+00
 -0.113957567004E+00 -0.117656723183E+00 -0.121475516253E+00 -0.125417771043E+00 -0.129487430174E+00
 -0.133688557224E+00 -0.138025339939E+00 -0.142502093467E+00 -0.147123263622E+00 -0.151893430164E+00
 -0.156817310089E+00 -0.161899760922E+00 -0.167145783995E+00 -0.172560527708E+00 -0.178149290752E+00
 -0.183917525279E+00 -0.189870840013E+00 -0.196015003263E+00 -0.202355945834E+00 -0.208899763809E+00
 -0.215652721164E+00 -0.222621252204E+00 -0.229811963768E+00 -0.237231637187E+00 -0.244887229938E+00
 -0.252785876950E+00 -0.260934891530E+00 -0.269341765826E+00 -0.278014170792E+00 -0.286959955573E+00
 -0.296187146239E+00 -0.305703943787E+00 -0.315518721322E+00 -0.325640020321E+00 -0.336076545858E+00
 -0.346837160696E+00 -0.357930878082E+00 -0.369366853134E+00 -0.381154372644E+00 -0.393302843124E+00
 -0.405821776925E+00 -0.418720776205E+00 -0.432009514532E+00 -0.445697715880E+00 -0.459795130755E+00
 -0.474311509152E+00 -0.489256570053E+00 -0.504639967105E+00 -0.520471250141E+00 -0.536759822120E+00
 -0.553514891091E+00 -0.570745416712E+00 -0.588460050831E+00 -0.606667071625E+00 -0.625374310723E+00
 -0.644589072731E+00 -0.664318046525E+00 -0.684567207662E+00 -0.705341711196E+00 -0.726645774188E+00
 -0.748482547143E+00 -0.770853973597E+00 -0.793760637052E+00 -0.817201594455E+00 -0.841174195390E+00
 -0.865673886195E+00 -0.890693998209E+00 -0.916225519411E+00 -0.942256848777E+00 -0.968773532748E+00
 -0.995757983349E+00 -0.102318917762E+01 -0.105104233823E+01 -0.107928859541E+01 -0.110789463056E+01
 -0.113682230233E+01 -0.116602825637E+01 -0.119546352043E+01 -0.122507308706E+01 -0.125479548701E+01
 -0.128456235701E+01 -0.131429800662E+01 -0.134391898995E+01 -0.137333368893E+01 -0.140244191650E+01
 -0.143113454891E+01 -0.145929319829E+01 -0.148678993802E+01 -0.151348709478E+01 -0.153923712331E+01
 -0.156388258083E+01 -0.158725621994E+01 -0.160918121978E+01 -0.162947157581E+01 -0.164793266924E+01
 -0.166436203590E+01 -0.167855035363E+01 -0.169028266361E+01 -0.169933983724E+01 -0.170550029365E+01
 -0.170854196412E+01 -0.170824448870E+01 -0.170439161572E+01 -0.169677375738E+01 -0.168519063354E+01
 -0.166945391136E+01 -0.164938972057E+01 -0.162484089453E+01 -0.159566875580E+01 -0.156175423470E+01
 -0.152299808336E+01 -0.147931992846E+01 -0.143065590122E+01 -0.137695459756E+01 -0.131817116430E+01
 -0.125425938934E+01 -0.118516180381E+01 -0.111079799695E+01 -0.103107310382E+01 -0.946044623512E+00
 -0.855863729070E+00 -0.760686739008E+00 -0.660670896630E+00 -0.555970629475E+00 -0.446733524925E+00
 -0.333095998077E+00 -0.215178625328E+00 -0.930811030227E-01  0.331232079460E-01  0.000000000000E+00
  0.000000000000E+00  0.000000000000E+00  0.000000000000E+00  0.000000000000E+00  0.000000000000E+00
  0.000000000000E+00  0.000000000000E+00  0.000000000000E+00  0.000000000000E+00  0.000000000000E+00
  0.000000000000E+00  0.000000000000E+00  0.000000000000E+00  0.000000000000E+00  0.000000000000E+00
  0.000000000000E+00  0.000000000000E+00  0.000000000000E+00  0.000000000000E+00  0.000000000000E+00
  0.000000000000E+00  0.000000000000E+00  0.000000000000E+00  0.000000000000E+00  0.000000000000E+00
  0.000000000000E+00  0.000000000000E+00  0.000000000000E+00  0.000000000000E+00  0.000000000000E+00
  0.000000000000E+00  0.000000000000E+00  0.000000000000E+00  0.000000000000E+00  0.000000000000E+00
  0.000000000000E+00  0.000000000000E+00  0.000000000000E+00  0.000000000000E+00  0.000000000000E+00
  0.000000000000E+00  0.000000000000E+00  0.000000000000E+00  0.000000000000E+00  0.000000000000E+00
  0.000000000000E+00  0.000000000000E+00  0.000000000000E+00  0.000000000000E+00  0.000000000000E+00
  0.000000000000E+00  0.000000000000E+00
 ae wavefunction
  0.102279809809E-02  0.105598295520E-02  0.109024398153E-02  0.112561604322E-02  0.116213513385E-02
  0.119983841069E-02  0.123876423228E-02  0.127895219700E-02  0.132044318298E-02  0.136327938930E-02
  0.140750437843E-02  0.145316312007E-02  0.150030203637E-02  0.154896904858E-02  0.159921362524E-02
  0.165108683177E-02  0.170464138181E-02  0.175993169002E-02  0.181701392666E-02  0.187594607387E-02
  0.193678798372E-02  0.199960143809E-02  0.206445021046E-02  0.213140012966E-02  0.220051914556E-02
  0.227187739694E-02  0.234554728140E-02  0.242160352748E-02  0.250012326910E-02  0.258118612230E-02
  0.266487426433E-02  0.275127251532E-02  0.284046842242E-02  0.293255234656E-02  0.302761755200E-02
  0.312576029854E-02  0.322707993673E-02  0.333167900586E-02  0.343966333524E-02  0.355114214828E-02
  0.366622817008E-02  0.378503773816E-02  0.390769091669E-02  0.403431161410E-02  0.416502770449E-02
  0.429997115249E-02  0.443927814225E-02  0.458308921001E-02  0.473154938098E-02  0.488480831019E-02
  0.504302042768E-02  0.520634508806E-02  0.537494672452E-02  0.554899500752E-02  0.572866500817E-02
  0.591413736647E-02  0.610559846469E-02  0.630324060565E-02  0.650726219645E-02  0.671786793755E-02
  0.693526901738E-02  0.715968331261E-02  0.739133559430E-02  0.763045774002E-02  0.787728895198E-02
  0.813207598160E-02  0.839507336033E-02  0.866654363718E-02  0.894675762282E-02  0.923599464071E-02
  0.953454278511E-02  0.984269918650E-02  0.101607702838E-01  0.104890721050E-01  0.108279305546E-01
  0.111776817090E-01  0.115386721204E-01  0.119112591282E-01  0.122958111786E-01  0.126927081535E-01
  0.131023417068E-01  0.135251156102E-01  0.139614461072E-01  0.144117622770E-01  0.148765064061E-01
  0.153561343706E-01  0.158511160267E-01  0.163619356112E-01  0.168890921513E-01  0.174330998841E-01
  0.179944886854E-01  0.185738045092E-01  0.191716098356E-01  0.197884841298E-01  0.204250243101E-01
  0.210818452261E-01  0.217595801464E-01  0.224588812564E-01  0.231804201655E-01  0.239248884241E-01
  0.246929980494E-01  0.254854820617E-01  0.263030950283E-01  0.271466136176E-01  0.280168371606E-01
  0.289145882217E-01  0.298407131766E-01  0.307960827979E-01  0.317815928479E-01  0.327981646776E-01
  0.338467458320E-01  0.349283106597E-01  0.360438609282E-01  0.371944264416E-01  0.383810656625E-01
  0.396048663337E-01  0.408669461028E-01  0.421684531445E-01  0.435105667818E-01  0.448944981041E-01
  0.463214905805E-01  0.477928206656E-01  0.493097983984E-01  0.508737679901E-01  0.524861083994E-01
  0.541482338933E-01  0.558615945904E-01  0.576276769837E-01  0.594480044421E-01  0.613241376830E-01
  0.632576752182E-01  0.652502537650E-01  0.673035486205E-01  0.694192739947E-01  0.715991832983E-01
  0.738450693790E-01  0.761587647029E-01  0.785421414739E-01  0.809971116867E-01  0.835256271057E-01
  0.861296791639E-01  0.888112987751E-01  0.915725560499E-01  0.944155599104E-01  0.973424575918E-01
  0.100355434023E+00  0.103456711081E+00  0.106648546694E+00  0.109933233808E+00  0.113313099176E+00
  0.116790501978E+00  0.120367832256E+00  0.124047509137E+00  0.127831978849E+00  0.131723712499E+00
  0.135725203604E+00  0.139838965360E+00  0.144067527627E+00  0.148413433607E+00  0.152879236211E+00
  0.157467494072E+00  0.162180767208E+00  0.167021612289E+00  0.171992577494E+00  0.177096196945E+00
  0.182334984667E+00  0.187711428068E+00  0.193227980906E+00  0.198887055710E+00  0.204691015624E+00
  0.210642165658E+00  0.216742743283E+00  0.222994908383E+00  0.229400732476E+00  0.235962187219E+00
  0.242681132128E+00  0.249559301490E+00  0.256598290434E+00  0.263799540106E+00  0.271164321938E+00
  0.278693720943E+00  0.286388618021E+00  0.294249671227E+00  0.302277295961E+00  0.310471644060E+00
  0.318832581732E+00  0.327359666313E+00  0.336052121816E+00  0.344908813228E+00  0.353928219539E+00
  0.363108405469E+00  0.372446991877E+00  0.381941124822E+00  0.391587443286E+00  0.401382045521E+00
  0.411320454040E+00  0.421397579240E+00  0.431607681692E+00  0.441944333084E+00  0.452400375883E+00
  0.462967881734E+00  0.473638108645E+00  0.484401457046E+00  0.495247424776E+00  0.506164561101E+00
  0.517140419877E+00  0.528161511977E+00  0.539213257133E+00  0.550279935369E+00  0.561344638190E+00
  0.572389219769E+00  0.583394248351E+00  0.594338958144E+00  0.605201201989E+00  0.615957405133E+00
  0.626582520456E+00  0.637049985538E+00  0.647331681984E+00  0.657397897460E+00  0.667217290939E+00
  0.676756861667E+00  0.685981922433E+00  0.694856077724E+00  0.703341207433E+00  0.711397456773E+00
  0.718983233132E+00  0.726055210628E+00  0.732568343138E+00  0.738475886653E+00  0.743729431805E+00
  0.748278947468E+00  0.752072836348E+00  0.755058003510E+00  0.757179938808E+00  0.758382814205E+00
  0.758609596944E+00  0.757802179597E+00  0.755901527939E+00  0.752847847632E+00  0.748580770638E+00
  0.743039562271E+00  0.736163349711E+00  0.727891372762E+00  0.718163257516E+00  0.706919313515E+00
  0.694100854817E+00  0.679650545295E+00  0.663512768224E+00  0.645634020102E+00  0.625963328327E+00
  0.604452692158E+00  0.581057546056E+00  0.555737244197E+00  0.528455564603E+00  0.499181230994E+00
  0.467888450073E+00  0.434557461595E+00  0.399175098222E+00  0.361735351798E+00  0.322239942381E+00
  0.280698886080E+00  0.237131057493E+00  0.191564742273E+00  0.144038175094E+00  0.946000578769E-01
  0.433100525371E-01 -0.976075846020E-02 -0.645294519957E-01 -0.120900895309E+00 -0.178767442271E+00
 -0.238008713798E+00 -0.298491486962E+00 -0.360069722585E+00 -0.422584762374E+00 -0.485865717301E+00
 -0.549730039385E+00 -0.613984211611E+00 -0.678424410654E+00 -0.742836927154E+00 -0.806998129501E+00
 -0.870673887741E+00 -0.933618631919E+00 -0.995574503552E+00 -0.105627119755E+01 -0.111542693760E+01
 -0.117275060413E+01 -0.122794459101E+01 -0.128070780614E+01 -0.133073840736E+01 -0.137773617010E+01
 -0.142140459039E+01 -0.146145288072E+01 -0.149759797215E+01 -0.152956656886E+01 -0.155709724668E+01
 -0.157994255458E+01 -0.159787106413E+01 -0.161066931010E+01 -0.161814357131E+01 -0.162012144802E+01
 -0.161645320252E+01 -0.160701283604E+01 -0.159169888236E+01 -0.157043490486E+01 -0.154316968632E+01
 -0.150987710849E+01 -0.147055571707E+01 -0.142522797707E+01 -0.137393922012E+01 -0.131675629362E+01
 -0.125376591776E+01 -0.118507276225E+01 -0.111079725090E+01 -0.103107310382E+01 -0.946044623512E+00
 -0.855863729070E+00 -0.760686739008E+00 -0.660670896630E+00 -0.555970629475E+00 -0.446733524925E+00
 -0.333095998077E+00 -0.215178625328E+00 -0.930811030227E-01  0.331232079460E-01  0.000000000000E+00
  0.000000000000E+00  0.000000000000E+00  0.000000000000E+00  0.000000000000E+00  0.000000000000E+00
  0.000000000000E+00  0.000000000000E+00  0.000000000000E+00  0.000000000000E+00  0.000000000000E+00
  0.000000000000E+00  0.000000000000E+00  0.000000000000E+00  0.000000000000E+00  0.000000000000E+00
  0.000000000000E+00  0.000000000000E+00  0.000000000000E+00  0.000000000000E+00  0.000000000000E+00
  0.000000000000E+00  0.000000000000E+00  0.000000000000E+00  0.000000000000E+00  0.000000000000E+00
  0.000000000000E+00  0.000000000000E+00  0.000000000000E+00  0.000000000000E+00  0.000000000000E+00
  0.000000000000E+00  0.000000000000E+00  0.000000000000E+00  0.000000000000E+00  0.000000000000E+00
  0.000000000000E+00  0.000000000000E+00  0.000000000000E+00  0.000000000000E+00  0.000000000000E+00
  0.000000000000E+00  0.000000000000E+00  0.000000000000E+00  0.000000000000E+00  0.000000000000E+00
  0.000000000000E+00  0.000000000000E+00  0.000000000000E+00  0.000000000000E+00  0.000000000000E+00
  0.000000000000E+00  0.000000000000E+00
 pseudo wavefunction
  0.876800944011E-08  0.934750821447E-08  0.996530745264E-08  0.106239385241E-07  0.113261001027E-07
  0.120746692239E-07  0.128727130735E-07  0.137235015550E-07  0.146305206876E-07  0.155974868896E-07
  0.166283622068E-07  0.177273705456E-07  0.188990149810E-07  0.201480962064E-07  0.214797322051E-07
  0.228993792199E-07  0.244128541097E-07  0.260263581836E-07  0.277465026102E-07  0.295803355059E-07
  0.315353708140E-07  0.336196190923E-07  0.358416203355E-07  0.382104789672E-07  0.407359011437E-07
  0.434282345249E-07  0.462985106719E-07  0.493584902482E-07  0.526207112076E-07  0.560985401672E-07
  0.598062271759E-07  0.637589641022E-07  0.679729468815E-07  0.724654418773E-07  0.772548566282E-07
  0.823608152708E-07  0.878042389479E-07  0.936074315303E-07  0.997941710050E-07  0.106389806902E-06
  0.113421364164E-06  0.120917653873E-06  0.128909391308E-06  0.137429321791E-06  0.146512354860E-06
  0.156195707309E-06  0.166519055677E-06  0.177524698819E-06  0.189257731222E-06  0.201766227775E-06
  0.215101440749E-06  0.229318009799E-06  0.244474185843E-06  0.260632069739E-06  0.277857866739E-06
  0.296222157754E-06  0.315800188551E-06  0.336672178071E-06  0.358923647107E-06  0.382645768724E-06
  0.407935741827E-06  0.434897189421E-06  0.463640583198E-06  0.494283696178E-06  0.526952085273E-06
  0.561779605740E-06  0.598908959638E-06  0.638492280532E-06  0.680691756840E-06  0.725680296386E-06
  0.773642234858E-06  0.824774091112E-06  0.879285372373E-06  0.937399432670E-06  0.999354387998E-06
  0.106540409197E-05  0.113581917593E-05  0.121088815785E-05  0.129091862451E-05  0.137623849171E-05
  0.146719734796E-05  0.156416788680E-05  0.166754743388E-05  0.177775957492E-05  0.189525589134E-05
  0.202051781045E-05  0.215405857812E-05  0.229642536164E-05  0.244820149169E-05  0.261000885240E-05
  0.278251042944E-05  0.296641302644E-05  0.316247016102E-05  0.337148515214E-05  0.359431441156E-05
  0.383187095279E-05  0.408512813195E-05  0.435512363590E-05  0.464296373389E-05  0.494982781024E-05
  0.527697319654E-05  0.562574032326E-05  0.599755821177E-05  0.639395032933E-05  0.681654083108E-05
  0.726706121445E-05  0.774735741341E-05  0.825939736158E-05  0.880527905509E-05  0.938723914832E-05
  0.100076621177E-04  0.106690900313E-04  0.113742329633E-04  0.121259800981E-04  0.129274115664E-04
  0.137818110654E-04  0.146926793112E-04  0.156637483817E-04  0.166989970060E-04  0.178026668649E-04
  0.189792799686E-04  0.202336571823E-04  0.215709379761E-04  0.229966014801E-04  0.245164889303E-04
  0.261368275985E-04  0.278642563022E-04  0.297058526010E-04  0.316691617896E-04  0.337622278059E-04
  0.359936261822E-04  0.383724991726E-04  0.409085932015E-04  0.436122987857E-04  0.464946930946E-04
  0.495675853214E-04  0.528435650517E-04  0.563360538268E-04  0.600593601135E-04  0.640287379045E-04
  0.682604491895E-04  0.727718305516E-04  0.775813641627E-04  0.827087534671E-04  0.881750038632E-04
  0.940025087122E-04  0.100215141027E-03  0.106838351212E-03  0.113899271262E-03  0.121426825831E-03
  0.129451850639E-03  0.138007218693E-03  0.147127974839E-03  0.156851479188E-03  0.167217560013E-03
  0.178268676735E-03  0.190050093652E-03  0.202610065133E-03  0.216000033036E-03  0.230274837125E-03
  0.245492939378E-03  0.261716663077E-03  0.279012447654E-03  0.297451120339E-03  0.317108185698E-03
  0.338064134258E-03  0.360404771445E-03  0.384221568189E-03  0.409612034611E-03  0.436680118300E-03
  0.465536628795E-03  0.496299689994E-03  0.529095222301E-03  0.564057456473E-03  0.601329481228E-03
  0.641063826829E-03  0.683423086966E-03  0.728580581473E-03  0.776721062500E-03  0.828041466988E-03
  0.882751718458E-03  0.941075581300E-03  0.100325157099E-02  0.106953392380E-02  0.114019362999E-02
  0.121551953433E-02  0.129581950858E-02  0.138142170037E-02  0.147267586342E-02  0.156995477434E-02
  0.167365574160E-02  0.178420221244E-02  0.190204548403E-02  0.202766652548E-02  0.216157791777E-02
  0.230432591894E-02  0.245649266256E-02  0.261869849773E-02  0.279160447948E-02  0.297591501904E-02
  0.317238070372E-02  0.338180129699E-02  0.360502892978E-02  0.384297149468E-02  0.409659625537E-02
  0.436693368430E-02  0.465508154220E-02  0.496220921392E-02  0.528956231568E-02  0.563846758961E-02
  0.601033810226E-02  0.640667876444E-02  0.682909219080E-02  0.727928491799E-02  0.775907400132E-02
  0.827039401059E-02  0.881530444640E-02  0.939599759912E-02  0.100148068734E-01  0.106742156015E-01
  0.113768663702E-01  0.121255708846E-01  0.129233203949E-01  0.137732967111E-01  0.146788838304E-01
  0.156436802026E-01  0.166715116586E-01  0.177664450254E-01  0.189328024512E-01  0.201751764616E-01
  0.214984457673E-01  0.229077918395E-01  0.244087162683E-01  0.260070589136E-01  0.277090168538E-01
  0.295211641335E-01  0.314504723011E-01  0.335043317241E-01  0.356905736540E-01  0.380174930081E-01
  0.404938718165E-01  0.431290032710E-01  0.459327162930E-01  0.489154005177E-01  0.520880315669E-01
  0.554621964571E-01  0.590501189569E-01  0.628646846736E-01  0.669194656068E-01  0.712287438610E-01
  0.758075341598E-01  0.806716047425E-01  0.858374961587E-01  0.913225374051E-01  0.971448587634E-01
  0.103323400607E+00  0.109877917345E+00  0.116828975553E+00  0.124197945226E+00  0.132006982940E+00
  0.140279005578E+00  0.149037653088E+00  0.158307238608E+00  0.168112684061E+00  0.178479439165E+00
  0.189433381569E+00  0.201000695635E+00  0.213207727145E+00  0.226080810995E+00  0.239646068748E+00
  0.253929172660E+00  0.268955072667E+00  0.284747682617E+00  0.301329521948E+00  0.318721308955E+00
  0.336941501824E+00  0.356005783734E+00  0.375926488622E+00  0.396711964631E+00  0.418365872905E+00
  0.440886420303E+00  0.464265525791E+00  0.488487921860E+00  0.513530194255E+00  0.539359765817E+00
  0.565933833236E+00  0.593198269177E+00  0.621086506602E+00  0.649518427171E+00  0.678399281539E+00
  0.707618676025E+00  0.737049667626E+00  0.766548017516E+00  0.795951661959E+00  0.825080468582E+00
  0.853736355011E+00  0.881703855321E+00  0.908751226891E+00  0.934632195261E+00  0.959088436067E+00
  0.981852889776E+00  0.100265399478E+01  0.102122090536E+01  0.103728973059E+01  0.105061078571E+01
  0.106095678593E+01  0.106813183156E+01  0.107198092964E+01  0.107239967047E+01  0.106934352644E+01
  0.106283606789E+01  0.105297520228E+01  0.103993634812E+01  0.102397126985E+01  0.100540114852E+01
  0.984602376673E+00  0.961983587333E+00  0.937952609184E+00  0.912872443460E+00  0.887006052155E+00
  0.860452991731E+00  0.833252801519E+00  0.805493529391E+00  0.777271453262E+00  0.748683201924E+00
  0.719825238096E+00  0.690793328435E+00  0.661681998628E+00  0.632583974907E+00  0.603589615957E+00
  0.574786343837E+00  0.546258085908E+00  0.518084744401E+00  0.490341709559E+00  0.463099436489E+00
  0.436423101234E+00  0.410372349293E+00  0.385001144350E+00  0.360357718717E+00  0.336484620467E+00
  0.313418845898E+00  0.291192040673E+00  0.269830748981E+00  0.249356687821E+00  0.229787023159E+00
  0.211134626457E+00  0.193408293773E+00  0.176612915230E+00  0.160749589661E+00  0.145815686884E+00
  0.131804867638E+00  0.118707077479E+00  0.106508535194E+00  0.951917379005E-01  0.847355037584E-01
  0.751150696074E-01  0.663022553859E-01  0.582657008795E-01  0.509711740036E-01  0.443819441832E-01
  0.384592099214E-01  0.331625665882E-01  0.284504988041E-01  0.242808814170E-01  0.206114737297E-01
  0.174003930790E-01  0.146065558390E-01  0.121900761971E-01  0.101126154439E-01  0.833767690013E-02
  0.683084384737E-02  0.555995988725E-02  0.449525295743E-02  0.360940576797E-02  0.287757666854E-02
  0.227737591772E-02  0.178880300745E-02
 ae wavefunction
  0.106376663925E-06  0.113087378605E-06  0.120167204093E-06  0.127639453829E-06  0.135528788460E-06
  0.143861306001E-06  0.152664629090E-06  0.161968008196E-06  0.171802424617E-06  0.182200702277E-06
  0.193197625722E-06  0.204830065916E-06  0.217137113874E-06  0.230160222704E-06  0.243943358664E-06
  0.258533161458E-06  0.273979115321E-06  0.290333730428E-06  0.307652736224E-06  0.325995286881E-06
  0.345424180108E-06  0.366006089849E-06  0.387811813984E-06  0.410916537952E-06  0.435400115356E-06
  0.461347366666E-06  0.488848397189E-06  0.517998935631E-06  0.548900694557E-06  0.581661754149E-06
  0.616396970934E-06  0.653228412956E-06  0.692285823209E-06  0.733707113374E-06  0.777638889272E-06
  0.824237010342E-06  0.873667187634E-06  0.926105617818E-06  0.981739656739E-06  0.104076854693E-05
  0.110340417959E-05  0.116987191516E-05  0.124041145028E-05  0.131527775374E-05  0.139474204600E-05
  0.147909285976E-05  0.156863715528E-05  0.166370152225E-05  0.176463344799E-05  0.187180267692E-05
  0.198560265527E-05  0.210645206859E-05  0.223479648729E-05  0.237111010771E-05  0.251589761940E-05
  0.266969618770E-05  0.283307756466E-05  0.300665034366E-05  0.319106235815E-05  0.338700323566E-05
  0.359520712234E-05  0.381645558329E-05  0.405158069433E-05  0.430146833255E-05  0.456706168813E-05
  0.484936499853E-05  0.514944753224E-05  0.546844782900E-05  0.580757822205E-05  0.616812964993E-05
  0.655147678881E-05  0.695908350829E-05  0.739250871641E-05  0.785341251676E-05  0.834356286693E-05
  0.886484257911E-05  0.941925683461E-05  0.100089411562E-04  0.106361699319E-04  0.113033654664E-04
  0.120131076347E-04  0.127681441654E-04  0.135714015958E-04  0.144259969312E-04  0.153352500788E-04
  0.163026970740E-04  0.173321041825E-04  0.184274829087E-04  0.195931059888E-04  0.208335244174E-04
  0.221535855856E-04  0.235584525931E-04  0.250536248132E-04  0.266449598029E-04  0.283386966199E-04
  0.301414806623E-04  0.320603901106E-04  0.341029640920E-04  0.362772326542E-04  0.385917486917E-04
  0.410556219312E-04  0.436785551078E-04  0.464708824889E-04  0.494436108723E-04  0.526084632391E-04
  0.559779252101E-04  0.595652945014E-04  0.633847335573E-04  0.674513255682E-04  0.717811340988E-04
  0.763912665059E-04  0.812999414902E-04  0.865265608942E-04  0.920917861720E-04  0.980176196869E-04
  0.104327491253E-03  0.111046350157E-03  0.118200763068E-03  0.125819018186E-03  0.133931235994E-03
  0.142569487043E-03  0.151767917245E-03  0.161562881049E-03  0.171993083077E-03  0.183099728700E-03
  0.194926684101E-03  0.207520646426E-03  0.220931324635E-03  0.235211631694E-03  0.250417888823E-03
  0.266610042508E-03  0.283851895072E-03  0.302211349609E-03  0.321760670146E-03  0.342576757962E-03
  0.364741445011E-03  0.388341805475E-03  0.413470486536E-03  0.440226059472E-03  0.468713392311E-03
  0.499044045277E-03  0.531336690368E-03  0.565717556476E-03  0.602320901510E-03  0.641289513072E-03
  0.682775239371E-03  0.726939551978E-03  0.773954142357E-03  0.824001553998E-03  0.877275852109E-03
  0.933983333047E-03  0.994343275554E-03  0.105858873622E-02  0.112696739142E-02  0.119974242835E-02
  0.127719348774E-02  0.135961766088E-02  0.144733054402E-02  0.154066735284E-02  0.163998410030E-02
  0.174565884096E-02  0.185809298508E-02  0.197771268610E-02  0.210497030488E-02  0.224034595445E-02
  0.238434912926E-02  0.253752042256E-02  0.270043333617E-02  0.287369618668E-02  0.305795411244E-02
  0.325389118548E-02  0.346223263297E-02  0.368374717262E-02  0.391924946659E-02  0.416960269843E-02
  0.443572127781E-02  0.471857367750E-02  0.501918540723E-02  0.533864212905E-02  0.567809291859E-02
  0.603875367649E-02  0.642191069441E-02  0.682892437938E-02  0.726123314047E-02  0.772035744098E-02
  0.820790401971E-02  0.872557028332E-02  0.927514887283E-02  0.985853240510E-02  0.104777183909E-01
  0.111348143293E-01  0.118320429787E-01  0.125717478014E-01  0.133563985807E-01  0.141885972064E-01
  0.150710836221E-01  0.160067419302E-01  0.169986066447E-01  0.180498690814E-01  0.191638838754E-01
  0.203441756103E-01  0.215944455427E-01  0.229185784032E-01  0.243206492528E-01  0.258049303683E-01
  0.273758981296E-01  0.290382398771E-01  0.307968607038E-01  0.326568901423E-01  0.346236887033E-01
  0.367028542167E-01  0.389002279233E-01  0.412219002565E-01  0.436742162521E-01  0.462637805150E-01
  0.489974616687E-01  0.518823962033E-01  0.549259916353E-01  0.581359288826E-01  0.615201637527E-01
  0.650869274339E-01  0.688447258721E-01  0.728023379090E-01  0.769688120484E-01  0.813534617116E-01
  0.859658588327E-01  0.908158256401E-01  0.959134244604E-01  0.101268945377E+00  0.106892891567E+00
  0.112795962129E+00  0.118989032231E+00  0.125483130367E+00  0.132289412540E+00  0.139419133179E+00
  0.146883612583E+00  0.154694200706E+00  0.162862237094E+00  0.171399006785E+00  0.180315691999E+00
  0.189623319469E+00  0.199332703246E+00  0.209454382872E+00  0.219998556817E+00  0.230975011094E+00
  0.242393043036E+00  0.254261380221E+00  0.266588094582E+00  0.279380511809E+00  0.292645116169E+00
  0.306387450937E+00  0.320612014691E+00  0.335322153768E+00  0.350519951235E+00  0.366206112781E+00
  0.382379849965E+00  0.399038761318E+00  0.416178711806E+00  0.433793711196E+00  0.451875791938E+00
  0.470414887181E+00  0.489398709712E+00  0.508812632750E+00  0.528639573860E+00  0.548859883775E+00
  0.569451242677E+00  0.590388567700E+00  0.611643937071E+00  0.633186538600E+00  0.654982653173E+00
  0.676995687222E+00  0.699186271025E+00  0.721512440233E+00  0.743929912254E+00  0.766392451467E+00
  0.788852281536E+00  0.811260448826E+00  0.833566982673E+00  0.855720672764E+00  0.877668340083E+00
  0.899353641378E+00  0.920715678287E+00  0.941687871102E+00  0.962197571128E+00  0.982166653878E+00
  0.100151294281E+01  0.102015199624E+01  0.103799875859E+01  0.105496880301E+01  0.107097916454E+01
  0.108594891129E+01  0.109979961459E+01  0.111245582358E+01  0.112384558912E+01  0.113390103858E+01
  0.114255898141E+01  0.114976151767E+01  0.115545662253E+01  0.115959868507E+01  0.116214898481E+01
  0.116307609610E+01  0.116235621367E+01  0.115997339636E+01  0.115591972875E+01  0.115019540070E+01
  0.114280870845E+01  0.113377597858E+01  0.112312142138E+01  0.111087691649E+01  0.109708173905E+01
  0.108178223082E+01  0.106503142542E+01  0.104688863368E+01  0.102741899768E+01  0.100669302031E+01
  0.984786077479E+00  0.961777919827E+00  0.937752167786E+00  0.912795806255E+00  0.886998680288E+00
  0.860452991731E+00  0.833252801519E+00  0.805493529391E+00  0.777271453262E+00  0.748683201924E+00
  0.719825238096E+00  0.690793328435E+00  0.661681998628E+00  0.632583974907E+00  0.603589615957E+00
  0.574786343837E+00  0.546258085908E+00  0.518084744401E+00  0.490341709559E+00  0.463099436489E+00
  0.436423101234E+00  0.410372349293E+00  0.385001144350E+00  0.360357718717E+00  0.336484620467E+00
  0.313418845898E+00  0.291192040673E+00  0.269830748981E+00  0.249356687821E+00  0.229787023159E+00
  0.211134626457E+00  0.193408293773E+00  0.176612915230E+00  0.160749589661E+00  0.145815686884E+00
  0.131804867638E+00  0.118707077479E+00  0.106508535194E+00  0.951917379005E-01  0.847355037584E-01
  0.751150696074E-01  0.663022553859E-01  0.582657008795E-01  0.509711740036E-01  0.443819441832E-01
  0.384592099214E-01  0.331625665882E-01  0.284504988041E-01  0.242808814170E-01  0.206114737297E-01
  0.174003930790E-01  0.146065558390E-01  0.121900761971E-01  0.101126154439E-01  0.833767690013E-02
  0.683084384737E-02  0.555995988725E-02  0.449525295743E-02  0.360940576797E-02  0.287757666854E-02
  0.227737591772E-02  0.178880300745E-02
 pseudo wavefunction
 -0.142177108330E-07 -0.151573934429E-07 -0.161591819300E-07 -0.172271810207E-07 -0.183657667324E-07
 -0.195796043043E-07 -0.208736673120E-07 -0.222532580471E-07 -0.237240292420E-07 -0.252920072319E-07
 -0.269636166468E-07 -0.287457067361E-07 -0.306455794322E-07 -0.326710192699E-07 -0.348303252825E-07
 -0.371323450063E-07 -0.395865107325E-07 -0.422028781547E-07 -0.449921675717E-07 -0.479658078124E-07
 -0.511359830642E-07 -0.545156827968E-07 -0.581187549848E-07 -0.619599628486E-07 -0.660550453453E-07
 -0.704207816571E-07 -0.750750599424E-07 -0.800369506308E-07 -0.853267845622E-07 -0.909662362900E-07
 -0.969784128907E-07 -0.103387948643E-06 -0.110221105962E-06 -0.117505883012E-06 -0.125272128418E-06
 -0.133551663576E-06 -0.142378413031E-06 -0.151788543484E-06 -0.161820611976E-06 -0.172515723878E-06
 -0.183917701311E-06 -0.196073262703E-06 -0.209032214215E-06 -0.222847653816E-06 -0.237576188843E-06
 -0.253278167948E-06 -0.270017928365E-06 -0.287864059533E-06 -0.306889684122E-06 -0.327172757658E-06
 -0.348796387925E-06 -0.371849175501E-06 -0.396425576781E-06 -0.422626291005E-06 -0.450558672861E-06
 -0.480337172360E-06 -0.512083803779E-06 -0.545928645605E-06 -0.582010373512E-06 -0.620476828571E-06
 -0.661485623011E-06 -0.705204786017E-06 -0.751813452209E-06 -0.801502595623E-06 -0.854475812207E-06
 -0.910950154028E-06 -0.971157018616E-06 -0.103534309709E-05 -0.110377138494E-05 -0.117672225960E-05
 -0.125449462931E-05 -0.133740715779E-05 -0.142579956996E-05 -0.152003404390E-05 -0.162049669484E-05
 -0.172759915718E-05 -0.184178027116E-05 -0.196350788087E-05 -0.209328075124E-05 -0.223163061160E-05
 -0.237912433439E-05 -0.253636625781E-05 -0.270400066200E-05 -0.288271440889E-05 -0.307323975646E-05
 -0.327635735906E-05 -0.349289946600E-05 -0.372375333153E-05 -0.396986485019E-05 -0.423224243241E-05
 -0.451196113631E-05 -0.481016707244E-05 -0.512808209980E-05 -0.546700883208E-05 -0.582833597482E-05
 -0.621354401526E-05 -0.662421128832E-05 -0.706202044336E-05 -0.752876533837E-05 -0.802635838979E-05
 -0.855683840809E-05 -0.912237895110E-05 -0.972529722948E-05 -0.103680636007E-04 -0.110533116904E-04
 -0.117838491829E-04 -0.125626693240E-04 -0.133929631852E-04 -0.142781327377E-04 -0.152218047897E-04
 -0.162278458463E-04 -0.173003779503E-04 -0.184437955700E-04 -0.196627836029E-04 -0.209623365697E-04
 -0.223477790760E-04 -0.238247876264E-04 -0.253994138799E-04 -0.270781094426E-04 -0.288677522973E-04
 -0.307756749815E-04 -0.328096946250E-04 -0.349781449743E-04 -0.372899105315E-04 -0.397544629495E-04
 -0.423818998319E-04 -0.451829860962E-04 -0.481691980697E-04 -0.513527704990E-04 -0.547467466649E-04
 -0.583650318083E-04 -0.622224500849E-04 -0.663348052833E-04 -0.707189455528E-04 -0.753928324076E-04
 -0.803756142885E-04 -0.856877049833E-04 -0.913508672270E-04 -0.973883018224E-04 -0.103824742647E-03
 -0.110686557934E-03 -0.118001858240E-03 -0.125800611544E-03 -0.134114765942E-03 -0.142978380447E-03
 -0.152427764418E-03 -0.162501626201E-03 -0.173241231570E-03 -0.184690572635E-03 -0.196896547894E-03
 -0.209909154162E-03 -0.223781691165E-03 -0.238570979641E-03 -0.254337593810E-03 -0.271146109195E-03
 -0.289065366773E-03 -0.308168754551E-03 -0.328534507699E-03 -0.350246028476E-03 -0.373392227231E-03
 -0.398067885880E-03 -0.424374045323E-03 -0.452418418382E-03 -0.482315829932E-03 -0.514188686002E-03
 -0.548167473754E-03 -0.584391294362E-03 -0.623008430938E-03 -0.664176953805E-03 -0.708065365561E-03
 -0.754853288528E-03 -0.804732197359E-03 -0.857906199745E-03 -0.914592868366E-03 -0.975024127411E-03
 -0.103944719723E-02 -0.110812560089E-02 -0.118134023667E-02 -0.125939052069E-02 -0.134259560443E-02
 -0.143129567163E-02 -0.152585332012E-02 -0.162665503364E-02 -0.173411274982E-02 -0.184866553018E-02
 -0.197078133890E-02 -0.210095893727E-02 -0.223972990113E-02 -0.238766076928E-02 -0.254535533099E-02
 -0.271345706163E-02 -0.289265171564E-02 -0.308367008678E-02 -0.328729094619E-02 -0.350434416932E-02
 -0.373571406360E-02 -0.398234290919E-02 -0.424523472598E-02 -0.452545928087E-02 -0.482415634984E-02
 -0.514254025036E-02 -0.548190466056E-02 -0.584362774221E-02 -0.622917758571E-02 -0.664011799603E-02
 -0.707811463969E-02 -0.754494157365E-02 -0.804248817797E-02 -0.857276651545E-02 -0.913791914189E-02
 -0.974022739213E-02 -0.103821201678E-01 -0.110661832538E-01 -0.117951691908E-01 -0.125720077343E-01
 -0.133998169267E-01 -0.142819148166E-01 -0.152218318529E-01 -0.162233239877E-01 -0.172903865178E-01
 -0.184272686979E-01 -0.196384891577E-01 -0.209288521518E-01 -0.223034646759E-01 -0.237677544763E-01
 -0.253274889805E-01 -0.269887951751E-01 -0.287581804512E-01 -0.306425544371E-01 -0.326492518302E-01
 -0.347860562366E-01 -0.370612250180E-01 -0.394835151380E-01 -0.420622099890E-01 -0.448071471696E-01
 -0.477287471675E-01 -0.508380428856E-01 -0.541467099324E-01 -0.576670975714E-01 -0.614122602010E-01
 -0.653959892047E-01 -0.696328449785E-01 -0.741381889000E-01 -0.789282149617E-01 -0.840199807377E-01
 -0.894314372924E-01 -0.951814575795E-01 -0.101289862796E+00 -0.107777446081E+00 -0.114665992841E+00
 -0.121978296897E+00 -0.129738171506E+00 -0.137970454194E+00 -0.146701004183E+00 -0.155956691043E+00
 -0.165765372992E+00 -0.176155863117E+00 -0.187157881526E+00 -0.198801991242E+00 -0.211119515379E+00
 -0.224142432898E+00 -0.237903249897E+00 -0.252434843169E+00 -0.267770272366E+00 -0.283942556835E+00
 -0.300984412836E+00 -0.318927946548E+00 -0.337804297922E+00 -0.357643230181E+00 -0.378472659490E+00
 -0.400318119130E+00 -0.423202152386E+00 -0.447143628336E+00 -0.472156974853E+00 -0.498251323415E+00
 -0.525429560831E+00 -0.553687283762E+00 -0.583011653021E+00 -0.613380146141E+00 -0.644759208644E+00
 -0.677102806954E+00 -0.710350889074E+00 -0.744427762931E+00 -0.779240407038E+00 -0.814676733614E+00
 -0.850603830840E+00 -0.886866218454E+00 -0.923284159398E+00 -0.959652079793E+00 -0.995737159912E+00
 -0.103127816995E+01 -0.106598463592E+01 -0.109953643244E+01 -0.113158391000E+01 -0.116174867354E+01
 -0.118962513584E+01 -0.121478297191E+01 -0.123677059762E+01 -0.125511978518E+01 -0.126935150798E+01
 -0.127898307452E+01 -0.128353656396E+01 -0.128254851183E+01 -0.127558071116E+01 -0.126223189171E+01
 -0.124214991818E+01 -0.121504401015E+01 -0.118069633845E+01 -0.113897220506E+01 -0.108982788145E+01
 -0.103331508749E+01 -0.969581066999E+00 -0.898863295438E+00 -0.821478083105E+00 -0.737802760793E+00
 -0.648251802675E+00 -0.553248190842E+00 -0.453192576603E+00 -0.348434326942E+00 -0.239250284819E+00
 -0.125840045614E+00 -0.837728405600E-02  0.112928572363E+00  0.237833859930E+00  0.000000000000E+00
  0.000000000000E+00  0.000000000000E+00  0.000000000000E+00  0.000000000000E+00  0.000000000000E+00
  0.000000000000E+00  0.000000000000E+00  0.000000000000E+00  0.000000000000E+00  0.000000000000E+00
  0.000000000000E+00  0.000000000000E+00  0.000000000000E+00  0.000000000000E+00  0.000000000000E+00
  0.000000000000E+00  0.000000000000E+00  0.000000000000E+00  0.000000000000E+00  0.000000000000E+00
  0.000000000000E+00  0.000000000000E+00  0.000000000000E+00  0.000000000000E+00  0.000000000000E+00
  0.000000000000E+00  0.000000000000E+00  0.000000000000E+00  0.000000000000E+00  0.000000000000E+00
  0.000000000000E+00  0.000000000000E+00  0.000000000000E+00  0.000000000000E+00  0.000000000000E+00
  0.000000000000E+00  0.000000000000E+00  0.000000000000E+00  0.000000000000E+00  0.000000000000E+00
  0.000000000000E+00  0.000000000000E+00  0.000000000000E+00  0.000000000000E+00  0.000000000000E+00
  0.000000000000E+00  0.000000000000E+00  0.000000000000E+00  0.000000000000E+00  0.000000000000E+00
  0.000000000000E+00  0.000000000000E+00
 ae wavefunction
 -0.164103091351E-06 -0.174455463598E-06 -0.185377249165E-06 -0.196904412867E-06 -0.209074997802E-06
 -0.221929264446E-06 -0.235509825264E-06 -0.249861803909E-06 -0.265032994127E-06 -0.281074032219E-06
 -0.298038579069E-06 -0.315983514204E-06 -0.334969141945E-06 -0.355059410534E-06 -0.376322145163E-06
 -0.398829295257E-06 -0.422657198395E-06 -0.447886860176E-06 -0.474604252453E-06 -0.502900630287E-06
 -0.532872869502E-06 -0.564623825652E-06 -0.598262716151E-06 -0.633905526948E-06 -0.671675445409E-06
 -0.711703321117E-06 -0.754128156397E-06 -0.799097628596E-06 -0.846768646160E-06 -0.897307940642E-06
 -0.950892697235E-06 -0.100771122609E-05 -0.106796367726E-05 -0.113186280233E-05 -0.119963476507E-05
 -0.127152000448E-05 -0.134777415731E-05 -0.142866903613E-05 -0.151449366839E-05 -0.160555541874E-05
 -0.170218116450E-05 -0.180471856155E-05 -0.191353738172E-05 -0.202903095671E-05 -0.215161768910E-05
 -0.228174268849E-05 -0.241987949208E-05 -0.256653191872E-05 -0.272223602534E-05 -0.288756220416E-05
 -0.306311741139E-05 -0.324954753910E-05 -0.344753995374E-05 -0.365782618201E-05 -0.388118479149E-05
 -0.411844444908E-05 -0.437048717744E-05 -0.463825183309E-05 -0.492273780696E-05 -0.522500896424E-05
 -0.554619784759E-05 -0.588751015119E-05 -0.625022949052E-05 -0.663572247845E-05 -0.704544414279E-05
 -0.748094368698E-05 -0.794387063565E-05 -0.843598137586E-05 -0.895914613337E-05 -0.951535639575E-05
 -0.101067328297E-04 -0.107355336978E-04 -0.114041638749E-04 -0.121151843471E-04 -0.128713224830E-04
 -0.136754828336E-04 -0.145307587244E-04 -0.154404445544E-04 -0.164080489451E-04 -0.174373087041E-04
 -0.185322037169E-04 -0.196969728114E-04 -0.209361306575E-04 -0.222544857528E-04 -0.236571596052E-04
 -0.251496071358E-04 -0.267376384335E-04 -0.284274419087E-04 -0.302256089645E-04 -0.321391602635E-04
 -0.341755737080E-04 -0.363428142333E-04 -0.386493655310E-04 -0.411042638498E-04 -0.437171339654E-04
 -0.464982274998E-04 -0.494584637120E-04 -0.526094729462E-04 -0.559636428708E-04 -0.595341677300E-04
 -0.633351007710E-04 -0.673814100523E-04 -0.716890378718E-04 -0.762749640132E-04 -0.811572730876E-04
 -0.863552261982E-04 -0.918893372343E-04 -0.977814540650E-04 -0.104054844955E-03 -0.110734290550E-03
 -0.117846181707E-03 -0.125418623704E-03 -0.133481546999E-03 -0.142066825192E-03 -0.151208400443E-03
 -0.160942416968E-03 -0.171307363004E-03 -0.182344221837E-03 -0.194096632474E-03 -0.206611060486E-03
 -0.219936979712E-03 -0.234127065533E-03 -0.249237400317E-03 -0.265327691906E-03 -0.282461505898E-03
 -0.300706512564E-03 -0.320134749319E-03 -0.340822899708E-03 -0.362852589880E-03 -0.386310703657E-03
 -0.411289717301E-03 -0.437888055184E-03 -0.466210467617E-03 -0.496368432175E-03 -0.528480579932E-03
 -0.562673148085E-03 -0.599080460546E-03 -0.637845438163E-03 -0.679120140310E-03 -0.723066339706E-03
 -0.769856132406E-03 -0.819672584999E-03 -0.872710421206E-03 -0.929176750127E-03 -0.989291838515E-03
 -0.105328992969E-02 -0.112142011158E-02 -0.119394723678E-02 -0.127115289761E-02 -0.135333645905E-02
 -0.144081615290E-02 -0.153393023652E-02 -0.163303821963E-02 -0.173852216293E-02 -0.185078805226E-02
 -0.197026725253E-02 -0.209741804542E-02 -0.223272725538E-02 -0.237671196842E-02 -0.252992134848E-02
 -0.269293855626E-02 -0.286638277574E-02 -0.305091135352E-02 -0.324722205676E-02 -0.345605545504E-02
 -0.367819743232E-02 -0.391448183489E-02 -0.416579326152E-02 -0.443307000218E-02 -0.471730713193E-02
 -0.501955976652E-02 -0.534094648655E-02 -0.568265293709E-02 -0.604593560961E-02 -0.643212581345E-02
 -0.684263384360E-02 -0.727895335216E-02 -0.774266593018E-02 -0.823544590702E-02 -0.875906537387E-02
 -0.931539943816E-02 -0.990643171507E-02 -0.105342600623E-01 -0.112011025636E-01 -0.119093037666E-01
 -0.126613411785E-01 -0.134598320256E-01 -0.143075402770E-01 -0.152073839377E-01 -0.161624426093E-01
 -0.171759653219E-01 -0.182513786318E-01 -0.193922949855E-01 -0.206025213441E-01 -0.218860680613E-01
 -0.232471580075E-01 -0.246902359286E-01 -0.262199780252E-01 -0.278413017375E-01 -0.295593757153E-01
 -0.313796299497E-01 -0.333077660415E-01 -0.353497675733E-01 -0.375119105514E-01 -0.398007738773E-01
 -0.422232498020E-01 -0.447865543141E-01 -0.474982374024E-01 -0.503661931308E-01 -0.533986694543E-01
 -0.566042776975E-01 -0.599920016099E-01 -0.635712059037E-01 -0.673516441700E-01 -0.713434660601E-01
 -0.755572236109E-01 -0.800038765785E-01 -0.846947966376E-01 -0.896417702907E-01 -0.948570003192E-01
 -0.100353105598E+00 -0.106143119081E+00 -0.112240483749E+00 -0.118659046313E+00 -0.125413048427E+00
 -0.132517115175E+00 -0.139986240576E+00 -0.147835769830E+00 -0.156081378025E+00 -0.164739045014E+00
 -0.173825026142E+00 -0.183355818528E+00 -0.193348122550E+00 -0.203818798220E+00 -0.214784816104E+00
 -0.226263202432E+00 -0.238270978076E+00 -0.250825091039E+00 -0.263942342125E+00 -0.277639303470E+00
 -0.291932229620E+00 -0.306836960865E+00 -0.322368818574E+00 -0.338542492298E+00 -0.355371918446E+00
 -0.372870150393E+00 -0.391049219931E+00 -0.409919990022E+00 -0.429491998904E+00 -0.449773295642E+00
 -0.470770267310E+00 -0.492487458080E+00 -0.514927380536E+00 -0.538090319651E+00 -0.561974129891E+00
 -0.586574026025E+00 -0.611882368216E+00 -0.637888442072E+00 -0.664578234350E+00 -0.691934205081E+00
 -0.719935056990E+00 -0.748555503243E+00 -0.777766034857E+00 -0.807532689609E+00 -0.837816825059E+00
 -0.868574899536E+00 -0.899758266726E+00 -0.931312992090E+00 -0.963179702756E+00 -0.995293487027E+00
 -0.102758386453E+01 -0.105997485235E+01 -0.109238515301E+01 -0.112472848119E+01 -0.115691401905E+01
 -0.118884693607E+01 -0.122042882781E+01 -0.125155784196E+01 -0.128212822453E+01 -0.131202910742E+01
 -0.134114260716E+01 -0.136934165117E+01 -0.139648822486E+01 -0.142243274388E+01 -0.144701489997E+01
 -0.147006574025E+01 -0.149141027353E+01 -0.151086986259E+01 -0.152826400540E+01 -0.154341151466E+01
 -0.155613132098E+01 -0.156624314113E+01 -0.157356816731E+01 -0.157792984269E+01 -0.157915472525E+01
 -0.157707341011E+01 -0.157152147104E+01 -0.156234038383E+01 -0.154937840294E+01 -0.153249137186E+01
 -0.151154345730E+01 -0.148640780346E+01 -0.145696710863E+01 -0.142311413079E+01 -0.138475213059E+01
 -0.134179526607E+01 -0.129416895118E+01 -0.124181019835E+01 -0.118466796171E+01 -0.112270350515E+01
 -0.105589081616E+01 -0.984217092207E+00 -0.907683323965E+00 -0.826305002468E+00 -0.740112975860E+00
 -0.649154481257E+00 -0.553494376406E+00 -0.453216592629E+00 -0.348425831062E+00 -0.239249519471E+00
 -0.125840045614E+00 -0.837728405600E-02  0.112928572363E+00  0.237833859930E+00  0.000000000000E+00
  0.000000000000E+00  0.000000000000E+00  0.000000000000E+00  0.000000000000E+00  0.000000000000E+00
  0.000000000000E+00  0.000000000000E+00  0.000000000000E+00  0.000000000000E+00  0.000000000000E+00
  0.000000000000E+00  0.000000000000E+00  0.000000000000E+00  0.000000000000E+00  0.000000000000E+00
  0.000000000000E+00  0.000000000000E+00  0.000000000000E+00  0.000000000000E+00  0.000000000000E+00
  0.000000000000E+00  0.000000000000E+00  0.000000000000E+00  0.000000000000E+00  0.000000000000E+00
  0.000000000000E+00  0.000000000000E+00  0.000000000000E+00  0.000000000000E+00  0.000000000000E+00
  0.000000000000E+00  0.000000000000E+00  0.000000000000E+00  0.000000000000E+00  0.000000000000E+00
  0.000000000000E+00  0.000000000000E+00  0.000000000000E+00  0.000000000000E+00  0.000000000000E+00
  0.000000000000E+00  0.000000000000E+00  0.000000000000E+00  0.000000000000E+00  0.000000000000E+00
  0.000000000000E+00  0.000000000000E+00  0.000000000000E+00  0.000000000000E+00  0.000000000000E+00
  0.000000000000E+00  0.000000000000E+00
 End of Dataset
  PAW_PBE Ti_pv 07Sep2000                
   10.0000000000000     
 parameters from PSCTR are:
   VRHFIN =Ti: d3 s1
   LEXCH  = PE
   EATOM  =  1042.5995 eV,   76.6289 Ry

   TITEL  = PAW_PBE Ti_pv 07Sep2000
   LULTRA =        F    use ultrasoft PP ?
   IUNSCR =        1    unscreen: 0-lin 1-nonlin 2-no
   RPACOR =    2.200    partial core radius
   POMASS =   47.880; ZVAL   =   10.000    mass and valenz
   RCORE  =    2.500    outmost cutoff radius
   RWIGS  =    2.500; RWIGS  =    1.323    wigner-seitz radius (au A)
   ENMAX  =  222.335; ENMIN  =  166.751 eV
   RCLOC  =    1.701    cutoff for local pot
   LCOR   =        T    correct aug charges
   LPAW   =        T    paw PP
   EAUG   =  482.848
   DEXC   =    0.000
   RMAX   =    2.564    core radius for proj-oper
   RAUG   =    1.300    factor for augmentation sphere
   RDEP   =    2.538    radius for radial grids
   RDEPT  =    1.952    core radius for aug-charge
 
   Atomic configuration
    8 entries
     n  l   j            E        occ.
     1  0  0.50     -4865.3608   2.0000
     2  0  0.50      -533.1368   2.0000
     2  1  1.50      -440.5031   6.0000
     3  0  0.50       -59.3186   2.0000
     3  1  1.50       -35.7012   6.0000
     3  2  2.50        -1.9157   3.0000
     4  0  0.50        -3.7291   1.0000
     4  3  2.50        -1.3606   0.0000
   Description
     l       E           TYP  RCUT    TYP  RCUT
     1    -35.7012140     23  2.300
     1     -1.3605826     23  2.300
     2     -1.9156996     23  2.500
     2     -0.4063033     23  2.500
     0     -3.7290856     23  2.500
     0     20.4087390     23  2.500
   Error from kinetic energy argument (eV)
   NDATA  =      100
   STEP   =   20.000   1.050
  123.      120.      119.      117.      115.      112.      109.      108.
  104.      101.      99.4      95.9      92.3      88.6      84.9      81.1
  77.4      73.6      69.8      64.2      60.6      57.0      51.7      48.3
  45.0      40.2      35.7      32.9      28.9      25.2      21.8      18.8
  16.0      13.5      11.3      9.42      7.25      5.88      4.38      3.46
  2.48      1.73      1.18     0.780     0.500     0.312     0.190     0.103
 0.673E-01 0.471E-01 0.409E-01 0.398E-01 0.392E-01 0.372E-01 0.323E-01 0.269E-01
 0.210E-01 0.146E-01 0.962E-02 0.633E-02 0.453E-02 0.380E-02 0.363E-02 0.360E-02
 0.345E-02 0.302E-02 0.241E-02 0.177E-02 0.118E-02 0.856E-03 0.696E-03 0.665E-03
 0.657E-03 0.610E-03 0.499E-03 0.380E-03 0.267E-03 0.202E-03 0.179E-03 0.176E-03
 0.165E-03 0.137E-03 0.103E-03 0.742E-04 0.622E-04 0.597E-04 0.562E-04 0.463E-04
 0.346E-04 0.269E-04 0.242E-04 0.230E-04 0.196E-04 0.152E-04 0.120E-04 0.108E-04
 0.994E-05 0.832E-05 0.643E-05 0.552E-05
END of PSCTR-controll parameters
 local part
   75.5890395431569     
  0.10905211E+03  0.10903716E+03  0.10899236E+03  0.10891774E+03  0.10881336E+03
  0.10867932E+03  0.10851574E+03  0.10832275E+03  0.10810054E+03  0.10784928E+03
  0.10756921E+03  0.10726056E+03  0.10692360E+03  0.10655860E+03  0.10616589E+03
  0.10574579E+03  0.10529865E+03  0.10482484E+03  0.10432477E+03  0.10379884E+03
  0.10324748E+03  0.10267116E+03  0.10207035E+03  0.10144554E+03  0.10079724E+03
  0.10012598E+03  0.99432318E+02  0.98716812E+02  0.97980047E+02  0.97222618E+02
  0.96445141E+02  0.95648239E+02  0.94832555E+02  0.93998739E+02  0.93147455E+02
  0.92279377E+02  0.91395189E+02  0.90495584E+02  0.89581263E+02  0.88652933E+02
  0.87711310E+02  0.86757114E+02  0.85791070E+02  0.84813907E+02  0.83826358E+02
  0.82829156E+02  0.81823039E+02  0.80808744E+02  0.79787006E+02  0.78758560E+02
  0.77724141E+02  0.76684479E+02  0.75640299E+02  0.74592324E+02  0.73541270E+02
  0.72487846E+02  0.71432756E+02  0.70376694E+02  0.69320346E+02  0.68264389E+02
  0.67209490E+02  0.66156304E+02  0.65105476E+02  0.64057639E+02  0.63013412E+02
  0.61973402E+02  0.60938203E+02  0.59908392E+02  0.58884534E+02  0.57867176E+02
  0.56856850E+02  0.55854074E+02  0.54859345E+02  0.53873146E+02  0.52895942E+02
  0.51928177E+02  0.50970281E+02  0.50022663E+02  0.49085714E+02  0.48159806E+02
  0.47245292E+02  0.46342505E+02  0.45451760E+02  0.44573351E+02  0.43707553E+02
  0.42854623E+02  0.42014796E+02  0.41188288E+02  0.40375297E+02  0.39576000E+02
  0.38790555E+02  0.38019101E+02  0.37261758E+02  0.36518625E+02  0.35789786E+02
  0.35075304E+02  0.34375223E+02  0.33689572E+02  0.33018359E+02  0.32361578E+02
  0.31719204E+02  0.31091196E+02  0.30477497E+02  0.29878035E+02  0.29292721E+02
  0.28721453E+02  0.28164114E+02  0.27620573E+02  0.27090687E+02  0.26574298E+02
  0.26071237E+02  0.25581325E+02  0.25104369E+02  0.24640167E+02  0.24188508E+02
  0.23749169E+02  0.23321922E+02  0.22906528E+02  0.22502743E+02  0.22110313E+02
  0.21728982E+02  0.21358486E+02  0.20998556E+02  0.20648921E+02  0.20309304E+02
  0.19979426E+02  0.19659007E+02  0.19347763E+02  0.19045412E+02  0.18751668E+02
  0.18466247E+02  0.18188868E+02  0.17919246E+02  0.17657103E+02  0.17402160E+02
  0.17154142E+02  0.16912779E+02  0.16677801E+02  0.16448948E+02  0.16225959E+02
  0.16008582E+02  0.15796570E+02  0.15589680E+02  0.15387679E+02  0.15190337E+02
  0.14997433E+02  0.14808752E+02  0.14624089E+02  0.14443243E+02  0.14266023E+02
  0.14092246E+02  0.13921737E+02  0.13754328E+02  0.13589861E+02  0.13428185E+02
  0.13269159E+02  0.13112649E+02  0.12958529E+02  0.12806682E+02  0.12657000E+02
  0.12509381E+02  0.12363733E+02  0.12219971E+02  0.12078016E+02  0.11937799E+02
  0.11799257E+02  0.11662333E+02  0.11526979E+02  0.11393150E+02  0.11260810E+02
  0.11129928E+02  0.11000478E+02  0.10872439E+02  0.10745797E+02  0.10620539E+02
  0.10496659E+02  0.10374154E+02  0.10253024E+02  0.10133273E+02  0.10014907E+02
  0.98979353E+01  0.97823689E+01  0.96682204E+01  0.95555042E+01  0.94442355E+01
  0.93344305E+01  0.92261061E+01  0.91192789E+01  0.90139659E+01  0.89101837E+01
  0.88079480E+01  0.87072740E+01  0.86081757E+01  0.85106659E+01  0.84147560E+01
  0.83204558E+01  0.82277730E+01  0.81367139E+01  0.80472822E+01  0.79594800E+01
  0.78733068E+01  0.77887598E+01  0.77058340E+01  0.76245219E+01  0.75448135E+01
  0.74666965E+01  0.73901562E+01  0.73151753E+01  0.72417345E+01  0.71698120E+01
  0.70993838E+01  0.70304239E+01  0.69629043E+01  0.68967949E+01  0.68320641E+01
  0.67686784E+01  0.67066029E+01  0.66458014E+01  0.65862362E+01  0.65278688E+01
  0.64706597E+01  0.64145685E+01  0.63595543E+01  0.63055758E+01  0.62525914E+01
  0.62005593E+01  0.61494378E+01  0.60991855E+01  0.60497613E+01  0.60011245E+01
  0.59532352E+01  0.59060543E+01  0.58595435E+01  0.58136658E+01  0.57683851E+01
  0.57236667E+01  0.56794774E+01  0.56357852E+01  0.55925599E+01  0.55497728E+01
  0.55073969E+01  0.54654068E+01  0.54237790E+01  0.53824919E+01  0.53415254E+01
  0.53008615E+01  0.52604839E+01  0.52203782E+01  0.51805317E+01  0.51409336E+01
  0.51015748E+01  0.50624479E+01  0.50235470E+01  0.49848680E+01  0.49464082E+01
  0.49081664E+01  0.48701427E+01  0.48323386E+01  0.47947566E+01  0.47574005E+01
  0.47202750E+01  0.46833857E+01  0.46467390E+01  0.46103420E+01  0.45742025E+01
  0.45383287E+01  0.45027294E+01  0.44674134E+01  0.44323899E+01  0.43976682E+01
  0.43632577E+01  0.43291676E+01  0.42954069E+01  0.42619847E+01  0.42289093E+01
  0.41961890E+01  0.41638314E+01  0.41318438E+01  0.41002327E+01  0.40690041E+01
  0.40381633E+01  0.40077148E+01  0.39776625E+01  0.39480093E+01  0.39187576E+01
  0.38899088E+01  0.38614634E+01  0.38334213E+01  0.38057815E+01  0.37785420E+01
  0.37517003E+01  0.37252530E+01  0.36991958E+01  0.36735239E+01  0.36482315E+01
  0.36233125E+01  0.35987599E+01  0.35745661E+01  0.35507232E+01  0.35272225E+01
  0.35040551E+01  0.34812115E+01  0.34586821E+01  0.34364567E+01  0.34145253E+01
  0.33928772E+01  0.33715020E+01  0.33503892E+01  0.33295279E+01  0.33089077E+01
  0.32885181E+01  0.32683487E+01  0.32483893E+01  0.32286299E+01  0.32090609E+01
  0.31896729E+01  0.31704569E+01  0.31514041E+01  0.31325064E+01  0.31137559E+01
  0.30951453E+01  0.30766678E+01  0.30583169E+01  0.30400868E+01  0.30219722E+01
  0.30039684E+01  0.29860711E+01  0.29682766E+01  0.29505817E+01  0.29329838E+01
  0.29154809E+01  0.28980712E+01  0.28807537E+01  0.28635276E+01  0.28463929E+01
  0.28293498E+01  0.28123988E+01  0.27955410E+01  0.27787777E+01  0.27621107E+01
  0.27455420E+01  0.27290737E+01  0.27127084E+01  0.26964487E+01  0.26802976E+01
  0.26642580E+01  0.26483329E+01  0.26325256E+01  0.26168391E+01  0.26012767E+01
  0.25858416E+01  0.25705367E+01  0.25553652E+01  0.25403299E+01  0.25254334E+01
  0.25106784E+01  0.24960672E+01  0.24816020E+01  0.24672847E+01  0.24531170E+01
  0.24391002E+01  0.24252356E+01  0.24115239E+01  0.23979657E+01  0.23845612E+01
  0.23713105E+01  0.23582131E+01  0.23452683E+01  0.23324751E+01  0.23198324E+01
  0.23073383E+01  0.22949911E+01  0.22827885E+01  0.22707281E+01  0.22588072E+01
  0.22470227E+01  0.22353715E+01  0.22238501E+01  0.22124550E+01  0.22011824E+01
  0.21900282E+01  0.21789884E+01  0.21680588E+01  0.21572352E+01  0.21465131E+01
  0.21358881E+01  0.21253559E+01  0.21149118E+01  0.21045516E+01  0.20942709E+01
  0.20840652E+01  0.20739304E+01  0.20638622E+01  0.20538567E+01  0.20439101E+01
  0.20340184E+01  0.20241784E+01  0.20143864E+01  0.20046395E+01  0.19949348E+01
  0.19852694E+01  0.19756410E+01  0.19660475E+01  0.19564868E+01  0.19469573E+01
  0.19374576E+01  0.19279866E+01  0.19185434E+01  0.19091275E+01  0.18997384E+01
  0.18903763E+01  0.18810412E+01  0.18717336E+01  0.18624543E+01  0.18532042E+01
  0.18439844E+01  0.18347964E+01  0.18256418E+01  0.18165223E+01  0.18074400E+01
  0.17983969E+01  0.17893952E+01  0.17804374E+01  0.17715260E+01  0.17626635E+01
  0.17538526E+01  0.17450959E+01  0.17363961E+01  0.17277560E+01  0.17191782E+01
  0.17106655E+01  0.17022203E+01  0.16938453E+01  0.16855430E+01  0.16773156E+01
  0.16691653E+01  0.16610944E+01  0.16531047E+01  0.16451980E+01  0.16373759E+01
  0.16296397E+01  0.16219908E+01  0.16144299E+01  0.16069580E+01  0.15995754E+01
  0.15922826E+01  0.15850795E+01  0.15779659E+01  0.15709414E+01  0.15640052E+01
  0.15571566E+01  0.15503942E+01  0.15437167E+01  0.15371224E+01  0.15306096E+01
  0.15241761E+01  0.15178197E+01  0.15115379E+01  0.15053281E+01  0.14991875E+01
  0.14931133E+01  0.14871022E+01  0.14811511E+01  0.14752568E+01  0.14694158E+01
  0.14636247E+01  0.14578800E+01  0.14521781E+01  0.14465157E+01  0.14408891E+01
  0.14352948E+01  0.14297294E+01  0.14241896E+01  0.14186721E+01  0.14131736E+01
  0.14076912E+01  0.14022219E+01  0.13967630E+01  0.13913118E+01  0.13858659E+01
  0.13804231E+01  0.13749814E+01  0.13695389E+01  0.13640941E+01  0.13586456E+01
  0.13531922E+01  0.13477330E+01  0.13422675E+01  0.13367952E+01  0.13313159E+01
  0.13258298E+01  0.13203371E+01  0.13148385E+01  0.13093348E+01  0.13038269E+01
  0.12983162E+01  0.12928041E+01  0.12872922E+01  0.12817824E+01  0.12762766E+01
  0.12707771E+01  0.12652861E+01  0.12598061E+01  0.12543396E+01  0.12488892E+01
  0.12434576E+01  0.12380475E+01  0.12326619E+01  0.12273034E+01  0.12219749E+01
  0.12166792E+01  0.12114191E+01  0.12061972E+01  0.12010163E+01  0.11958788E+01
  0.11907872E+01  0.11857439E+01  0.11807510E+01  0.11758106E+01  0.11709245E+01
  0.11660944E+01  0.11613220E+01  0.11566083E+01  0.11519547E+01  0.11473620E+01
  0.11428308E+01  0.11383617E+01  0.11339549E+01  0.11296103E+01  0.11253279E+01
  0.11211071E+01  0.11169473E+01  0.11128477E+01  0.11088072E+01  0.11048244E+01
  0.11008979E+01  0.10970260E+01  0.10932069E+01  0.10894386E+01  0.10857188E+01
  0.10820452E+01  0.10784155E+01  0.10748269E+01  0.10712770E+01  0.10677628E+01
  0.10642817E+01  0.10608308E+01  0.10574071E+01  0.10540078E+01  0.10506300E+01
  0.10472708E+01  0.10439274E+01  0.10405968E+01  0.10372765E+01  0.10339638E+01
  0.10306560E+01  0.10273508E+01  0.10240458E+01  0.10207389E+01  0.10174279E+01
  0.10141110E+01  0.10107864E+01  0.10074527E+01  0.10041084E+01  0.10007524E+01
  0.99738363E+00  0.99400138E+00  0.99060505E+00  0.98719423E+00  0.98376875E+00
  0.98032861E+00  0.97687402E+00  0.97340537E+00  0.96992325E+00  0.96642841E+00
  0.96292181E+00  0.95940453E+00  0.95587784E+00  0.95234315E+00  0.94880199E+00
  0.94525603E+00  0.94170707E+00  0.93815699E+00  0.93460775E+00  0.93106142E+00
  0.92752011E+00  0.92398597E+00  0.92046121E+00  0.91694803E+00  0.91344865E+00
  0.90996529E+00  0.90650013E+00  0.90305533E+00  0.89963297E+00  0.89623510E+00
  0.89286368E+00  0.88952059E+00  0.88620761E+00  0.88292640E+00  0.87967854E+00
  0.87646545E+00  0.87328844E+00  0.87014867E+00  0.86704716E+00  0.86398478E+00
  0.86096224E+00  0.85798011E+00  0.85503878E+00  0.85213849E+00  0.84927932E+00
  0.84646118E+00  0.84368383E+00  0.84094688E+00  0.83824977E+00  0.83559180E+00
  0.83297213E+00  0.83038978E+00  0.82784365E+00  0.82533250E+00  0.82285500E+00
  0.82040969E+00  0.81799504E+00  0.81560942E+00  0.81325112E+00  0.81091837E+00
  0.80860935E+00  0.80632219E+00  0.80405497E+00  0.80180577E+00  0.79957266E+00
  0.79735367E+00  0.79514689E+00  0.79295039E+00  0.79076229E+00  0.78858075E+00
  0.78640396E+00  0.78423021E+00  0.78205782E+00  0.77988521E+00  0.77771087E+00
  0.77553340E+00  0.77335148E+00  0.77116391E+00  0.76896959E+00  0.76676753E+00
  0.76455687E+00  0.76233686E+00  0.76010688E+00  0.75786643E+00  0.75561514E+00
  0.75335275E+00  0.75107915E+00  0.74879433E+00  0.74649842E+00  0.74419167E+00
  0.74187443E+00  0.73954718E+00  0.73721052E+00  0.73486513E+00  0.73251180E+00
  0.73015142E+00  0.72778496E+00  0.72541348E+00  0.72303809E+00  0.72065999E+00
  0.71828043E+00  0.71590070E+00  0.71352214E+00  0.71114611E+00  0.70877402E+00
  0.70640728E+00  0.70404731E+00  0.70169553E+00  0.69935336E+00  0.69702218E+00
  0.69470339E+00  0.69239832E+00  0.69010828E+00  0.68783453E+00  0.68557828E+00
  0.68334068E+00  0.68112282E+00  0.67892571E+00  0.67675028E+00  0.67459740E+00
  0.67246784E+00  0.67036227E+00  0.66828129E+00  0.66622539E+00  0.66419498E+00
  0.66219034E+00  0.66021169E+00  0.65825913E+00  0.65633265E+00  0.65443217E+00
  0.65255748E+00  0.65070830E+00  0.64888425E+00  0.64708486E+00  0.64530955E+00
  0.64355768E+00  0.64182853E+00  0.64012128E+00  0.63843505E+00  0.63676891E+00
  0.63512184E+00  0.63349278E+00  0.63188062E+00  0.63028421E+00  0.62870235E+00
  0.62713382E+00  0.62557737E+00  0.62403176E+00  0.62249571E+00  0.62096794E+00
  0.61944720E+00  0.61793222E+00  0.61642177E+00  0.61491464E+00  0.61340964E+00
  0.61190562E+00  0.61040147E+00  0.60889615E+00  0.60738864E+00  0.60587799E+00
  0.60436332E+00  0.60284382E+00  0.60131874E+00  0.59978740E+00  0.59824923E+00
  0.59670371E+00  0.59515041E+00  0.59358900E+00  0.59201922E+00  0.59044090E+00
  0.58885397E+00  0.58725844E+00  0.58565440E+00  0.58404203E+00  0.58242159E+00
  0.58079342E+00  0.57915794E+00  0.57751566E+00  0.57586712E+00  0.57421298E+00
  0.57255392E+00  0.57089072E+00  0.56922417E+00  0.56755515E+00  0.56588456E+00
  0.56421335E+00  0.56254251E+00  0.56087303E+00  0.55920595E+00  0.55754232E+00
  0.55588318E+00  0.55422958E+00  0.55258258E+00  0.55094322E+00  0.54931250E+00
  0.54769143E+00  0.54608098E+00  0.54448208E+00  0.54289562E+00  0.54132244E+00
  0.53976335E+00  0.53821908E+00  0.53669033E+00  0.53517770E+00  0.53368176E+00
  0.53220299E+00  0.53074181E+00  0.52929855E+00  0.52787347E+00  0.52646677E+00
  0.52507855E+00  0.52370882E+00  0.52235755E+00  0.52102460E+00  0.51970977E+00
  0.51841276E+00  0.51713322E+00  0.51587072E+00  0.51462477E+00  0.51339479E+00
  0.51218017E+00  0.51098023E+00  0.50979423E+00  0.50862138E+00  0.50746087E+00
  0.50631182E+00  0.50517334E+00  0.50404449E+00  0.50292433E+00  0.50181189E+00
  0.50070618E+00  0.49960623E+00  0.49851104E+00  0.49741964E+00  0.49633106E+00
  0.49524435E+00  0.49415858E+00  0.49307286E+00  0.49198634E+00  0.49089817E+00
  0.48980760E+00  0.48871388E+00  0.48761634E+00  0.48651437E+00  0.48540739E+00
  0.48429492E+00  0.48317650E+00  0.48205179E+00  0.48092047E+00  0.47978231E+00
  0.47863715E+00  0.47748489E+00  0.47632553E+00  0.47515909E+00  0.47398570E+00
  0.47280555E+00  0.47161888E+00  0.47042602E+00  0.46922732E+00  0.46802324E+00
  0.46681427E+00  0.46560094E+00  0.46438384E+00  0.46316361E+00  0.46194093E+00
  0.46071649E+00  0.45949105E+00  0.45826535E+00  0.45704018E+00  0.45581634E+00
  0.45459463E+00  0.45337585E+00  0.45216081E+00  0.45095032E+00  0.44974515E+00
  0.44854610E+00  0.44735390E+00  0.44616928E+00  0.44499295E+00  0.44382555E+00
  0.44266773E+00  0.44152006E+00  0.44038308E+00  0.43925727E+00  0.43814308E+00
  0.43704088E+00  0.43595101E+00  0.43487373E+00  0.43380926E+00  0.43275774E+00
  0.43171927E+00  0.43069388E+00  0.42968155E+00  0.42868218E+00  0.42769564E+00
  0.42672172E+00  0.42576016E+00  0.42481068E+00  0.42387289E+00  0.42294641E+00
  0.42203078E+00  0.42112550E+00  0.42023005E+00  0.41934387E+00  0.41846635E+00
  0.41759687E+00  0.41673478E+00  0.41587942E+00  0.41503009E+00  0.41418612E+00
  0.41334681E+00  0.41251144E+00  0.41167934E+00  0.41084980E+00  0.41002216E+00
  0.40919575E+00  0.40836993E+00  0.40754409E+00  0.40671762E+00  0.40588998E+00
  0.40506062E+00  0.40422906E+00  0.40339485E+00  0.40255755E+00  0.40171681E+00
  0.40087229E+00  0.40002371E+00  0.39917082E+00  0.39831345E+00  0.39745145E+00
  0.39658473E+00  0.39571325E+00  0.39483701E+00  0.39395607E+00  0.39307053E+00
  0.39218053E+00  0.39128626E+00  0.39038796E+00  0.38948591E+00  0.38858040E+00
  0.38767179E+00  0.38676045E+00  0.38584680E+00  0.38493127E+00  0.38401431E+00
  0.38309640E+00  0.38217805E+00  0.38125977E+00  0.38034206E+00  0.37942548E+00
  0.37851054E+00  0.37759779E+00  0.37668776E+00  0.37578097E+00  0.37487794E+00
  0.37397918E+00  0.37308517E+00  0.37219640E+00  0.37131329E+00  0.37043629E+00
  0.36956579E+00  0.36870216E+00  0.36784574E+00  0.36699683E+00  0.36615572E+00
  0.36532264E+00  0.36449779E+00  0.36368133E+00  0.36287340E+00  0.36207409E+00
  0.36128345E+00  0.36050149E+00  0.35972818E+00  0.35896348E+00  0.35820727E+00
  0.35745943E+00  0.35671979E+00  0.35598815E+00  0.35526426E+00  0.35454787E+00
  0.35383869E+00  0.35313639E+00  0.35244062E+00  0.35175103E+00  0.35106722E+00
  0.35038880E+00  0.34971535E+00  0.34904644E+00  0.34838163E+00  0.34772048E+00
  0.34706255E+00  0.34640738E+00  0.34575454E+00  0.34510357E+00  0.34445404E+00
  0.34380553E+00  0.34315762E+00  0.34250990E+00  0.34186200E+00  0.34121353E+00
  0.34056416E+00  0.33991355E+00  0.33926140E+00  0.33860744E+00  0.33795140E+00
  0.33729308E+00  0.33663226E+00  0.33596880E+00  0.33530254E+00  0.33463340E+00
  0.33396130E+00  0.33328620E+00  0.33260808E+00  0.33192698E+00  0.33124293E+00
  0.33055603E+00  0.32986638E+00  0.32917412E+00  0.32847942E+00  0.32778246E+00
  0.32708345E+00  0.32638264E+00  0.32568027E+00  0.32497664E+00  0.32427204E+00
  0.32356677E+00  0.32286116E+00  0.32215556E+00  0.32145030E+00  0.32074574E+00
  0.32004225E+00  0.31934018E+00  0.31863990E+00  0.31794177E+00  0.31724615E+00
 gradient corrections used for XC
           5
 core charge-density (partial)
  0.66427911E+00  0.66398169E+00  0.66309020E+00  0.66160693E+00  0.65953568E+00
  0.65688175E+00  0.65365191E+00  0.64985440E+00  0.64549884E+00  0.64059624E+00
  0.63515893E+00  0.62920053E+00  0.62273583E+00  0.61578084E+00  0.60835260E+00
  0.60046921E+00  0.59214971E+00  0.58341400E+00  0.57428278E+00  0.56477747E+00
  0.55492011E+00  0.54473330E+00  0.53424009E+00  0.52346392E+00  0.51242851E+00
  0.50115780E+00  0.48967585E+00  0.47800676E+00  0.46617462E+00  0.45420336E+00
  0.44211675E+00  0.42993830E+00  0.41769116E+00  0.40539810E+00  0.39308140E+00
  0.38076285E+00  0.36846363E+00  0.35620430E+00  0.34400472E+00  0.33188404E+00
  0.31986063E+00  0.30795209E+00  0.29617514E+00  0.28454568E+00  0.27307870E+00
  0.26178831E+00  0.25068770E+00  0.23978914E+00  0.22910394E+00  0.21864252E+00
  0.20841434E+00  0.19842795E+00  0.18869095E+00  0.17921008E+00  0.16999115E+00
  0.16103910E+00  0.15235803E+00  0.14395120E+00  0.13582104E+00  0.12796922E+00
  0.12039664E+00  0.11310350E+00  0.10608927E+00  0.99352772E-01  0.92892210E-01
  0.86705179E-01  0.80788719E-01  0.75139342E-01  0.69753071E-01  0.64625476E-01
  0.59751705E-01  0.55126523E-01  0.50744348E-01  0.46599279E-01  0.42685139E-01
  0.38995502E-01  0.35523724E-01  0.32262983E-01  0.29206300E-01  0.26346575E-01
  0.23676612E-01  0.21189149E-01  0.18876883E-01  0.16732492E-01  0.14748665E-01
  0.12918120E-01  0.11233623E-01  0.96880137E-02  0.82742194E-02  0.69852731E-02
  0.58143294E-02  0.47546790E-02  0.37997613E-02  0.29431767E-02  0.21786968E-02
  0.15002736E-02  0.90204805E-03  0.37835670E-03 -0.76262397E-04 -0.46706491E-03
 -0.79909648E-03 -0.10771900E-02 -0.13059638E-02 -0.14898207E-02 -0.16329480E-02
 -0.17393182E-02 -0.18126904E-02 -0.18566126E-02 -0.18744244E-02 -0.18692604E-02
 -0.18440542E-02 -0.18015429E-02 -0.17442718E-02 -0.16746000E-02 -0.15947059E-02
 -0.15065928E-02 -0.14120960E-02 -0.13128883E-02 -0.12104873E-02 -0.11062620E-02
 -0.10014396E-02 -0.89711248E-03 -0.79424546E-03 -0.69368257E-03 -0.59615414E-03
 -0.50228381E-03 -0.41259537E-03 -0.32751954E-03 -0.24740069E-03 -0.17250336E-03
 -0.10301859E-03 -0.39070190E-04  0.19279293E-04  0.72022750E-04  0.11920292E-03
  0.16090700E-03  0.19726152E-03  0.22842744E-03  0.25459547E-03  0.27598168E-03
  0.29282333E-03  0.30537492E-03  0.31390460E-03  0.31869067E-03  0.32001850E-03
  0.31817753E-03  0.31345863E-03  0.30615167E-03  0.29654324E-03  0.28491471E-03
  0.27154043E-03  0.25668614E-03  0.24060766E-03  0.22354962E-03  0.20574455E-03
  0.18741201E-03  0.16875794E-03  0.14997419E-03  0.13123810E-03  0.11271234E-03
  0.94544786E-04  0.76868561E-04  0.59802141E-04  0.43449600E-04  0.27900919E-04
  0.13232383E-04 -0.49295686E-06 -0.13224755E-04 -0.24924794E-04 -0.35566357E-04
 -0.45133569E-04 -0.53620701E-04 -0.61031460E-04 -0.67378252E-04 -0.72681442E-04
 -0.76968611E-04 -0.80273809E-04 -0.82636814E-04 -0.84102410E-04 -0.84719671E-04
 -0.84541270E-04 -0.83622805E-04 -0.82022161E-04 -0.79798885E-04 -0.77013607E-04
 -0.73727483E-04 -0.70001678E-04 -0.65896884E-04 -0.61472870E-04 -0.56788073E-04
 -0.51899232E-04 -0.46861046E-04 -0.41725883E-04 -0.36543518E-04 -0.31360911E-04
 -0.26222021E-04 -0.21167653E-04 -0.16235338E-04 -0.11459250E-04 -0.68701463E-05
 -0.24953440E-05  0.16412793E-05  0.55192593E-05  0.91214930E-05  0.12434166E-04
  0.15446660E-04  0.18151438E-04  0.20543921E-04  0.22622339E-04  0.24387582E-04
  0.25843031E-04  0.26994382E-04  0.27849470E-04  0.28418072E-04  0.28711727E-04
  0.28743536E-04  0.28527972E-04  0.28080683E-04  0.27418309E-04  0.26558290E-04
  0.25518684E-04  0.24317993E-04  0.22974991E-04  0.21508562E-04  0.19937549E-04
  0.18280605E-04  0.16556057E-04  0.14781786E-04  0.12975106E-04  0.11152661E-04
  0.93303314E-05  0.75231522E-05  0.57452384E-05  0.40097251E-05  0.23287167E-05
  0.71324657E-06 -0.82675242E-06 -0.22824682E-05 -0.36462197E-05 -0.49114582E-05
 -0.60727599E-05 -0.71258105E-05 -0.80673818E-05 -0.88953018E-05 -0.96084179E-05
 -0.10206554E-04 -0.10690464E-04 -0.11061778E-04 -0.11322946E-04 -0.11477178E-04
 -0.11528382E-04 -0.11481099E-04 -0.11340437E-04 -0.11112002E-04 -0.10801831E-04
 -0.10416323E-04 -0.99621744E-05 -0.94463098E-05 -0.88758181E-05 -0.82578892E-05
 -0.75997535E-05 -0.69086235E-05 -0.61916383E-05 -0.54558114E-05 -0.47079824E-05
 -0.39547710E-05 -0.32025363E-05 -0.24573391E-05 -0.17249082E-05 -0.10106112E-05
 -0.31942895E-06  0.34406543E-06  0.97572390E-06  0.15718366E-05  0.21291411E-05
  0.26448277E-05  0.31165413E-05  0.35423794E-05  0.39208872E-05  0.42510489E-05
  0.45322763E-05  0.47643954E-05  0.49476286E-05  0.50825769E-05  0.51701981E-05
  0.52117845E-05  0.52089380E-05  0.51635451E-05  0.50777494E-05  0.49539245E-05
  0.47946456E-05  0.46026612E-05  0.43808644E-05  0.41322639E-05  0.38599567E-05
  0.35670995E-05  0.32568823E-05  0.29325018E-05  0.25971366E-05  0.22539229E-05
  0.19059322E-05  0.15561500E-05  0.12074557E-05  0.86260493E-06  0.52421309E-06
  0.19474036E-06 -0.12352099E-06 -0.42845782E-06 -0.71814537E-06 -0.99085485E-06
 -0.12450591E-05 -0.14794365E-05 -0.16928734E-05 -0.18844643E-05 -0.20535111E-05
 -0.21995205E-05 -0.23221996E-05 -0.24214510E-05 -0.24973654E-05 -0.25502143E-05
 -0.25804406E-05 -0.25886490E-05 -0.25755948E-05 -0.25421727E-05 -0.24894042E-05
 -0.24184256E-05 -0.23304740E-05 -0.22268748E-05 -0.21090274E-05 -0.19783922E-05
 -0.18364766E-05 -0.16848218E-05 -0.15249893E-05 -0.13585486E-05 -0.11870641E-05
 -0.10120834E-05 -0.83512620E-06 -0.65767294E-06 -0.48115514E-06 -0.30694587E-06
 -0.13635124E-06  0.29397351E-07  0.18915014E-06  0.34184503E-06  0.48651269E-06
  0.62228086E-06  0.74837770E-06  0.86413424E-06  0.96898600E-06  0.10624737E-05
  0.11442433E-05  0.12140449E-05  0.12717313E-05  0.13172553E-05  0.13506671E-05
  0.13721102E-05  0.13818171E-05  0.13801049E-05  0.13673694E-05  0.13440797E-05
  0.13107722E-05  0.12680438E-05  0.12165455E-05  0.11569756E-05  0.10900725E-05
  0.10166077E-05  0.93737884E-06  0.85320261E-06  0.76490766E-06  0.67332789E-06
  0.57929581E-06  0.48363607E-06  0.38715938E-06  0.29065666E-06  0.19489350E-06
  0.10060512E-06  0.84915765E-08 -0.80786500E-07 -0.16661177E-06 -0.24841360E-06
 -0.32567099E-06 -0.39791504E-06 -0.46473093E-06 -0.52575944E-06 -0.58069797E-06
 -0.62930109E-06 -0.67138072E-06 -0.70680570E-06 -0.73550110E-06 -0.75744703E-06
 -0.77267707E-06 -0.78127640E-06 -0.78337949E-06 -0.77916758E-06 -0.76886584E-06
 -0.75274025E-06 -0.73109431E-06 -0.70426554E-06 -0.67262185E-06 -0.63655772E-06
 -0.59649039E-06 -0.55285589E-06 -0.50610514E-06 -0.45669998E-06 -0.40510926E-06
 -0.35180501E-06 -0.29725869E-06 -0.24193752E-06 -0.18630103E-06 -0.13079767E-06
 -0.75861715E-07 -0.21910275E-07  0.30659419E-07  0.81472515E-07  0.13017880E-06
  0.17645467E-06  0.22000493E-06  0.26056418E-06  0.29789807E-06  0.33180419E-06
  0.36211275E-06  0.38868692E-06  0.41142300E-06  0.43025024E-06  0.44513044E-06
  0.45605737E-06  0.46305587E-06  0.46618081E-06  0.46551579E-06  0.46117168E-06
  0.45328506E-06  0.44201633E-06  0.42754792E-06  0.41008218E-06  0.38983929E-06
  0.36705503E-06  0.34197859E-06  0.31487018E-06  0.28599877E-06  0.25563974E-06
  0.22407258E-06  0.19157861E-06  0.15843873E-06  0.12493128E-06  0.91329949E-07
  0.57901752E-07  0.24905176E-07 -0.74116141E-08 -0.38812417E-07 -0.69074502E-07
 -0.97989981E-07 -0.12536702E-06 -0.15103088E-06 -0.17482487E-06 -0.19661102E-06
 -0.21627068E-06 -0.23370495E-06 -0.24883489E-06 -0.26160162E-06 -0.27196629E-06
 -0.27990977E-06 -0.28543237E-06 -0.28855327E-06 -0.28930993E-06 -0.28775728E-06
 -0.28396686E-06 -0.27802586E-06 -0.27003599E-06 -0.26011236E-06 -0.24838225E-06
 -0.23498375E-06 -0.22006448E-06 -0.20378019E-06 -0.18629330E-06 -0.16777154E-06
 -0.14838645E-06 -0.12831200E-06 -0.10772317E-06 -0.86794557E-07 -0.65699027E-07
 -0.44606440E-07 -0.23682396E-07 -0.30870561E-08  0.17025960E-07  0.36510604E-07
  0.55229340E-07  0.73054004E-07  0.89866564E-07  0.10555978E-06  0.12003779E-06
  0.13321655E-06  0.14502418E-06  0.15540130E-06  0.16430109E-06  0.17168941E-06
  0.17754473E-06  0.18185801E-06  0.18463244E-06  0.18588316E-06  0.18563681E-06
  0.18393107E-06  0.18081411E-06  0.17634396E-06  0.17058781E-06  0.16362128E-06
  0.15552765E-06  0.14639701E-06  0.13632539E-06  0.12541393E-06  0.11376790E-06
  0.10149584E-06  0.88708647E-07  0.75518603E-07  0.62038530E-07  0.48380877E-07
  0.34656861E-07  0.20975634E-07  0.74434854E-08 -0.58369179E-08 -0.18767240E-07
 -0.31254141E-07 -0.43209884E-07 -0.54552886E-07 -0.65208211E-07 -0.75107996E-07
 -0.84191817E-07 -0.92406988E-07 -0.99708789E-07 -0.10606064E-06 -0.11143418E-06
 -0.11580934E-06 -0.11917427E-06 -0.12152525E-06 -0.12286657E-06 -0.12321028E-06
 -0.12257594E-06 -0.12099029E-06 -0.11848690E-06 -0.11510575E-06 -0.11089274E-06
 -0.10589927E-06 -0.10018167E-06 -0.93800674E-07 -0.86820844E-07 -0.79309988E-07
 -0.71338565E-07 -0.62979075E-07 -0.54305459E-07 -0.45392487E-07 -0.36315166E-07
 -0.27148152E-07 -0.17965176E-07 -0.88384965E-08  0.16163263E-09  0.89674601E-08
  0.17514210E-07  0.25740520E-07  0.33588842E-07  0.41005807E-07  0.47942552E-07
  0.54354998E-07  0.60204089E-07  0.65455994E-07  0.70082252E-07  0.74059878E-07
  0.77371431E-07  0.80005025E-07  0.81954307E-07  0.83218389E-07  0.83801742E-07
  0.83714042E-07  0.82969992E-07  0.81589102E-07  0.79595434E-07  0.77017320E-07
  0.73887059E-07  0.70240578E-07  0.66117081E-07  0.61558676E-07  0.56609989E-07
  0.51317765E-07  0.45730464E-07  0.39897847E-07  0.33870566E-07  0.27699750E-07
  0.21436604E-07  0.15132004E-07  0.88361131E-08  0.25980074E-08 -0.35346845E-08
 -0.95161200E-08 -0.15302562E-07 -0.20852676E-07 -0.26127802E-07 -0.31092197E-07
 -0.35713260E-07 -0.39961716E-07 -0.43811777E-07 -0.47241276E-07 -0.50231762E-07
 -0.52768570E-07 -0.54840861E-07 -0.56441627E-07 -0.57567672E-07 -0.58219561E-07
 -0.58401538E-07 -0.58121424E-07 -0.57390483E-07 -0.56223270E-07 -0.54637449E-07
 -0.52653601E-07 -0.50295000E-07 -0.47587387E-07 -0.44558714E-07 -0.41238894E-07
 -0.37659523E-07 -0.33853606E-07 -0.29855270E-07 -0.25699484E-07 -0.21421765E-07
 -0.17057897E-07 -0.12643644E-07 -0.82144776E-08 -0.38053027E-08  0.54979852E-09
  0.48178166E-08  0.89670502E-08  0.12967327E-07  0.16790209E-07  0.20409178E-07
  0.23799807E-07  0.26939911E-07  0.29809671E-07  0.32391751E-07  0.34671378E-07
  0.36636413E-07  0.38277394E-07  0.39587560E-07  0.40562850E-07  0.41201888E-07
  0.41505940E-07  0.41478857E-07  0.41126995E-07  0.40459121E-07  0.39486301E-07
  0.38221767E-07  0.36680779E-07  0.34880467E-07  0.32839664E-07  0.30578728E-07
  0.28119359E-07  0.25484399E-07  0.22697642E-07  0.19783629E-07  0.16767440E-07
  0.13674496E-07  0.10530352E-07  0.73604971E-08  0.41901572E-08  0.10441059E-08
 -0.20535209E-08 -0.50793999E-08 -0.80111873E-08 -0.10827674E-07 -0.13508929E-07
 -0.16036433E-07 -0.18393194E-07 -0.20563854E-07 -0.22534778E-07 -0.24294129E-07
 -0.25831927E-07 -0.27140094E-07 -0.28212483E-07 -0.29044892E-07 -0.29635060E-07
 -0.29982652E-07 -0.30089227E-07 -0.29958192E-07 -0.29594743E-07 -0.29005795E-07
 -0.28199895E-07 -0.27187129E-07 -0.25979018E-07 -0.24588400E-07 -0.23029311E-07
 -0.21316854E-07 -0.19467059E-07 -0.17496752E-07 -0.15423402E-07 -0.13264977E-07
 -0.11039797E-07 -0.87663858E-08 -0.64633225E-08 -0.41490973E-08 -0.18419692E-08
  0.44017140E-09  0.26799353E-08  0.48605607E-08  0.69660326E-08  0.89811941E-08
  0.10891850E-07  0.12684858E-07  0.14348218E-07  0.15871140E-07  0.17244110E-07
  0.18458943E-07  0.19508822E-07  0.20388329E-07  0.21093462E-07  0.21621646E-07
  0.21971723E-07  0.22143944E-07  0.22139936E-07  0.21962673E-07  0.21616427E-07
  0.21106712E-07  0.20440225E-07  0.19624768E-07  0.18669177E-07  0.17583229E-07
  0.16377554E-07  0.15063537E-07  0.13653221E-07  0.12159195E-07  0.10594497E-07
  0.89724975E-08  0.73067937E-08  0.56111003E-08  0.38991405E-08  0.21845399E-08
  0.48072176E-09 -0.11991934E-08 -0.28424846E-08 -0.44369231E-08 -0.59708585E-08
 -0.74333006E-08 -0.88139933E-08 -0.10103482E-07 -0.11293176E-07 -0.12375399E-07
 -0.13343432E-07 -0.14191558E-07 -0.14915080E-07 -0.15510348E-07 -0.15974768E-07
 -0.16306806E-07 -0.16505983E-07 -0.16572860E-07 -0.16509019E-07 -0.16317035E-07
 -0.16000438E-07 -0.15563671E-07 -0.15012045E-07 -0.14351675E-07 -0.13589431E-07
 -0.12732865E-07 -0.11790141E-07 -0.10769970E-07 -0.96815261E-08 -0.85343695E-08
 -0.73383692E-08 -0.61036187E-08 -0.48403556E-08 -0.35588793E-08 -0.22694703E-08
 -0.98231065E-09  0.29259345E-09  0.15454866E-08  0.27669360E-08  0.39478996E-08
  0.50797904E-08  0.61545358E-08  0.71646324E-08  0.81031954E-08  0.89640027E-08
  0.97415327E-08  0.10430997E-07  0.11028364E-07  0.11530383E-07  0.11934593E-07
  0.12239332E-07  0.12443738E-07  0.12547741E-07  0.12552056E-07  0.12458161E-07
  0.12268274E-07  0.11985330E-07  0.11612941E-07  0.11155360E-07  0.10617441E-07
  0.10004588E-07  0.93227073E-08  0.85781527E-08  0.77776709E-08  0.69283424E-08
  0.60375218E-08  0.51127761E-08  0.41618235E-08  0.31924709E-08  0.22125518E-08
  0.12298654E-08  0.25211673E-09 -0.71314235E-09 -0.16585689E-08 -0.25770832E-08
 -0.34619194E-08 -0.43066738E-08 -0.51053490E-08 -0.58523943E-08 -0.65427425E-08
 -0.71718421E-08 -0.77356847E-08 -0.82308286E-08 -0.86544166E-08 -0.90041905E-08
 -0.92784989E-08 -0.94763019E-08 -0.95971699E-08 -0.96412780E-08 -0.96093960E-08
 -0.95028738E-08 -0.93236223E-08 -0.90740907E-08 -0.87572394E-08 -0.83765099E-08
 -0.79357910E-08 -0.74393820E-08 -0.68919539E-08 -0.62985073E-08 -0.56643289E-08
 -0.49949469E-08 -0.42960837E-08 -0.35736095E-08 -0.28334945E-08 -0.20817604E-08
 -0.13244341E-08 -0.56749983E-09  0.18314623E-09  0.92174049E-09  0.16426949E-08
  0.23406377E-08  0.30104524E-08  0.36473134E-08  0.42467196E-08  0.48045249E-08
  0.53169652E-08  0.57806820E-08  0.61927434E-08  0.65506602E-08  0.68523996E-08
  0.70963941E-08  0.72815473E-08  0.74072360E-08  0.74733084E-08  0.74800784E-08
  0.74283170E-08  0.73192399E-08  0.71544917E-08  0.69361274E-08  0.66665906E-08
  0.63486893E-08  0.59855689E-08  0.55806832E-08  0.51377634E-08  0.46607851E-08
  0.41539342E-08  0.36215717E-08  0.30681972E-08  0.24984119E-08  0.19168819E-08
  0.13283008E-08  0.73735321E-09  0.14867791E-09 -0.43316697E-09 -0.10037385E-08
 -0.15587419E-08 -0.20940616E-08 -0.26057912E-08 -0.30902606E-08 -0.35440614E-08
 -0.39640700E-08 -0.43474677E-08 -0.46917585E-08 -0.49947846E-08 -0.52547380E-08
 -0.54701702E-08 -0.56399982E-08 -0.57635087E-08 -0.58403581E-08 -0.58705704E-08
 -0.58545321E-08 -0.57929844E-08 -0.56870127E-08 -0.55380334E-08 -0.53477788E-08
 -0.51182792E-08 -0.48518435E-08 -0.45510370E-08 -0.42186588E-08 -0.38577163E-08
 -0.34713997E-08 -0.30630543E-08 -0.26361527E-08 -0.21942664E-08 -0.17410361E-08
 -0.12801435E-08 -0.81528101E-09 -0.35012403E-09  0.11169809E-09  0.56662933E-09
  0.10112137E-08  0.14421209E-08  0.18561702E-08  0.22503537E-08  0.26218568E-08
  0.29680783E-08  0.32866472E-08  0.35754383E-08  0.38325856E-08  0.40564936E-08
  0.42458457E-08  0.43996114E-08  0.45170501E-08  0.45977135E-08  0.46414451E-08
  0.46483777E-08  0.46189287E-08  0.45537933E-08  0.44539353E-08  0.43205763E-08
  0.41551830E-08  0.39594527E-08  0.37352968E-08  0.34848238E-08  0.32103199E-08
  0.29142294E-08  0.25991333E-08  0.22677280E-08  0.19228025E-08  0.15672158E-08
  0.12038734E-08  0.83570495E-09  0.46564037E-09  0.96587543E-10 -0.26859010E-09
 -0.62709527E-09 -0.97621771E-09 -0.13133541E-08 -0.16360271E-08 -0.19419027E-08
 -0.22288069E-08 -0.24947404E-08 -0.27378920E-08 -0.29566502E-08 -0.31496134E-08
 -0.33155982E-08 -0.34536457E-08 -0.35630261E-08 -0.36432420E-08 -0.36940288E-08
 -0.37153542E-08 -0.37074155E-08 -0.36706352E-08 -0.36056551E-08 -0.35133283E-08
 -0.33947103E-08 -0.32510482E-08 -0.30837684E-08 -0.28944639E-08 -0.26848792E-08
 -0.24568955E-08 -0.22125139E-08 -0.19538389E-08 -0.16830604E-08 -0.14024356E-08
 -0.11142712E-08 -0.82090424E-09 -0.52468389E-09 -0.22795307E-09  0.66969771E-10
  0.35780832E-09  0.64234556E-09  0.91844031E-09  0.11840429E-08  0.14372101E-08
  0.16761186E-08  0.18990782E-08  0.21045431E-08  0.22911220E-08  0.24575874E-08
  0.26028828E-08  0.27261293E-08  0.28266299E-08  0.29038729E-08  0.29575337E-08
  0.29874749E-08  0.29937455E-08  0.29765779E-08  0.29363842E-08  0.28737507E-08
 kinetic energy density (partial)
  0.46726423E+02  0.46705437E+02  0.46642532E+02  0.46537870E+02  0.46391720E+02
  0.46204457E+02  0.45976562E+02  0.45708616E+02  0.45401300E+02  0.45055394E+02
  0.44671771E+02  0.44251393E+02  0.43795309E+02  0.43304649E+02  0.42780622E+02
  0.42224506E+02  0.41637649E+02  0.41021460E+02  0.40377402E+02  0.39706991E+02
  0.39011786E+02  0.38293385E+02  0.37553419E+02  0.36793545E+02  0.36015442E+02
  0.35220800E+02  0.34411323E+02  0.33588713E+02  0.32754672E+02  0.31910893E+02
  0.31059056E+02  0.30200820E+02  0.29337822E+02  0.28471669E+02  0.27603937E+02
  0.26736161E+02  0.25869838E+02  0.25006418E+02  0.24147303E+02  0.23293843E+02
  0.22447333E+02  0.21609014E+02  0.20780064E+02  0.19961603E+02  0.19154686E+02
  0.18360305E+02  0.17579388E+02  0.16812797E+02  0.16061328E+02  0.15325709E+02
  0.14606606E+02  0.13904614E+02  0.13220269E+02  0.12554037E+02  0.11906325E+02
  0.11277476E+02  0.10667774E+02  0.10077441E+02  0.95066452E+01  0.89554977E+01
  0.84240566E+01  0.79123288E+01  0.74202724E+01  0.69477985E+01  0.64947743E+01
  0.60610248E+01  0.56463357E+01  0.52504557E+01  0.48730994E+01  0.45139492E+01
  0.41726582E+01  0.38488529E+01  0.35421353E+01  0.32520852E+01  0.29782634E+01
  0.27202132E+01  0.24774631E+01  0.22495290E+01  0.20359164E+01  0.18361224E+01
  0.16496376E+01  0.14759484E+01  0.13145385E+01  0.11648908E+01  0.10264890E+01
  0.89881913E+00  0.78137130E+00  0.67364072E+00  0.57512917E+00  0.48534614E+00
  0.40380996E+00  0.33004876E+00  0.26360142E+00  0.20401833E+00  0.15086217E+00
  0.10370850E+00  0.62146357E-01  0.25778724E-01 -0.57770989E-02 -0.32889157E-01
 -0.55910601E-01 -0.75179506E-01 -0.91018763E-01 -0.10373603E+00 -0.11362375E+00
 -0.12095919E+00 -0.12600462E+00 -0.12900738E+00 -0.13020021E+00 -0.12980140E+00
 -0.12801514E+00 -0.12503183E+00 -0.12102842E+00 -0.11616880E+00 -0.11060423E+00
 -0.10447374E+00 -0.97904553E-01 -0.91012616E-01 -0.83903012E-01 -0.76670462E-01
 -0.69399817E-01 -0.62166545E-01 -0.55037232E-01 -0.48070074E-01 -0.41315374E-01
 -0.34816028E-01 -0.28608008E-01 -0.22720845E-01 -0.17178089E-01 -0.11997769E-01
 -0.71928383E-02 -0.27716089E-02  0.12618323E-02  0.49072169E-02  0.81677068E-02
  0.11049520E-01  0.13561574E-01  0.15715146E-01  0.17523552E-01  0.19001836E-01
  0.20166488E-01  0.21035173E-01  0.21626474E-01  0.21959663E-01  0.22054478E-01
  0.21930925E-01  0.21609094E-01  0.21108989E-01  0.20450380E-01  0.19652663E-01
  0.18734738E-01  0.17714908E-01  0.16610778E-01  0.15439180E-01  0.14216104E-01
  0.12956643E-01  0.11674950E-01  0.10384202E-01  0.90965779E-02  0.78232443E-02
  0.65743505E-02  0.53590298E-02  0.41854101E-02  0.30606293E-02  0.19908584E-02
  0.98132850E-03  0.36363576E-04 -0.84058310E-03 -0.16468889E-02 -0.23807186E-02
 -0.30409788E-02 -0.36272704E-02 -0.41398391E-02 -0.45795257E-02 -0.49477146E-02
 -0.52462832E-02 -0.54775510E-02 -0.56442284E-02 -0.57493677E-02 -0.57963143E-02
 -0.57886591E-02 -0.57301930E-02 -0.56248630E-02 -0.54767299E-02 -0.52899287E-02
 -0.50686307E-02 -0.48170084E-02 -0.45392025E-02 -0.42392915E-02 -0.39212639E-02
 -0.35889930E-02 -0.32462141E-02 -0.28965042E-02 -0.25432647E-02 -0.21897060E-02
 -0.18388349E-02 -0.14934442E-02 -0.11561047E-02 -0.82915899E-03 -0.51471811E-03
 -0.21465937E-03  0.69373461E-04  0.33596844E-03  0.58394200E-03  0.81233403E-03
  0.10204017E-02  0.12076117E-02  0.13736319E-02  0.15183216E-02  0.16417210E-02
  0.17440403E-02  0.18256474E-02  0.18870563E-02  0.19289138E-02  0.19519871E-02
  0.19571507E-02  0.19453731E-02  0.19177039E-02  0.18752613E-02  0.18192188E-02
  0.17507934E-02  0.16712335E-02  0.15818074E-02  0.14837922E-02  0.13784635E-02
  0.12670854E-02  0.11509016E-02  0.10311265E-02  0.90893748E-03  0.78546777E-03
  0.66180005E-03  0.53896074E-03  0.41791504E-03  0.29956268E-03  0.18473446E-03
  0.74189417E-04 -0.31387280E-04 -0.13138577E-03 -0.22527229E-03 -0.31258938E-03
 -0.39295545E-03 -0.46606387E-03 -0.53168144E-03 -0.58964651E-03 -0.63986654E-03
 -0.68231534E-03 -0.71702991E-03 -0.74410700E-03 -0.76369934E-03 -0.77601169E-03
 -0.78129664E-03 -0.77985032E-03 -0.77200795E-03 -0.75813933E-03 -0.73864426E-03
 -0.71394801E-03 -0.68449680E-03 -0.65075328E-03 -0.61319223E-03 -0.57229623E-03
 -0.52855160E-03 -0.48244443E-03 -0.43445680E-03 -0.38506330E-03 -0.33472764E-03
 -0.28389959E-03 -0.23301215E-03 -0.18247895E-03 -0.13269195E-03 -0.84019398E-04
 -0.36804065E-04  0.86382601E-05  0.52019990E-04  0.93082690E-04  0.13159777E-03
  0.16736692E-03  0.20022230E-03  0.23002646E-03  0.25667209E-03  0.28008150E-03
  0.30020595E-03  0.31702470E-03  0.33054404E-03  0.34079597E-03  0.34783692E-03
  0.35174622E-03  0.35262448E-03  0.35059199E-03  0.34578684E-03  0.33836319E-03
  0.32848932E-03  0.31634580E-03  0.30212354E-03  0.28602188E-03  0.26824672E-03
  0.24900863E-03  0.22852106E-03  0.20699853E-03  0.18465496E-03  0.16170203E-03
  0.13834764E-03  0.11479445E-03  0.91238525E-04  0.67868096E-04  0.44862414E-04
  0.22390722E-04  0.61135481E-06 -0.20329056E-04 -0.40296249E-04 -0.59168877E-04
 -0.76838943E-04 -0.93212104E-04 -0.10820787E-03 -0.12175967E-03 -0.13381486E-03
 -0.14433454E-03 -0.15329338E-03 -0.16067924E-03 -0.16649278E-03 -0.17074700E-03
 -0.17346660E-03 -0.17468739E-03 -0.17445559E-03 -0.17282708E-03 -0.16986657E-03
 -0.16564682E-03 -0.16024776E-03 -0.15375559E-03 -0.14626188E-03 -0.13786270E-03
 -0.12865768E-03 -0.11874910E-03 -0.10824104E-03 -0.97238501E-04 -0.85846526E-04
 -0.74169427E-04 -0.62309992E-04 -0.50368747E-04 -0.38443258E-04 -0.26627491E-04
 -0.15011210E-04 -0.36794371E-05  0.72880377E-05  0.17817085E-04  0.27839608E-04
  0.37293858E-04  0.46124685E-04  0.54283734E-04  0.61729580E-04  0.68427808E-04
  0.74351035E-04  0.79478876E-04  0.83797862E-04  0.87301305E-04  0.89989120E-04
  0.91867594E-04  0.92949127E-04  0.93251923E-04  0.92799656E-04  0.91621102E-04
  0.89749745E-04  0.87223359E-04  0.84083575E-04  0.80375430E-04  0.76146905E-04
  0.71448461E-04  0.66332561E-04  0.60853205E-04  0.55065461E-04  0.49025004E-04
  0.42787666E-04  0.36409003E-04  0.29943874E-04  0.23446039E-04  0.16967783E-04
  0.10559555E-04  0.42696457E-05 -0.18561237E-05 -0.77746707E-05 -0.13445898E-04
 -0.18832909E-04 -0.23902188E-04 -0.28623754E-04 -0.32971279E-04 -0.36922177E-04
 -0.40457661E-04 -0.43562767E-04 -0.46226350E-04 -0.48441055E-04 -0.50203250E-04
 -0.51512944E-04 -0.52373671E-04 -0.52792355E-04 -0.52779153E-04 -0.52347275E-04
 -0.51512794E-04 -0.50294428E-04 -0.48713321E-04 -0.46792803E-04 -0.44558144E-04
 -0.42036302E-04 -0.39255663E-04 -0.36245781E-04 -0.33037113E-04 -0.29660756E-04
 -0.26148193E-04 -0.22531034E-04 -0.18840770E-04 -0.15108535E-04 -0.11364873E-04
 -0.76395253E-05 -0.39612178E-05 -0.35747481E-06  0.31455607E-05  0.65232882E-05
  0.97527939E-05  0.12812979E-04  0.15684671E-04  0.18350714E-04  0.20796043E-04
  0.23007743E-04  0.24975083E-04  0.26689541E-04  0.28144803E-04  0.29336748E-04
  0.30263424E-04  0.30924995E-04  0.31323683E-04  0.31463692E-04  0.31351121E-04
  0.30993865E-04  0.30401501E-04  0.29585166E-04  0.28557435E-04  0.27332177E-04
  0.25924414E-04  0.24350176E-04  0.22626346E-04  0.20770510E-04  0.18800797E-04
  0.16735731E-04  0.14594071E-04  0.12394664E-04  0.10156296E-04  0.78975491E-05
  0.56366627E-05  0.33914032E-05  0.11789393E-05 -0.98427448E-06 -0.30826055E-05
 -0.51013414E-05 -0.70267793E-05 -0.88463045E-05 -0.10548459E-04 -0.12122999E-04
 -0.13560942E-04 -0.14854604E-04 -0.15997620E-04 -0.16984967E-04 -0.17812958E-04
 -0.18479244E-04 -0.18982789E-04 -0.19323853E-04 -0.19503947E-04 -0.19525797E-04
 -0.19393287E-04 -0.19111401E-04 -0.18686153E-04 -0.18124521E-04 -0.17434361E-04
 -0.16624329E-04 -0.15703792E-04 -0.14682737E-04 -0.13571681E-04 -0.12381573E-04
 -0.11123701E-04 -0.98095945E-05 -0.84509327E-05 -0.70594472E-05 -0.56468319E-05
 -0.42246535E-05 -0.28042657E-05 -0.13967264E-05 -0.12720086E-07  0.13375153E-05
  0.26442562E-05  0.38983563E-05  0.50913021E-05  0.62152636E-05  0.72631375E-05
  0.82285848E-05  0.91060603E-05  0.98908368E-05  0.10579021E-04  0.11167563E-04
  0.11654262E-04  0.12037759E-04  0.12317529E-04  0.12493865E-04  0.12567856E-04
  0.12541359E-04  0.12416967E-04  0.12197971E-04  0.11888319E-04  0.11492568E-04
  0.11015835E-04  0.10463747E-04  0.98423811E-05  0.91582101E-05  0.84180426E-05
  0.76289623E-05  0.67982669E-05  0.59334071E-05  0.50419253E-05  0.41313953E-05
  0.32093635E-05  0.22832909E-05  0.13604975E-05  0.44810962E-06 -0.44699124E-06
 -0.13182154E-05 -0.21593095E-05 -0.29643966E-05 -0.37280133E-05 -0.44451423E-05
 -0.51112410E-05 -0.57222654E-05 -0.62746906E-05 -0.67655259E-05 -0.71923256E-05
 -0.75531960E-05 -0.78467973E-05 -0.80723416E-05 -0.82295865E-05 -0.83188249E-05
 -0.83408709E-05 -0.82970414E-05 -0.81891352E-05 -0.80194084E-05 -0.77905467E-05
 -0.75056351E-05 -0.71681257E-05 -0.67818025E-05 -0.63507451E-05 -0.58792907E-05
 -0.53719952E-05 -0.48335930E-05 -0.42689566E-05 -0.36830562E-05 -0.30809190E-05
 -0.24675894E-05 -0.18480895E-05 -0.12273808E-05 -0.61032750E-06 -0.16609326E-08
  0.59405420E-06  0.11724513E-05  0.17293916E-05  0.22609907E-05  0.27636437E-05
  0.32340467E-05  0.36692159E-05  0.40665041E-05  0.44236137E-05  0.47386072E-05
  0.50099144E-05  0.52363369E-05  0.54170496E-05  0.55515989E-05  0.56398990E-05
  0.56822242E-05  0.56791997E-05  0.56317893E-05  0.55412809E-05  0.54092701E-05
  0.52376410E-05  0.50285462E-05  0.47843843E-05  0.45077766E-05  0.42015419E-05
  0.38686711E-05  0.35123004E-05  0.31356840E-05  0.27421670E-05  0.23351570E-05
  0.19180973E-05  0.14944392E-05  0.10676153E-05  0.64101323E-06  0.21795063E-06
 -0.19834911E-06 -0.60477987E-06 -0.99837438E-06 -0.13763244E-05 -0.17359989E-05
 -0.20749615E-05 -0.23909846E-05 -0.26820628E-05 -0.29464241E-05 -0.31825386E-05
 -0.33891256E-05 -0.35651588E-05 -0.37098689E-05 -0.38227445E-05 -0.39035312E-05
 -0.39522282E-05 -0.39690834E-05 -0.39545870E-05 -0.39094623E-05 -0.38346560E-05
 -0.37313267E-05 -0.36008313E-05 -0.34447110E-05 -0.32646760E-05 -0.30625885E-05
 -0.28404459E-05 -0.26003625E-05 -0.23445511E-05 -0.20753037E-05 -0.17949728E-05
 -0.15059515E-05 -0.12106547E-05 -0.91149983E-06 -0.61088819E-06 -0.31118672E-06
 -0.14710380E-07  0.27629474E-06  0.55966744E-06  0.83334652E-06  0.10953848E-05
  0.13439618E-05  0.15773959E-05  0.17941542E-05  0.19928617E-05  0.21723092E-05
  0.23314593E-05  0.24694512E-05  0.25856041E-05  0.26794192E-05  0.27505800E-05
  0.27989515E-05  0.28245777E-05  0.28276783E-05  0.28086433E-05  0.27680271E-05
  0.27065414E-05  0.26250464E-05  0.25245415E-05  0.24061554E-05  0.22711347E-05
  0.21208321E-05  0.19566943E-05  0.17802487E-05  0.15930905E-05  0.13968690E-05
  0.11932741E-05  0.98402196E-06  0.77084197E-06  0.55546269E-06  0.33959866E-06
  0.12493745E-06 -0.86872947E-07 -0.29423611E-06 -0.49561858E-06 -0.68956061E-06
 -0.87468609E-06 -0.10497117E-05 -0.12134551E-05 -0.13648426E-05 -0.15029148E-05
 -0.16268329E-05 -0.17358823E-05 -0.18294763E-05 -0.19071582E-05 -0.19686029E-05
 -0.20136166E-05 -0.20421361E-05 -0.20542275E-05 -0.20500827E-05 -0.20300163E-05
 -0.19944607E-05 -0.19439608E-05 -0.18791680E-05 -0.18008331E-05 -0.17097987E-05
 -0.16069916E-05 -0.14934135E-05 -0.13701326E-05 -0.12382737E-05 -0.10990089E-05
 -0.95354766E-06 -0.80312661E-06 -0.64899977E-06 -0.49242847E-06 -0.33467149E-06
 -0.17697538E-06 -0.20565055E-07  0.13336531E-06  0.28366098E-06  0.42921491E-06
  0.56897551E-06  0.70195379E-06  0.82722997E-06  0.94395942E-06  0.10513779E-05
  0.11488062E-05  0.12356538E-05  0.13114221E-05  0.13757067E-05  0.14281987E-05
  0.14686861E-05  0.14970532E-05  0.15132801E-05  0.15174415E-05  0.15097041E-05
  0.14903244E-05  0.14596445E-05  0.14180888E-05  0.13661587E-05  0.13044278E-05
  0.12335364E-05  0.11541853E-05  0.10671291E-05  0.97317007E-06  0.87315084E-06
  0.76794721E-06  0.65846095E-06  0.54561237E-06  0.43033290E-06  0.31355776E-06
  0.19621860E-06  0.79236425E-07 -0.36485376E-07 -0.15006773E-06 -0.26066228E-06
 -0.36745742E-06 -0.46968402E-06 -0.56662065E-06 -0.65759841E-06 -0.74200524E-06
 -0.81928978E-06 -0.88896461E-06 -0.95060905E-06 -0.10038713E-05 -0.10484701E-05
 -0.10841958E-05 -0.11109108E-05 -0.11285494E-05 -0.11371175E-05 -0.11366910E-05
 -0.11274143E-05 -0.11094983E-05 -0.10832173E-05 -0.10489063E-05 -0.10069572E-05
 -0.95781499E-06 -0.90197349E-06 -0.83997070E-06 -0.77238403E-06 -0.69982516E-06
 -0.62293485E-06 -0.54237749E-06 -0.45883560E-06 -0.37300429E-06 -0.28558571E-06
 -0.19728347E-06 -0.10879722E-06 -0.20817292E-07  0.65980509E-07  0.15093988E-06
  0.23342880E-06  0.31284407E-06  0.38861547E-06  0.46020975E-06  0.52713411E-06
  0.58893944E-06  0.64522312E-06  0.69563140E-06  0.73986142E-06  0.77766278E-06
  0.80883868E-06  0.83324661E-06  0.85079867E-06  0.86146139E-06  0.86525522E-06
  0.86225348E-06  0.85258111E-06  0.83641284E-06  0.81397112E-06  0.78552373E-06
  0.75138097E-06  0.71189267E-06  0.66744490E-06  0.61845640E-06  0.56537492E-06
  0.50867330E-06  0.44884543E-06  0.38640215E-06  0.32186704E-06  0.25577216E-06
  0.18865386E-06  0.12104852E-06  0.53488464E-07 -0.13502164E-07 -0.79411286E-07
 -0.14374269E-06 -0.20601961E-06 -0.26578818E-06 -0.32262056E-06 -0.37611788E-06
 -0.42591289E-06 -0.47167239E-06 -0.51309925E-06 -0.54993422E-06 -0.58195737E-06
 -0.60898924E-06 -0.63089164E-06 -0.64756810E-06 -0.65896405E-06 -0.66506663E-06
 -0.66590417E-06 -0.66154539E-06 -0.65209833E-06 -0.63770889E-06 -0.61855920E-06
 -0.59486569E-06 -0.56687693E-06 -0.53487122E-06 -0.49915409E-06 -0.46005545E-06
 -0.41792678E-06 -0.37313807E-06 -0.32607470E-06 -0.27713424E-06 -0.22672322E-06
 -0.17525384E-06 -0.12314071E-06 -0.70797636E-07 -0.18634378E-07  0.32946412E-07
  0.83552230E-07  0.13280360E-06  0.18033684E-06  0.22580665E-06  0.26888852E-06
  0.30928093E-06  0.34670743E-06  0.38091836E-06  0.41169243E-06  0.43883806E-06
  0.46219443E-06  0.48163231E-06  0.49705459E-06  0.50839666E-06  0.51562638E-06
  0.51874396E-06  0.51778145E-06  0.51280208E-06  0.50389937E-06  0.49119595E-06
  0.47484225E-06  0.45501492E-06  0.43191516E-06  0.40576676E-06  0.37681414E-06
  0.34532012E-06  0.31156365E-06  0.27583746E-06  0.23844559E-06  0.19970088E-06
  0.15992245E-06  0.11943312E-06  0.78556905E-07  0.37616453E-07 -0.30694147E-08
 -0.43188117E-07 -0.82435651E-07 -0.12051883E-06 -0.15715740E-06 -0.19208604E-06
 -0.22505623E-06 -0.25583791E-06 -0.28422104E-06 -0.31001698E-06 -0.33305963E-06
 -0.35320642E-06 -0.37033911E-06 -0.38436440E-06 -0.39521430E-06 -0.40284631E-06
 -0.40724345E-06 -0.40841403E-06 -0.40639126E-06 -0.40123267E-06 -0.39301932E-06
 -0.38185492E-06 -0.36786469E-06 -0.35119409E-06 -0.33200750E-06 -0.31048664E-06
 -0.28682896E-06 -0.26124591E-06 -0.23396113E-06 -0.20520853E-06 -0.17523040E-06
 -0.14427536E-06 -0.11259642E-06 -0.80448933E-07 -0.48088580E-07 -0.15769412E-07
  0.16258108E-07  0.47748992E-07  0.78465558E-07  0.10817917E-06  0.13667188E-06
  0.16373802E-06  0.18918557E-06  0.21283753E-06  0.23453307E-06  0.25412855E-06
  0.27149847E-06  0.28653615E-06  0.29915434E-06  0.30928567E-06  0.31688288E-06
  0.32191896E-06  0.32438710E-06  0.32430047E-06  0.32169188E-06  0.31661329E-06
  0.30913513E-06  0.29934556E-06  0.28734957E-06  0.27326791E-06  0.25723601E-06
  0.23940270E-06  0.21992894E-06  0.19898639E-06  0.17675597E-06  0.15342631E-06
  0.12919223E-06  0.10425315E-06  0.78811468E-07  0.53070985E-07  0.27235287E-07
  0.15061878E-08 -0.23917820E-07 -0.48843055E-07 -0.73082088E-07 -0.96455115E-07
 -0.11879126E-06 -0.13992977E-06 -0.15972117E-06 -0.17802823E-06 -0.19472694E-06
 -0.20970725E-06 -0.22287378E-06 -0.23414637E-06 -0.24346055E-06 -0.25076778E-06
 -0.25603567E-06 -0.25924807E-06 -0.26040493E-06 -0.25952214E-06 -0.25663122E-06
 -0.25177887E-06 -0.24502643E-06 -0.23644925E-06 -0.22613590E-06 -0.21418733E-06
 -0.20071600E-06 -0.18584479E-06 -0.16970595E-06 -0.15244001E-06 -0.13419452E-06
 -0.11512288E-06 -0.95383065E-07 -0.75136326E-07 -0.54545937E-07 -0.33775888E-07
 -0.12989611E-07  0.76512786E-08  0.27988211E-07  0.47866852E-07  0.67138252E-07
  0.85659928E-07  0.10329690E-06  0.11992263E-06  0.13541992E-06  0.14968172E-06
  0.16261178E-06  0.17412534E-06  0.18414960E-06  0.19262418E-06  0.19950140E-06
  0.20474654E-06  0.20833794E-06  0.21026700E-06  0.21053814E-06  0.20916854E-06
 atomic pseudo charge-density
  0.10000000E+02  0.99889357E+01  0.99559530E+01  0.99016722E+01  0.98270919E+01
  0.97335392E+01  0.96226074E+01  0.94960844E+01  0.93558793E+01  0.92039511E+01
  0.90422438E+01  0.88726309E+01  0.86968711E+01  0.85165755E+01  0.83331870E+01
  0.81479690E+01  0.79620035E+01  0.77761968E+01  0.75912896E+01  0.74078712E+01
  0.72263968E+01  0.70472042E+01  0.68705319E+01  0.66965361E+01  0.65253057E+01
  0.63568775E+01  0.61912478E+01  0.60283836E+01  0.58682316E+01  0.57107258E+01
  0.55557933E+01  0.54033594E+01  0.52533511E+01  0.51056996E+01  0.49603427E+01
  0.48172258E+01  0.46763024E+01  0.45375348E+01  0.44008937E+01  0.42663579E+01
  0.41339140E+01  0.40035555E+01  0.38752824E+01  0.37490999E+01  0.36250179E+01
  0.35030504E+01  0.33832141E+01  0.32655281E+01  0.31500131E+01  0.30366906E+01
  0.29255822E+01  0.28167095E+01  0.27100930E+01  0.26057523E+01  0.25037050E+01
  0.24039671E+01  0.23065523E+01  0.22114717E+01  0.21187342E+01  0.20283458E+01
  0.19403096E+01  0.18546261E+01  0.17712930E+01  0.16903049E+01  0.16116537E+01
  0.15353288E+01  0.14613166E+01  0.13896010E+01  0.13201636E+01  0.12529833E+01
  0.11880371E+01  0.11252994E+01  0.10647431E+01  0.10063387E+01  0.95005524E+00
  0.89586003E+00  0.84371887E+00  0.79359614E+00  0.74545496E+00  0.69925731E+00
  0.65496414E+00  0.61253546E+00  0.57193047E+00  0.53310769E+00  0.49602501E+00
  0.46063982E+00  0.42690911E+00  0.39478953E+00  0.36423749E+00  0.33520927E+00
  0.30766103E+00  0.28154896E+00  0.25682928E+00  0.23345835E+00  0.21139272E+00
  0.19058919E+00  0.17100484E+00  0.15259713E+00  0.13532390E+00  0.11914345E+00
  0.10401455E+00  0.89896515E-01  0.76749213E-01  0.64533112E-01  0.53209310E-01
  0.42739560E-01  0.33086302E-01  0.24212684E-01  0.16082586E-01  0.86606389E-02
  0.19122443E-02 -0.41964093E-02 -0.96983322E-02 -0.14625720E-01 -0.19009944E-01
 -0.22881536E-01 -0.26270190E-01 -0.29204743E-01 -0.31713181E-01 -0.33822627E-01
 -0.35559343E-01 -0.36948726E-01 -0.38015309E-01 -0.38782761E-01 -0.39273891E-01
 -0.39510649E-01 -0.39514132E-01 -0.39304587E-01 -0.38901420E-01 -0.38323201E-01
 -0.37587676E-01 -0.36711769E-01 -0.35711600E-01 -0.34602489E-01 -0.33398973E-01
 -0.32114814E-01 -0.30763015E-01 -0.29355833E-01 -0.27904792E-01 -0.26420700E-01
 -0.24913665E-01 -0.23393108E-01 -0.21867786E-01 -0.20345801E-01 -0.18834626E-01
 -0.17341119E-01 -0.15871542E-01 -0.14431581E-01 -0.13026364E-01 -0.11660483E-01
 -0.10338012E-01 -0.90625292E-02 -0.78371339E-02 -0.66644705E-02 -0.55467477E-02
 -0.44857590E-02 -0.34829039E-02 -0.25392083E-02 -0.16553452E-02 -0.83165504E-03
 -0.68166594E-04  0.63538331E-03  0.12795295E-02  0.18650589E-02  0.23929907E-02
  0.28645576E-02  0.32811867E-02  0.36444810E-02  0.39562019E-02  0.42182509E-02
  0.44326532E-02  0.46015404E-02  0.47271352E-02  0.48117351E-02  0.48576982E-02
  0.48674282E-02  0.48433610E-02  0.47879516E-02  0.47036613E-02  0.45929464E-02
  0.44582465E-02  0.43019741E-02  0.41265053E-02  0.39341697E-02  0.37272430E-02
  0.35079382E-02  0.32783994E-02  0.30406945E-02  0.27968102E-02  0.25486463E-02
  0.22980115E-02  0.20466196E-02  0.17960861E-02  0.15479257E-02  0.13035503E-02
  0.10642676E-02  0.83128004E-03  0.60568440E-03  0.38847219E-03  0.18053012E-03
 -0.17358873E-04 -0.20451399E-03 -0.38035472E-03 -0.54439852E-03 -0.69625811E-03
 -0.83563854E-03 -0.96233385E-03 -0.10762235E-02 -0.11772687E-02 -0.12655081E-02
 -0.13410538E-02 -0.14040870E-02 -0.14548533E-02 -0.14936581E-02 -0.15208622E-02
 -0.15368767E-02 -0.15421583E-02 -0.15372046E-02 -0.15225492E-02 -0.14987570E-02
 -0.14664196E-02 -0.14261506E-02 -0.13785812E-02 -0.13243554E-02 -0.12641266E-02
 -0.11985525E-02 -0.11282918E-02 -0.10540003E-02 -0.97632712E-03 -0.89591151E-03
 -0.81337959E-03 -0.72934138E-03 -0.64438803E-03 -0.55908932E-03 -0.47399133E-03
 -0.38961438E-03 -0.30645120E-03 -0.22496527E-03 -0.14558949E-03 -0.68724991E-04
  0.52597744E-05  0.76029754E-04  0.14328379E-03  0.20675490E-03  0.26621038E-03
  0.32145165E-03  0.37231403E-03  0.41866620E-03  0.46040959E-03  0.49747759E-03
  0.52983461E-03  0.55747496E-03  0.58042169E-03  0.59872528E-03  0.61246217E-03
  0.62173329E-03  0.62666249E-03  0.62739482E-03  0.62409492E-03  0.61694516E-03
  0.60614395E-03  0.59190387E-03  0.57444990E-03  0.55401758E-03  0.53085121E-03
  0.50520207E-03  0.47732666E-03  0.44748499E-03  0.41593890E-03  0.38295044E-03
  0.34878030E-03  0.31368636E-03  0.27792223E-03  0.24173590E-03  0.20536855E-03
  0.16905329E-03  0.13301415E-03  0.97465056E-04  0.62608930E-04  0.28636923E-04
 -0.42723045E-05 -0.35953177E-04 -0.66253707E-04 -0.95035904E-04 -0.12217608E-03
 -0.14756506E-03 -0.17110831E-03 -0.19272597E-03 -0.21235282E-03 -0.22993808E-03
 -0.24544526E-03 -0.25885184E-03 -0.27014892E-03 -0.27934074E-03 -0.28644427E-03
 -0.29148858E-03 -0.29451430E-03 -0.29557293E-03 -0.29472619E-03 -0.29204523E-03
 -0.28760998E-03 -0.28150825E-03 -0.27383503E-03 -0.26469161E-03 -0.25418479E-03
 -0.24242605E-03 -0.22953069E-03 -0.21561707E-03 -0.20080573E-03 -0.18521865E-03
 -0.16897843E-03 -0.15220757E-03 -0.13502769E-03 -0.11755888E-03 -0.99919026E-04
 -0.82223130E-04 -0.64582765E-04 -0.47105498E-04 -0.29894380E-04 -0.13047474E-04
  0.33425671E-05  0.19188883E-04  0.34410737E-04  0.48933804E-04  0.62690407E-04
  0.75619712E-04  0.87667871E-04  0.98788123E-04  0.10894085E-03  0.11809358E-03
  0.12622097E-03  0.13330473E-03  0.13933347E-03  0.14430264E-03  0.14821424E-03
  0.15107668E-03  0.15290450E-03  0.15371809E-03  0.15354339E-03  0.15241157E-03
  0.15035868E-03  0.14742527E-03  0.14365604E-03  0.13909941E-03  0.13380713E-03
  0.12783389E-03  0.12123685E-03  0.11407529E-03  0.10641015E-03  0.98303604E-04
  0.89818689E-04  0.81018871E-04  0.71967662E-04  0.62728238E-04  0.53363067E-04
  0.43933560E-04  0.34499728E-04  0.25119866E-04  0.15850254E-04  0.67448762E-05
 -0.21448343E-05 -0.10770232E-04 -0.19085670E-04 -0.27048686E-04 -0.34620170E-04
 -0.41764497E-04 -0.48449648E-04 -0.54647294E-04 -0.60332867E-04 -0.65485597E-04
 -0.70088530E-04 -0.74128529E-04 -0.77596236E-04 -0.80486034E-04 -0.82795968E-04
 -0.84527659E-04 -0.85686198E-04 -0.86280017E-04 -0.86320747E-04 -0.85823064E-04
 -0.84804515E-04 -0.83285336E-04 -0.81288258E-04 -0.78838307E-04 -0.75962584E-04
 -0.72690056E-04 -0.69051329E-04 -0.65078418E-04 -0.60804524E-04 -0.56263797E-04
 -0.51491114E-04 -0.46521842E-04 -0.41391622E-04 -0.36136141E-04 -0.30790922E-04
 -0.25391115E-04 -0.19971291E-04 -0.14565256E-04 -0.92058650E-05 -0.39248503E-05
  0.12473407E-05  0.62816947E-05  0.11150770E-04  0.15828821E-04  0.20291910E-04
  0.24518006E-04  0.28487066E-04  0.32181110E-04  0.35584273E-04  0.38682850E-04
  0.41465325E-04  0.43922383E-04  0.46046917E-04  0.47834010E-04  0.49280915E-04
  0.50387019E-04  0.51153792E-04  0.51584730E-04  0.51685282E-04  0.51462775E-04
  0.50926321E-04  0.50086721E-04  0.48956358E-04  0.47549089E-04  0.45880122E-04
  0.43965897E-04  0.41823954E-04  0.39472806E-04  0.36931801E-04  0.34220989E-04
  0.31360982E-04  0.28372822E-04  0.25277839E-04  0.22097519E-04  0.18853373E-04
  0.15566802E-04  0.12258974E-04  0.89507025E-05  0.56623264E-05  0.24136013E-05
 -0.77640768E-06 -0.38894251E-05 -0.69080573E-05 -0.98158773E-05 -0.12597502E-04
 -0.15238663E-04 -0.17726266E-04 -0.20048442E-04 -0.22194599E-04 -0.24155447E-04
 -0.25923035E-04 -0.27490765E-04 -0.28853401E-04 -0.30007073E-04 -0.30949271E-04
 -0.31678829E-04 -0.32195904E-04 -0.32501946E-04 -0.32599659E-04 -0.32492962E-04
 -0.32186936E-04 -0.31687771E-04 -0.31002700E-04 -0.30139939E-04 -0.29108611E-04
 -0.27918676E-04 -0.26580849E-04 -0.25106523E-04 -0.23507681E-04 -0.21796815E-04
 -0.19986838E-04 -0.18090997E-04 -0.16122785E-04 -0.14095856E-04 -0.12023936E-04
 -0.99207397E-05 -0.77998879E-05 -0.56748259E-05 -0.35587457E-05 -0.14645112E-05
  0.59541368E-06  0.26090320E-05  0.45648777E-05  0.64520740E-05  0.82603880E-05
  0.99802796E-05  0.11602946E-04  0.13120359E-04  0.14525299E-04  0.15811385E-04
  0.16973091E-04  0.18005769E-04  0.18905654E-04  0.19669873E-04  0.20296444E-04
  0.20784268E-04  0.21133121E-04  0.21343636E-04  0.21417284E-04  0.21356347E-04
  0.21163887E-04  0.20843714E-04  0.20400348E-04  0.19838974E-04  0.19165402E-04
  0.18386017E-04  0.17507726E-04  0.16537911E-04  0.15484370E-04  0.14355263E-04
  0.13159056E-04  0.11904461E-04  0.10600379E-04  0.92558423E-05  0.78799562E-05
  0.64818417E-05  0.50705794E-05  0.36551550E-05  0.22444054E-05  0.84696827E-06
 -0.52876766E-06 -0.18747090E-05 -0.31831017E-05 -0.44465720E-05 -0.56581645E-05
 -0.68113765E-05 -0.79001897E-05 -0.89190976E-05 -0.98631293E-05 -0.10727870E-04
 -0.11509479E-04 -0.12204698E-04 -0.12810866E-04 -0.13325919E-04 -0.13748395E-04
 -0.14077429E-04 -0.14312751E-04 -0.14454671E-04 -0.14504069E-04 -0.14462380E-04
 -0.14331573E-04 -0.14114130E-04 -0.13813018E-04 -0.13431667E-04 -0.12973937E-04
 -0.12444085E-04 -0.11846735E-04 -0.11186839E-04 -0.10469644E-04 -0.97006514E-05
 -0.88855807E-05 -0.80303284E-05 -0.71409295E-05 -0.62235178E-05 -0.52842862E-05
 -0.43294476E-05 -0.33651965E-05 -0.23976710E-05 -0.14329165E-05 -0.47684982E-06
  0.46477425E-06  0.13863957E-05  0.22826798E-05  0.31485456E-05  0.39791925E-05
  0.47701249E-05  0.55171735E-05  0.62165157E-05  0.68646924E-05  0.74586225E-05
  0.79956150E-05  0.84733785E-05  0.88900278E-05  0.92440880E-05  0.95344967E-05
  0.97606021E-05  0.99221602E-05  0.10019329E-04  0.10052659E-04  0.10023084E-04
  0.99319099E-05  0.97807953E-05  0.95717395E-05  0.93070620E-05  0.89893830E-05
  0.86216018E-05  0.82068741E-05  0.77485879E-05  0.72503388E-05  0.67159042E-05
  0.61492166E-05  0.55543372E-05  0.49354285E-05  0.42967270E-05  0.36425158E-05
  0.29770982E-05  0.23047700E-05  0.16297942E-05  0.95637522E-06  0.28863403E-06
 -0.36941530E-06 -0.10138884E-05 -0.16410519E-05 -0.22473438E-05 -0.28293921E-05
 -0.33840321E-05 -0.39083219E-05 -0.43995568E-05 -0.48552814E-05 -0.52733004E-05
 -0.56516871E-05 -0.59887911E-05 -0.62832428E-05 -0.65339576E-05 -0.67401369E-05
 -0.69012687E-05 -0.70171251E-05 -0.70877592E-05 -0.71134998E-05 -0.70949445E-05
 -0.70329517E-05 -0.69286308E-05 -0.67833312E-05 -0.65986295E-05 -0.63763170E-05
 -0.61183841E-05 -0.58270054E-05 -0.55045234E-05 -0.51534310E-05 -0.47763542E-05
 -0.43760335E-05 -0.39553058E-05 -0.35170852E-05 -0.30643441E-05 -0.26000942E-05
 -0.21273676E-05 -0.16491978E-05 -0.11686017E-05 -0.68856135E-06 -0.21200642E-06
  0.25820266E-06  0.71929085E-06  0.11685839E-05  0.16035231E-05  0.20216783E-05
  0.24207613E-05  0.27986369E-05  0.31533333E-05  0.34830515E-05  0.37861734E-05
  0.40612687E-05  0.43071001E-05  0.45226284E-05  0.47070148E-05  0.48596234E-05
  0.49800212E-05  0.50679780E-05  0.51234643E-05  0.51466481E-05  0.51378913E-05
  0.50977438E-05  0.50269375E-05  0.49263792E-05  0.47971421E-05  0.46404568E-05
  0.44577013E-05  0.42503908E-05  0.40201657E-05  0.37687806E-05  0.34980914E-05
  0.32100425E-05  0.29066542E-05  0.25900089E-05  0.22622377E-05  0.19255069E-05
  0.15820046E-05  0.12339265E-05  0.88346352E-06  0.53278779E-06  0.18404039E-06
 -0.16068129E-06 -0.49933548E-06 -0.82994752E-06 -0.11506207E-05 -0.14595467E-05
 -0.17550148E-05 -0.20354213E-05 -0.22992769E-05 -0.25452146E-05 -0.27719960E-05
 -0.29785166E-05 -0.31638108E-05 -0.33270556E-05 -0.34675733E-05 -0.35848340E-05
 -0.36784561E-05 -0.37482067E-05 -0.37940012E-05 -0.38159010E-05 -0.38141116E-05
 -0.37889793E-05 -0.37409868E-05 -0.36707487E-05 -0.35790058E-05 -0.34666188E-05
 -0.33345615E-05 -0.31839137E-05 -0.30158525E-05 -0.28316445E-05 -0.26326368E-05
 -0.24202474E-05 -0.21959562E-05 -0.19612950E-05 -0.17178372E-05 -0.14671886E-05
 -0.12109765E-05 -0.95083985E-06 -0.68841927E-06 -0.42534710E-06 -0.16323764E-06
  0.96322381E-07  0.35178295E-06  0.60163972E-06  0.84444240E-06  0.10788029E-05
  0.13034028E-05  0.15170004E-05  0.17184374E-05  0.19066447E-05  0.20806474E-05
  0.22395700E-05  0.23826402E-05  0.25091920E-05  0.26186687E-05  0.27106246E-05
  0.27847266E-05  0.28407544E-05  0.28786006E-05  0.28982700E-05  0.28998779E-05
  0.28836482E-05  0.28499106E-05  0.27990973E-05  0.27317390E-05  0.26484605E-05
  0.25499760E-05  0.24370829E-05  0.23106570E-05  0.21716450E-05  0.20210590E-05
  0.18599687E-05  0.16894947E-05  0.15108008E-05  0.13250864E-05  0.11335790E-05
  0.93752595E-06  0.73818712E-06  0.53682674E-06  0.33470574E-06  0.13307412E-06
 -0.66836534E-07 -0.26382035E-06 -0.45670420E-06 -0.64435445E-06 -0.82568342E-06
 -0.99965544E-06 -0.11652926E-05 -0.13216799E-05 -0.14679704E-05 -0.16033890E-05
 -0.17272369E-05 -0.18388948E-05 -0.19378255E-05 -0.20235765E-05 -0.20957815E-05
 -0.21541619E-05 -0.21985272E-05 -0.22287755E-05 -0.22448925E-05 -0.22469510E-05
 -0.22351095E-05 -0.22096096E-05 -0.21707744E-05 -0.21190049E-05 -0.20547767E-05
 -0.19786366E-05 -0.18911980E-05 -0.17931366E-05 -0.16851854E-05 -0.15681294E-05
 -0.14428004E-05 -0.13100715E-05 -0.11708505E-05 -0.10260749E-05 -0.87670502E-06
 -0.72371819E-06 -0.56810243E-06 -0.41085030E-06 -0.25295269E-06 -0.95392726E-07
  0.60860134E-07  0.21485597E-06  0.36567000E-06  0.51240800E-06  0.65421146E-06
  0.79026243E-06  0.91978815E-06  0.10420653E-05  0.11564237E-05  0.12622502E-05
  0.13589914E-05  0.14461566E-05  0.15233202E-05  0.15901233E-05  0.16462752E-05
  0.16915546E-05  0.17258101E-05  0.17489600E-05  0.17609925E-05  0.17619647E-05
  0.17520013E-05  0.17312933E-05  0.17000960E-05  0.16587265E-05  0.16075614E-05
  0.15470331E-05  0.14776274E-05  0.13998789E-05  0.13143678E-05  0.12217157E-05
  0.11225809E-05  0.10176542E-05  0.90765430E-06  0.79332272E-06  0.67541923E-06
  0.55471679E-06  0.43199662E-06  0.30804331E-06  0.18363987E-06  0.59562932E-07
 -0.63422030E-07 -0.18456527E-06 -0.30313726E-06 -0.41843296E-06 -0.52977592E-06
 -0.63652213E-06 -0.73806364E-06 -0.83383188E-06 -0.92330075E-06 -0.10059894E-05
 -0.10814646E-05 -0.11493431E-05 -0.12092930E-05 -0.12610356E-05 -0.13043463E-05
 -0.13390555E-05 -0.13650489E-05 -0.13822674E-05 -0.13907073E-05 -0.13904190E-05
 -0.13815068E-05 -0.13641269E-05 -0.13384865E-05 -0.13048411E-05 -0.12634933E-05
 -0.12147895E-05 -0.11591179E-05 -0.10969051E-05 -0.10286134E-05 -0.95473729E-06
 -0.87579993E-06 -0.79234981E-06 -0.70495690E-06 -0.61420892E-06 -0.52070742E-06
 -0.42506399E-06 -0.32789625E-06 -0.22982404E-06 -0.13146551E-06 -0.33433299E-07
  0.63669143E-07  0.15925123E-06  0.25273871E-06  0.34357705E-06  0.43123464E-06
  0.51520576E-06  0.59501349E-06  0.67021221E-06  0.74039010E-06  0.80517119E-06
  0.86421733E-06  0.91722979E-06  0.96395065E-06  0.10041639E-05  0.10376964E-05
  0.10644182E-05  0.10842430E-05  0.10971281E-05  0.11030743E-05  0.11021252E-05
  0.10943665E-05  0.10799248E-05  0.10589667E-05  0.10316971E-05  0.99835724E-06
  0.95922322E-06  0.91460363E-06  0.86483730E-06  0.81029086E-06  0.75135620E-06
  0.68844768E-06  0.62199936E-06  0.55246209E-06  0.48030053E-06  0.40599010E-06
  0.33001397E-06  0.25285998E-06  0.17501755E-06  0.96974714E-07  0.19215057E-07
 -0.57785148E-07 -0.13355981E-06 -0.20765575E-06 -0.27963537E-06 -0.34907911E-06
 -0.41558786E-06 -0.47878515E-06 -0.53831920E-06 -0.59386479E-06 -0.64512498E-06
 -0.69183254E-06 -0.73375130E-06 -0.77067723E-06 -0.80243927E-06 -0.82890008E-06
 -0.84995641E-06 -0.86553940E-06 -0.87561457E-06 -0.88018165E-06 -0.87927419E-06
 -0.87295893E-06 -0.86133509E-06 -0.84453329E-06 -0.82271449E-06 -0.79606856E-06
 -0.76481289E-06 -0.72919065E-06 -0.68946907E-06 -0.64593754E-06 -0.59890552E-06
 -0.54870050E-06 -0.49566576E-06 -0.44015808E-06 -0.38254542E-06 -0.32320455E-06
 -0.26251867E-06 -0.20087496E-06 -0.13866216E-06 -0.76268255E-07 -0.14078031E-07
  0.47529190E-07  0.10818182E-06  0.16751817E-06  0.22518857E-06  0.28085736E-06
  0.33420477E-06  0.38492870E-06  0.43274639E-06  0.47739588E-06  0.51863743E-06
  0.55625472E-06  0.59005590E-06  0.61987449E-06  0.64557017E-06  0.66702926E-06
  0.68416522E-06  0.69691882E-06  0.70525822E-06  0.70917890E-06  0.70870334E-06
  0.70388065E-06  0.69478597E-06  0.68151970E-06  0.66420668E-06  0.64299513E-06
  0.61805551E-06  0.58957925E-06  0.55777739E-06  0.52287905E-06  0.48512987E-06
  0.44479033E-06  0.40213403E-06  0.35744588E-06  0.31102026E-06  0.26315909E-06
  0.21416998E-06  0.16436426E-06  0.11405507E-06  0.63555395E-07  0.13176231E-07
   15.1178079086314      T
 Non local Part
           1           2   1.35665902925473     
   1.91133199110061       -11.3535315880956       -11.3535315880956     
   10.7771648199481     
 Reciprocal Space Part
  0.00000000E+00  0.25619134E+00  0.51167596E+00  0.76573816E+00  0.10176447E+01
  0.12666367E+01  0.15119237E+01  0.17526774E+01  0.19880295E+01  0.22170690E+01
  0.24388441E+01  0.26523645E+01  0.28566074E+01  0.30505248E+01  0.32330537E+01
  0.34031283E+01  0.35596937E+01  0.37017214E+01  0.38282264E+01  0.39382843E+01
  0.40310496E+01  0.41057739E+01  0.41618229E+01  0.41986936E+01  0.42160294E+01
  0.42136335E+01  0.41914806E+01  0.41497252E+01  0.40887080E+01  0.40089589E+01
  0.39111961E+01  0.37963235E+01  0.36654227E+01  0.35197435E+01  0.33606902E+01
  0.31898053E+01  0.30087501E+01  0.28192838E+01  0.26232399E+01  0.24225009E+01
  0.22189730E+01  0.20145587E+01  0.18111309E+01  0.16105063E+01  0.14144206E+01
  0.12245043E+01  0.10422615E+01  0.86904974E+00  0.70606399E+00  0.55432231E+00
  0.41465558E+00  0.28770034E+00  0.17389517E+00  0.73480600E-01 -0.13497480E-01
 -0.87181125E-01 -0.14789044E+00 -0.19611083E+00 -0.23247763E+00 -0.25775860E+00
 -0.27283453E+00 -0.27867853E+00 -0.27633440E+00 -0.26689452E+00 -0.25147778E+00
 -0.23120791E+00 -0.20719278E+00 -0.18050492E+00 -0.15216367E+00 -0.12311932E+00
 -0.94239468E-01 -0.66297681E-01 -0.39964840E-01 -0.15803012E-01  0.57379862E-02
  0.24321450E-01  0.39722132E-01  0.51822257E-01  0.60605382E-01  0.66148365E-01
  0.68611706E-01  0.68228579E-01  0.65292858E-01  0.60146492E-01  0.53166549E-01
  0.44752255E-01  0.35312358E-01  0.25253081E-01  0.14966961E-01  0.48227730E-02
 -0.48432464E-02 -0.13734738E-01 -0.21601008E-01 -0.28241197E-01 -0.33506826E-01
 -0.37302724E-01 -0.39586417E-01 -0.40366067E-01 -0.39697105E-01 -0.37677719E-01
 Real Space Part
  0.00000000E+00  0.31830370E+00  0.63591641E+00  0.95214716E+00  0.12663051E+01
  0.15776994E+01  0.18856397E+01  0.21894362E+01  0.24884002E+01  0.27818446E+01
  0.30690842E+01  0.33494376E+01  0.36222270E+01  0.38867806E+01  0.41424335E+01
  0.43885296E+01  0.46244234E+01  0.48494824E+01  0.50630895E+01  0.52646452E+01
  0.54535709E+01  0.56293114E+01  0.57913383E+01  0.59391534E+01  0.60722917E+01
  0.61903250E+01  0.62928656E+01  0.63795697E+01  0.64501412E+01  0.65043345E+01
  0.65419589E+01  0.65628811E+01  0.65670288E+01  0.65543933E+01  0.65250326E+01
  0.64790735E+01  0.64167140E+01  0.63382246E+01  0.62439504E+01  0.61343115E+01
  0.60098038E+01  0.58709990E+01  0.57185441E+01  0.55531608E+01  0.53756437E+01
  0.51868585E+01  0.49877394E+01  0.47792861E+01  0.45625602E+01  0.43386810E+01
  0.41088207E+01  0.38741997E+01  0.36360804E+01  0.33957613E+01  0.31545707E+01
  0.29138591E+01  0.26749929E+01  0.24393459E+01  0.22082918E+01  0.19831961E+01
  0.17654080E+01  0.15562519E+01  0.13570187E+01  0.11689582E+01  0.99327034E+00
  0.83110223E+00  0.68358758E+00  0.54802015E+00  0.41356056E+00  0.28133448E+00
  0.15340152E+00  0.31644989E-01 -0.82249523E-01 -0.18679490E+00 -0.28070118E+00
 -0.36287381E+00 -0.43241129E+00 -0.48860171E+00 -0.53091923E+00 -0.55901931E+00
 -0.57273332E+00 -0.57206314E+00 -0.55717314E+00 -0.52838410E+00 -0.48616337E+00
 -0.43111852E+00 -0.36399137E+00 -0.28559256E+00 -0.19670978E+00 -0.10088031E+00
  0.28598987E-02 -0.17095576E-02  0.15207336E-03  0.26462297E-04 -0.84334614E-05
  0.73793603E-06  0.12265954E-06 -0.47566413E-07  0.70518551E-08  0.10625859E-13
 Reciprocal Space Part
  0.00000000E+00  0.69744807E+00  0.13832101E+01  0.20458099E+01  0.26741874E+01
  0.32578957E+01  0.37872873E+01  0.42536835E+01  0.46495255E+01  0.49685033E+01
  0.52056608E+01  0.53574735E+01  0.54219003E+01  0.53984052E+01  0.52879520E+01
  0.50929694E+01  0.48172899E+01  0.44660623E+01  0.40456412E+01  0.35634545E+01
  0.30278530E+01  0.24479450E+01  0.18334193E+01  0.11943602E+01  0.54105836E+00
 -0.11617845E+00 -0.76721094E+00 -0.14022470E+01 -0.20120098E+01 -0.25878918E+01
 -0.31220929E+01 -0.36077393E+01 -0.40389813E+01 -0.44110695E+01 -0.47204069E+01
 -0.49645780E+01 -0.51423537E+01 -0.52536735E+01 -0.52996050E+01 -0.52822833E+01
 -0.52048316E+01 -0.50712647E+01 -0.48863789E+01 -0.46556306E+01 -0.43850059E+01
 -0.40808854E+01 -0.37499060E+01 -0.33988236E+01 -0.30343788E+01 -0.26631687E+01
 -0.22915278E+01 -0.19254184E+01 -0.15703352E+01 -0.12312222E+01 -0.91240666E+00
 -0.61754781E+00 -0.34960276E+00 -0.11080866E+00  0.97318958E-01  0.27397241E+00
  0.41902367E+00  0.53298308E+00  0.61694656E+00  0.67253291E+00  0.70181335E+00
  0.70723504E+00  0.69154087E+00  0.65768732E+00  0.60876258E+00  0.54790676E+00
  0.47823586E+00  0.40277125E+00  0.32437584E+00  0.24569830E+00  0.16912604E+00
  0.96747662E-01  0.30325290E-01 -0.28723169E-01 -0.79331948E-01 -0.12078591E+00
 -0.15271019E+00 -0.17505182E+00 -0.18805420E+00 -0.19222563E+00 -0.18830295E+00
 -0.17721161E+00 -0.16002344E+00 -0.13791332E+00 -0.11211609E+00 -0.83884699E-01
 -0.54450788E-01 -0.24988593E-01  0.34170724E-02  0.29798055E-01  0.53324874E-01
  0.73323193E-01  0.89284604E-01  0.10087176E+00  0.10791802E+00  0.11042199E+00
 Real Space Part
  0.00000000E+00 -0.59318730E+00 -0.11844022E+01 -0.17716759E+01 -0.23530474E+01
 -0.29265668E+01 -0.34902998E+01 -0.40423313E+01 -0.45807703E+01 -0.51037539E+01
 -0.56094526E+01 -0.60960747E+01 -0.65618722E+01 -0.70051460E+01 -0.74242520E+01
 -0.78176070E+01 -0.81836956E+01 -0.85210764E+01 -0.88283892E+01 -0.91043621E+01
 -0.93478187E+01 -0.95576860E+01 -0.97330010E+01 -0.98729192E+01 -0.99767214E+01
 -0.10043822E+02 -0.10073774E+02 -0.10066280E+02 -0.10021194E+02 -0.99385313E+01
 -0.98184731E+01 -0.96613713E+01 -0.94677531E+01 -0.92383255E+01 -0.89739777E+01
 -0.86757836E+01 -0.83450027E+01 -0.79830806E+01 -0.75916479E+01 -0.71725186E+01
 -0.67276864E+01 -0.62593206E+01 -0.57697606E+01 -0.52615089E+01 -0.47372232E+01
 -0.41997064E+01 -0.36518969E+01 -0.30968560E+01 -0.25377549E+01 -0.19778611E+01
 -0.14205222E+01 -0.86915006E+00 -0.32720350E+00  0.20183006E+00  0.71445359E+00
  0.12071799E+01  0.16765521E+01  0.21191637E+01  0.25316804E+01  0.29108602E+01
  0.32535753E+01  0.35568324E+01  0.38177942E+01  0.40337989E+01  0.42023790E+01
  0.43212656E+01  0.43882507E+01  0.44136623E+01  0.44349170E+01  0.44509337E+01
  0.44574454E+01  0.44505928E+01  0.44269929E+01  0.43837402E+01  0.43184031E+01
  0.42290187E+01  0.41140862E+01  0.39725579E+01  0.38038299E+01  0.36077297E+01
  0.33845020E+01  0.31347949E+01  0.28596381E+01  0.25604269E+01  0.22388957E+01
  0.18971016E+01  0.15374128E+01  0.11622766E+01  0.77389356E+00  0.38439676E+00
 -0.10738043E-01  0.64186003E-02 -0.57096532E-03 -0.99353720E-04  0.31663758E-04
 -0.27706095E-05 -0.46053001E-06  0.17858994E-06 -0.26476463E-07 -0.40423445E-13
 Non local Part
           2           2   1.35665902925473     
   18.2884706218987        22.3581422451645        22.3581422451645     
   27.3267067676559     
 Reciprocal Space Part
  0.00000000E+00  0.19773933E+00  0.78615182E+00  0.17509118E+01  0.30684448E+01
  0.47063742E+01  0.66241372E+01  0.87737581E+01  0.11100768E+02  0.13545251E+02
  0.16043009E+02  0.18526813E+02  0.20927722E+02  0.23176459E+02  0.25204801E+02
  0.26946966E+02  0.28340979E+02  0.29329975E+02  0.29863425E+02  0.29898264E+02
  0.29399885E+02  0.28342987E+02  0.26712262E+02  0.24502890E+02  0.21720851E+02
  0.18383021E+02  0.14517064E+02  0.10161115E+02  0.53632509E+01  0.18075550E+00
 -0.53207967E+01 -0.11068640E+02 -0.16984068E+02 -0.22983824E+02 -0.28981591E+02
 -0.34889568E+02 -0.40620087E+02 -0.46087253E+02 -0.51208559E+02 -0.55906456E+02
 -0.60109828E+02 -0.63755368E+02 -0.66788787E+02 -0.69165870E+02 -0.70853319E+02
 -0.71829399E+02 -0.72084334E+02 -0.71620480E+02 -0.70452244E+02 -0.68605764E+02
 -0.66118348E+02 -0.63037692E+02 -0.59420890E+02 -0.55333248E+02 -0.50846953E+02
 -0.46039593E+02 -0.40992596E+02 -0.35789591E+02 -0.30514755E+02 -0.25251158E+02
 -0.20079162E+02 -0.15074904E+02 -0.10308883E+02 -0.58447089E+01 -0.17380070E+01
  0.19644721E+01  0.52255356E+01  0.80180066E+01  0.10324952E+02  0.12139678E+02
  0.13465501E+02  0.14315297E+02  0.14710857E+02  0.14682051E+02  0.14265844E+02
  0.13505176E+02  0.12447742E+02  0.11144707E+02  0.96493856E+01  0.80159203E+01
  0.62979872E+01  0.45475692E+01  0.28138162E+01  0.11420223E+01 -0.42725833E+00
 -0.18589414E+01 -0.31239727E+01 -0.41997116E+01 -0.50701345E+01 -0.57258588E+01
 -0.61639954E+01 -0.63878379E+01 -0.64064057E+01 -0.62338574E+01 -0.58887962E+01
 -0.53934913E+01 -0.47730385E+01 -0.40544871E+01 -0.32659583E+01 -0.24357794E+01
 Real Space Part
  0.00000000E+00 -0.26274588E+00 -0.10492285E+01 -0.23541915E+01 -0.41689041E+01
 -0.64812058E+01 -0.92755679E+01 -0.12533175E+02 -0.16232020E+02 -0.20347022E+02
 -0.24850159E+02 -0.29710613E+02 -0.34894941E+02 -0.40367260E+02 -0.46089437E+02
 -0.52021316E+02 -0.58120937E+02 -0.64344788E+02 -0.70648061E+02 -0.76984918E+02
 -0.83308780E+02 -0.89572613E+02 -0.95729234E+02 -0.10173161E+03 -0.10753320E+03
 -0.11308822E+03 -0.11835201E+03 -0.12328135E+03 -0.12783474E+03 -0.13197277E+03
 -0.13565834E+03 -0.13885707E+03 -0.14153745E+03 -0.14367124E+03 -0.14523361E+03
 -0.14620344E+03 -0.14656348E+03 -0.14630055E+03 -0.14540572E+03 -0.14387436E+03
 -0.14170631E+03 -0.13890587E+03 -0.13548184E+03 -0.13144751E+03 -0.12682058E+03
 -0.12162307E+03 -0.11588118E+03 -0.10962507E+03 -0.10288870E+03 -0.95709481E+02
 -0.88128044E+02 -0.80187841E+02 -0.71934777E+02 -0.63416797E+02 -0.54683417E+02
 -0.45785255E+02 -0.36773514E+02 -0.27699452E+02 -0.18613828E+02 -0.95663387E+01
 -0.60504193E+00  0.82242243E+01  0.16878421E+02  0.25317884E+02  0.33506902E+02
  0.41414487E+02  0.49017183E+02  0.56113475E+02  0.62086714E+02  0.66886211E+02
  0.70524279E+02  0.73023554E+02  0.74415958E+02  0.74742545E+02  0.74053365E+02
  0.72407255E+02  0.69871517E+02  0.66521578E+02  0.62440617E+02  0.57719026E+02
  0.52453960E+02  0.46748720E+02  0.40712175E+02  0.34458136E+02  0.28104646E+02
  0.21773333E+02  0.15588615E+02  0.96770869E+01  0.41666387E+01 -0.81421132E+00
 -0.51371276E+01 -0.86747712E+01 -0.11301470E+02 -0.12894216E+02 -0.13334008E+02
 -0.12501904E+02 -0.10284599E+02 -0.67060882E+01 -0.90062138E+00  0.91067169E-12
 Reciprocal Space Part
  0.00000000E+00 -0.16282292E+00 -0.64721089E+00 -0.14409989E+01 -0.25241683E+01
 -0.38692271E+01 -0.54417334E+01 -0.72009544E+01 -0.91006480E+01 -0.11089957E+02
 -0.13114400E+02 -0.15116936E+02 -0.17039098E+02 -0.18822163E+02 -0.20408341E+02
 -0.21741967E+02 -0.22770665E+02 -0.23446472E+02 -0.23726890E+02 -0.23575855E+02
 -0.22964594E+02 -0.21872356E+02 -0.20287009E+02 -0.18205467E+02 -0.15633960E+02
 -0.12588125E+02 -0.90929102E+01 -0.51823063E+01 -0.89888665E+00  0.37068231E+01
  0.85771428E+01  0.13648190E+02  0.18850967E+02  0.24112570E+02  0.29357490E+02
  0.34508982E+02  0.39490485E+02  0.44227049E+02  0.48646753E+02  0.52682076E+02
  0.56271199E+02  0.59359200E+02  0.61899131E+02  0.63852932E+02  0.65192188E+02
  0.65898684E+02  0.65964766E+02  0.65393486E+02  0.64198534E+02  0.62403954E+02
  0.60043648E+02  0.57160687E+02  0.53806428E+02  0.50039470E+02  0.45924469E+02
  0.41530828E+02  0.36931310E+02  0.32200583E+02  0.27413746E+02  0.22644866E+02
  0.17965550E+02  0.13443591E+02  0.91417168E+01  0.51164699E+01  0.14172355E+01
 -0.19145542E+01 -0.48460272E+01 -0.73532804E+01 -0.94215813E+01 -0.11045364E+02
 -0.12228022E+02 -0.12981505E+02 -0.13325738E+02 -0.13287878E+02 -0.12901425E+02
 -0.12205219E+02 -0.11242350E+02 -0.10059001E+02 -0.87032643E+01 -0.72239542E+01
 -0.56694470E+01 -0.40865773E+01 -0.25196154E+01 -0.10093481E+01  0.40771659E+00
  0.17000043E+01  0.28413785E+01  0.38114854E+01  0.45959365E+01  0.51863300E+01
  0.55801174E+01  0.57803244E+01  0.57951379E+01  0.56373783E+01  0.53238733E+01
  0.48747553E+01  0.43127056E+01  0.36621663E+01  0.29485451E+01  0.21974342E+01
 Real Space Part
  0.00000000E+00  0.24119315E+00  0.96317668E+00  0.21611709E+01  0.38272364E+01
  0.59503139E+01  0.85162803E+01  0.11508021E+02  0.14905517E+02  0.18685948E+02
  0.22823813E+02  0.27291066E+02  0.32057262E+02  0.37089724E+02  0.42353725E+02
  0.47812679E+02  0.53428347E+02  0.59161065E+02  0.64969967E+02  0.70813236E+02
  0.76648361E+02  0.82432393E+02  0.88122226E+02  0.93674874E+02  0.99047754E+02
  0.10419898E+03  0.10908764E+03  0.11367411E+03  0.11792032E+03  0.12179006E+03
  0.12524922E+03  0.12826611E+03  0.13081168E+03  0.13285979E+03  0.13438742E+03
  0.13537488E+03  0.13580602E+03  0.13566838E+03  0.13495332E+03  0.13365618E+03
  0.13177630E+03  0.12931712E+03  0.12628618E+03  0.12269511E+03  0.11855955E+03
  0.11389912E+03  0.10873723E+03  0.10310096E+03  0.97020839E+02  0.90530601E+02
  0.83666914E+02  0.76469070E+02  0.68978629E+02  0.61239047E+02  0.53295263E+02
  0.45193259E+02  0.36979602E+02  0.28700957E+02  0.20403586E+02  0.12132837E+02
  0.39326166E+01 -0.41551386E+01 -0.12090988E+02 -0.19838514E+02 -0.27364850E+02
 -0.34641378E+02 -0.41646278E+02 -0.48196929E+02 -0.53735527E+02 -0.58215063E+02
 -0.61645472E+02 -0.64046084E+02 -0.65444695E+02 -0.65877437E+02 -0.65388653E+02
 -0.64030721E+02 -0.61863759E+02 -0.58955332E+02 -0.55380104E+02 -0.51219364E+02
 -0.46560612E+02 -0.41497005E+02 -0.36126836E+02 -0.30552961E+02 -0.24882161E+02
 -0.19224550E+02 -0.13692856E+02 -0.84018629E+01 -0.34676079E+01  0.99322517E+00
  0.48640443E+01  0.80290909E+01  0.10374051E+02  0.11786962E+02  0.12159439E+02
  0.11383093E+02  0.93545954E+01  0.60952707E+01  0.81828636E+00 -0.82731673E-12
 Non local Part
           0           2   1.35665902925473     
   2.66303509852714        7.13000576614431        7.13000576614431     
   19.6162371097545     
 Reciprocal Space Part
 -0.25700843E+01 -0.27650654E+01 -0.33460226E+01 -0.43010832E+01 -0.56107466E+01
 -0.72483076E+01 -0.91804350E+01 -0.11367892E+02 -0.13766379E+02 -0.16327488E+02
 -0.18999729E+02 -0.21729623E+02 -0.24462826E+02 -0.27145262E+02 -0.29724230E+02
 -0.32149481E+02 -0.34374212E+02 -0.36355988E+02 -0.38057540E+02 -0.39447446E+02
 -0.40500674E+02 -0.41198972E+02 -0.41531106E+02 -0.41492940E+02 -0.41087362E+02
 -0.40324055E+02 -0.39219131E+02 -0.37794630E+02 -0.36077906E+02 -0.34100914E+02
 -0.31899416E+02 -0.29512127E+02 -0.26979829E+02 -0.24344462E+02 -0.21648222E+02
 -0.18932690E+02 -0.16238001E+02 -0.13602079E+02 -0.11059951E+02 -0.86431548E+01
 -0.63792460E+01 -0.42914199E+01 -0.23982459E+01 -0.71351962E+00  0.75376983E+00
  0.19993611E+01  0.30235379E+01  0.38308503E+01  0.44297531E+01  0.48321720E+01
  0.50530133E+01  0.51096311E+01  0.50212680E+01  0.48084844E+01  0.44925910E+01
  0.40950989E+01  0.36372008E+01  0.31392941E+01  0.26205552E+01  0.20985750E+01
  0.15890593E+01  0.11055993E+01  0.65951363E+00  0.25976135E+00 -0.87075820E-01
 -0.37674630E+00 -0.60722197E+00 -0.77853892E+00 -0.89259354E+00 -0.95290280E+00
 -0.96433789E+00 -0.93284077E+00 -0.86513294E+00 -0.76842551E+00 -0.65013905E+00
 -0.51764068E+00 -0.37800531E+00 -0.23780620E+00 -0.10293937E+00  0.21515307E-01
  0.13139475E+00  0.22351450E+00  0.29569283E+00  0.34673903E+00  0.37640876E+00
  0.38533064E+00  0.37490825E+00  0.34720281E+00  0.30480179E+00  0.25067888E+00
  0.18805079E+00  0.12023591E+00  0.50519678E-01 -0.17969155E-01 -0.82367744E-01
 -0.14017101E+00 -0.18930403E+00 -0.22817359E+00 -0.25569853E+00 -0.27131898E+00
 Real Space Part
 -0.74097374E+02 -0.74081149E+02 -0.74032385E+02 -0.73950813E+02 -0.73835990E+02
 -0.73687303E+02 -0.73503974E+02 -0.73285069E+02 -0.73029509E+02 -0.72736082E+02
 -0.72403453E+02 -0.72030183E+02 -0.71614745E+02 -0.71155538E+02 -0.70650908E+02
 -0.70099170E+02 -0.69498624E+02 -0.68847578E+02 -0.68144371E+02 -0.67387396E+02
 -0.66575119E+02 -0.65706106E+02 -0.64779042E+02 -0.63792756E+02 -0.62746241E+02
 -0.61638677E+02 -0.60469450E+02 -0.59238175E+02 -0.57944711E+02 -0.56589181E+02
 -0.55171987E+02 -0.53693826E+02 -0.52155703E+02 -0.50558942E+02 -0.48905196E+02
 -0.47196454E+02 -0.45435049E+02 -0.43623661E+02 -0.41765317E+02 -0.39863393E+02
 -0.37921609E+02 -0.35944027E+02 -0.33935040E+02 -0.31899366E+02 -0.29842037E+02
 -0.27768381E+02 -0.25684010E+02 -0.23594802E+02 -0.21506878E+02 -0.19426584E+02
 -0.17360466E+02 -0.15315243E+02 -0.13297786E+02 -0.11315080E+02 -0.93742041E+01
 -0.74822961E+01 -0.56465214E+01 -0.38740408E+01 -0.21719776E+01 -0.54738386E+00
  0.99279339E+00  0.24417463E+01  0.37928398E+01  0.50396455E+01  0.61759739E+01
  0.71958974E+01  0.80936839E+01  0.88721141E+01  0.95562955E+01  0.10150324E+02
  0.10656164E+02  0.11075845E+02  0.11411506E+02  0.11665392E+02  0.11839855E+02
  0.11937348E+02  0.11960430E+02  0.11911763E+02  0.11794118E+02  0.11610376E+02
  0.11363531E+02  0.11056693E+02  0.10693088E+02  0.10276064E+02  0.98090819E+01
  0.92957187E+01  0.87396591E+01  0.81446832E+01  0.75146590E+01  0.68535228E+01
  0.61652618E+01  0.54538954E+01  0.47234425E+01  0.39779139E+01  0.32213502E+01
  0.24572687E+01  0.16891673E+01  0.93499986E+00  0.11323001E+00 -0.10800993E-12
 Reciprocal Space Part
  0.10443436E+02  0.10482667E+02  0.10599355E+02  0.10790501E+02  0.11051184E+02
  0.11374678E+02  0.11752601E+02  0.12175118E+02  0.12631158E+02  0.13108675E+02
  0.13594924E+02  0.14076747E+02  0.14540877E+02  0.14974236E+02  0.15364227E+02
  0.15699015E+02  0.15967790E+02  0.16160998E+02  0.16270548E+02  0.16289978E+02
  0.16214591E+02  0.16041534E+02  0.15769855E+02  0.15400497E+02  0.14936260E+02
  0.14381724E+02  0.13743123E+02  0.13028195E+02  0.12245998E+02  0.11406696E+02
  0.10521330E+02  0.96015759E+01  0.86594877E+01  0.77072456E+01  0.67569046E+01
  0.58201533E+01  0.49080887E+01  0.40310107E+01  0.31982407E+01  0.24179685E+01
  0.16971298E+01  0.10413157E+01  0.45471576E+00 -0.59904448E-01 -0.50119419E+00
 -0.86917605E+00 -0.11651756E+01 -0.13917245E+01 -0.15524413E+01 -0.16518923E+01
 -0.16954388E+01 -0.16890729E+01 -0.16392484E+01 -0.15527096E+01 -0.14363235E+01
 -0.12969187E+01 -0.11411352E+01 -0.97528780E+00 -0.80524620E+00 -0.63633381E+00
 -0.47324684E+00 -0.31999455E+00 -0.17986104E+00 -0.55388191E-01  0.51620936E-01
  0.14007977E+00  0.20957863E+00  0.26033008E+00  0.29310175E+00  0.30913922E+00
  0.31008189E+00  0.29787455E+00  0.27467755E+00  0.24277821E+00  0.20450590E+00
  0.16215311E+00  0.11790429E+00  0.73774116E-01  0.31556354E-01 -0.72159775E-02
 -0.41298636E-01 -0.69752441E-01 -0.91948133E-01 -0.10756051E+00 -0.11655280E+00
 -0.11915249E+00 -0.11582005E+00 -0.10721204E+00 -0.94140309E-01 -0.77528849E-01
 -0.58370019E-01 -0.37681597E-01 -0.16466121E-01  0.43262528E-02  0.23830309E-01
  0.41292941E-01  0.56094308E-01  0.67762648E-01  0.75982617E-01  0.80597289E-01
 Real Space Part
  0.26711163E+02  0.26706097E+02  0.26690867E+02  0.26665379E+02  0.26629478E+02
  0.26582948E+02  0.26525515E+02  0.26456851E+02  0.26376577E+02  0.26284263E+02
  0.26179440E+02  0.26061598E+02  0.25930194E+02  0.25784660E+02  0.25624406E+02
  0.25448826E+02  0.25257311E+02  0.25049249E+02  0.24824035E+02  0.24581080E+02
  0.24319817E+02  0.24039709E+02  0.23740255E+02  0.23421002E+02  0.23081547E+02
  0.22721549E+02  0.22340731E+02  0.21938892E+02  0.21515910E+02  0.21071748E+02
  0.20606464E+02  0.20120208E+02  0.19613234E+02  0.19085902E+02  0.18538679E+02
  0.17972144E+02  0.17386992E+02  0.16784029E+02  0.16164181E+02  0.15528490E+02
  0.14878111E+02  0.14214316E+02  0.13538488E+02  0.12852120E+02  0.12156810E+02
  0.11454259E+02  0.10746263E+02  0.10034710E+02  0.93215731E+01  0.86089025E+01
  0.78988190E+01  0.71935052E+01  0.64951975E+01  0.58061769E+01  0.51287588E+01
  0.44652839E+01  0.38181074E+01  0.31895889E+01  0.25820808E+01  0.19979184E+01
  0.14394079E+01  0.90881593E+00  0.40835798E+00 -0.59812351E-01 -0.49361424E+00
 -0.89104804E+00 -0.12501821E+01 -0.15711881E+01 -0.18600103E+01 -0.21178010E+01
 -0.23452128E+01 -0.25429234E+01 -0.27116450E+01 -0.28521237E+01 -0.29651389E+01
 -0.30515026E+01 -0.31120599E+01 -0.31476888E+01 -0.31593012E+01 -0.31478432E+01
 -0.31142965E+01 -0.30596796E+01 -0.29850470E+01 -0.28914911E+01 -0.27801407E+01
 -0.26521610E+01 -0.25087513E+01 -0.23511418E+01 -0.21805909E+01 -0.19983799E+01
 -0.18058071E+01 -0.16041824E+01 -0.13948173E+01 -0.11790222E+01 -0.95811781E+00
 -0.73326800E+00 -0.50563119E+00 -0.28072650E+00 -0.34063348E-01  0.32582960E-13
 PAW radial sets
         361   1.03974422496816     
(5E20.12)                                
 augmentation charges (non sperical)
  0.607918956137E+00 -0.346442742022E+00  0.462821252994E+00  0.553737797941E+00 -0.189859883073E+00
 -0.482772393505E+00 -0.346442742022E+00  0.130067900026E+00 -0.228744251311E+00 -0.271341550733E+00
  0.396356156483E-01  0.787861551833E-01  0.462821252994E+00 -0.228744251311E+00  0.416091091248E+00
  0.496410781406E+00 -0.115592125624E+00 -0.274004109983E+00  0.553737797941E+00 -0.271341550733E+00
  0.496410781406E+00  0.592185431455E+00 -0.135503997443E+00 -0.320656455721E+00 -0.189859883073E+00
  0.396356156483E-01 -0.115592125624E+00 -0.135503997443E+00 -0.583609545192E-02 -0.389841272186E-01
 -0.482772393505E+00  0.787861551833E-01 -0.274004109983E+00 -0.320656455721E+00 -0.389841272186E-01
 -0.171303852497E+00
 uccopancies in atom
  0.199999999995E+01  0.000000000000E+00  0.000000000000E+00  0.000000000000E+00  0.000000000000E+00
  0.000000000000E+00  0.000000000000E+00  0.000000000000E+00  0.000000000000E+00  0.000000000000E+00
  0.000000000000E+00  0.000000000000E+00  0.000000000000E+00  0.000000000000E+00  0.599999999129E+00
  0.000000000000E+00  0.000000000000E+00  0.000000000000E+00  0.000000000000E+00  0.000000000000E+00
  0.000000000000E+00  0.000000000000E+00  0.000000000000E+00  0.000000000000E+00  0.000000000000E+00
  0.000000000000E+00  0.000000000000E+00  0.000000000000E+00  0.100000000205E+01  0.000000000000E+00
  0.000000000000E+00  0.000000000000E+00  0.000000000000E+00  0.000000000000E+00  0.000000000000E+00
  0.000000000000E+00
 grid
  0.422027465623E-04  0.435750745976E-04  0.449920273170E-04  0.464550558039E-04  0.479656583275E-04
  0.495253818766E-04  0.511358237445E-04  0.527986331644E-04  0.545155129984E-04  0.562882214816E-04
  0.581185740222E-04  0.600084450613E-04  0.619597699919E-04  0.639745471414E-04  0.660548398174E-04
  0.682027784216E-04  0.704205626308E-04  0.727104636497E-04  0.750748265372E-04  0.775160726074E-04
  0.800367019096E-04  0.826392957885E-04  0.853265195278E-04  0.881011250792E-04  0.909659538813E-04
  0.939239397692E-04  0.969781119790E-04  0.100131598250E-03  0.103387628027E-03  0.106749535770E-03
  0.110220764366E-03  0.113804868656E-03  0.117505519076E-03  0.121326505416E-03  0.125271740699E-03
  0.129345265192E-03  0.133551250539E-03  0.137894004037E-03  0.142377973045E-03  0.147007749539E-03
  0.151788074814E-03  0.156723844342E-03  0.161820112782E-03  0.167082099158E-03  0.172515192204E-03
  0.178124955881E-03  0.183917135079E-03  0.189897661495E-03  0.196072659710E-03  0.202448453462E-03
  0.209031572122E-03  0.215828757377E-03  0.222846970140E-03  0.230093397674E-03  0.237575460953E-03
  0.245300822265E-03  0.253277393055E-03  0.261513342027E-03  0.270017103514E-03  0.278797386110E-03
  0.287863181592E-03  0.297223774126E-03  0.306888749778E-03  0.316868006327E-03  0.327171763404E-03
  0.337810572956E-03  0.348795330054E-03  0.360137284050E-03  0.371848050094E-03  0.383939621036E-03
  0.396424379700E-03  0.409315111570E-03  0.422625017882E-03  0.436367729143E-03  0.450557319090E-03
  0.465208319104E-03  0.480335733088E-03  0.495955052837E-03  0.512082273899E-03  0.528733911957E-03
  0.545927019744E-03  0.563679204505E-03  0.582008646028E-03  0.600934115263E-03  0.620474993544E-03
  0.640651292438E-03  0.661483674239E-03  0.682993473125E-03  0.705202717011E-03  0.728134150102E-03
  0.751811256191E-03  0.776258282703E-03  0.801500265529E-03  0.827563054665E-03  0.854473340686E-03
  0.882258682074E-03  0.910947533449E-03  0.940569274701E-03  0.971154241081E-03  0.100273375427E-02
  0.103534015444E-02  0.106900683341E-02  0.110376826878E-02  0.113966005932E-02  0.117671896134E-02
  0.121498292641E-02  0.125449114017E-02  0.129528406247E-02  0.133740346884E-02  0.138089249324E-02
  0.142579567221E-02  0.147215899055E-02  0.152002992833E-02  0.156945750959E-02  0.162049235249E-02
  0.167318672115E-02  0.172759457924E-02  0.178377164513E-02  0.184177544907E-02  0.190166539200E-02
  0.196350280647E-02  0.202735101940E-02  0.209327541693E-02  0.216134351140E-02  0.223162501050E-02
  0.230419188862E-02  0.237911846058E-02  0.245648145775E-02  0.253636010658E-02  0.261883620980E-02
  0.270399423015E-02  0.279192137687E-02  0.288270769506E-02  0.297644615782E-02  0.307323276155E-02
  0.317316662418E-02  0.327635008671E-02  0.338288881804E-02  0.349289192313E-02  0.360647205477E-02
  0.372374552894E-02  0.384483244393E-02  0.396985680333E-02  0.409894664299E-02  0.423223416220E-02
  0.436985585902E-02  0.451195267010E-02  0.465867011498E-02  0.481015844516E-02  0.496657279792E-02
  0.512807335523E-02  0.529482550776E-02  0.546700002430E-02  0.564477322659E-02  0.582832716993E-02
  0.601784982960E-02  0.621353529336E-02  0.641558396023E-02  0.662420274569E-02  0.683960529361E-02
  0.706201219503E-02  0.729165121405E-02  0.752875752108E-02  0.777357393372E-02  0.802635116535E-02
  0.828734808195E-02  0.855683196717E-02  0.883507879605E-02  0.912237351768E-02  0.941901034693E-02
  0.972529306586E-02  0.100415353347E-01  0.103680610132E-01  0.107052044922E-01  0.110533110361E-01
  0.114127371364E-01  0.117838508767E-01  0.121670323101E-01  0.125626738478E-01  0.129711806613E-01
  0.133929710973E-01  0.138284771060E-01  0.142781446837E-01  0.147424343292E-01  0.152218215157E-01
  0.157167971776E-01  0.162278682132E-01  0.167555580039E-01  0.173004069502E-01  0.178629730249E-01
  0.184438323450E-01  0.190435797612E-01  0.196628294671E-01  0.203022156286E-01  0.209623930330E-01
  0.216440377597E-01  0.223478478723E-01  0.230745441341E-01  0.238248707454E-01  0.245995961062E-01
  0.253995136031E-01  0.262254424214E-01  0.270782283845E-01  0.279587448197E-01  0.288678934527E-01
  0.298066053312E-01  0.307758417781E-01  0.317765953764E-01  0.328098909852E-01  0.338767867893E-01
  0.349783753835E-01  0.361157848906E-01  0.372901801173E-01  0.385027637471E-01  0.397547775715E-01
  0.410475037621E-01  0.423822661835E-01  0.437604317489E-01  0.451834118205E-01  0.466526636541E-01
  0.481696918919E-01  0.497360501036E-01  0.513533423767E-01  0.530232249599E-01  0.547474079588E-01
  0.565276570875E-01  0.583657954767E-01  0.602637055408E-01  0.622233309054E-01  0.642466783982E-01
  0.663358201039E-01  0.684928954860E-01  0.707201135784E-01  0.730197552468E-01  0.753941755255E-01
  0.778458060281E-01  0.803771574386E-01  0.829908220820E-01  0.856894765793E-01  0.884758845886E-01
  0.913528996351E-01  0.943234680336E-01  0.973906319058E-01  0.100557532295E+00  0.103827412385E+00
  0.107203620818E+00  0.110689615127E+00  0.114288965274E+00  0.118005357309E+00  0.121842597141E+00
  0.125804614440E+00  0.129895466658E+00  0.134119343184E+00  0.138480569637E+00  0.142983612295E+00
  0.147633082666E+00  0.152433742215E+00  0.157390507236E+00  0.162508453890E+00  0.167792823402E+00
  0.173249027427E+00  0.178882653595E+00  0.184699471233E+00  0.190705437268E+00  0.196906702336E+00
  0.203309617074E+00  0.209920738626E+00  0.216746837358E+00  0.223794903792E+00  0.231072155763E+00
  0.238586045814E+00  0.246344268824E+00  0.254354769893E+00  0.262625752472E+00  0.271165686771E+00
  0.279983318430E+00  0.289087677472E+00  0.298488087558E+00  0.308194175528E+00  0.318215881266E+00
  0.328563467873E+00  0.339247532183E+00  0.350279015611E+00  0.361669215359E+00  0.373429795988E+00
  0.385572801360E+00  0.398110666974E+00  0.411056232699E+00  0.424422755927E+00  0.438223925144E+00
  0.452473873955E+00  0.467187195552E+00  0.482378957662E+00  0.498064717976E+00  0.514260540086E+00
  0.530983009926E+00  0.548249252768E+00  0.566076950754E+00  0.584484361003E+00  0.603490334313E+00
  0.623114334460E+00  0.643376458137E+00  0.664297455527E+00  0.685898751562E+00  0.708202467854E+00
  0.731231445360E+00  0.755009267764E+00  0.779560285633E+00  0.804909641357E+00  0.831083294890E+00
  0.858108050341E+00  0.886011583420E+00  0.914822469784E+00  0.944570214299E+00  0.975285281253E+00
  0.100699912556E+01  0.103974422497E+01  0.107355411332E+01  0.110846341489E+01  0.114450787987E+01
  0.118172442092E+01  0.122015115105E+01  0.125982742258E+01  0.130079386748E+01  0.134309243896E+01
  0.138676645447E+01  0.143186064001E+01  0.147842117597E+01  0.152649574440E+01  0.157613357787E+01
  0.162738550985E+01  0.168030402680E+01  0.173494332190E+01  0.179135935058E+01  0.184960988776E+01
  0.190975458710E+01  0.197185504202E+01  0.203597484881E+01  0.210217967176E+01  0.217053731039E+01
  0.224111776889E+01  0.231399332783E+01  0.238923861814E+01  0.246693069758E+01  0.254714912963E+01
  0.262997606497E+01  0.271549632561E+01  0.280379749179E+01  0.289496999160E+01  0.298910719366E+01
  0.308630550269E+01  0.318666445824E+01  0.329028683667E+01  0.339727875634E+01  0.350774978632E+01
  0.362181305860E+01  0.373958538395E+01  0.386118737151E+01  0.398674355235E+01  0.411638250696E+01
  0.425023699697E+01
 aepotential
  0.170239747196E+05  0.170852022666E+05  0.171160419133E+05  0.171161584678E+05  0.170855103573E+05
  0.170242721714E+05  0.169328519428E+05  0.168118639961E+05  0.166622448493E+05  0.164849013835E+05
  0.162812298148E+05  0.160525569878E+05  0.158005199854E+05  0.155267548379E+05  0.152331365968E+05
  0.149215367156E+05  0.145939214409E+05  0.142522637000E+05  0.138985962394E+05  0.135348990052E+05
  0.131631345193E+05  0.127852169028E+05  0.124029909161E+05  0.120182138380E+05  0.116325528402E+05
  0.112475597045E+05  0.108646812153E+05  0.104852381167E+05  0.101104298635E+05  0.974132955416E+04
  0.937888673302E+04  0.902392854117E+04  0.867716291206E+04  0.833918421712E+04  0.801047861564E+04
  0.769143082907E+04  0.738233117234E+04  0.708338318930E+04  0.679471133855E+04  0.651636878354E+04
  0.624834507587E+04  0.599057363830E+04  0.574293895384E+04  0.550528338956E+04  0.527741358604E+04
  0.505910644210E+04  0.485011453019E+04  0.465017100448E+04  0.445899443603E+04  0.427629222970E+04
  0.410176478508E+04  0.393510813494E+04  0.377601699505E+04  0.362418684342E+04  0.347931592394E+04
  0.334110719190E+04  0.320926926893E+04  0.308351744193E+04  0.296357572212E+04  0.284917495271E+04
  0.274005701413E+04  0.263597137343E+04  0.253667799643E+04  0.244194621685E+04  0.235155484792E+04
  0.226529255520E+04  0.218295714969E+04  0.210435622324E+04  0.202930544284E+04  0.195763035138E+04
  0.188916419967E+04  0.182374868233E+04  0.176123343233E+04  0.170147538858E+04  0.164433908079E+04
  0.158969554482E+04  0.153742281092E+04  0.148740485615E+04  0.143953179430E+04  0.139369942103E+04
  0.134980888464E+04  0.130776644872E+04  0.126748327313E+04  0.122887502467E+04  0.119186199073E+04
  0.115636792079E+04  0.112232136104E+04  0.108965392643E+04  0.105830092366E+04  0.102820066590E+04
  0.999295309522E+03  0.971529181035E+03  0.944849686719E+03  0.919206990052E+03  0.894553629275E+03
  0.870844454575E+03  0.848036555304E+03  0.826089246267E+03  0.804963649696E+03  0.784622918372E+03
  0.765031825167E+03  0.746157019564E+03  0.727966568249E+03  0.710430121655E+03  0.693518767242E+03
  0.677204865974E+03  0.661462146855E+03  0.646265446812E+03  0.631590842507E+03  0.617415411572E+03
  0.603717302982E+03  0.590475616879E+03  0.577670381749E+03  0.565282491982E+03  0.553293664336E+03
  0.541686403167E+03  0.530443961107E+03  0.519550274308E+03  0.508989973002E+03  0.498748288656E+03
  0.488811094126E+03  0.479164792957E+03  0.469796348757E+03  0.460693217200E+03  0.451843412342E+03
  0.443235292348E+03  0.434857769625E+03  0.426700102963E+03  0.418751975861E+03  0.411003441184E+03
  0.403444914962E+03  0.396067145432E+03  0.388861217665E+03  0.381818509828E+03  0.374930708531E+03
  0.368189762377E+03  0.361587902568E+03  0.355117597853E+03  0.348771571258E+03  0.342542763866E+03
  0.336424346259E+03  0.330409686058E+03  0.324492359535E+03  0.318666129847E+03  0.312924943839E+03
  0.307262917007E+03  0.301674339913E+03  0.296153654978E+03  0.290695463861E+03  0.285294512778E+03
  0.279945690650E+03  0.274644021892E+03  0.269384666027E+03  0.264162906947E+03  0.258974155500E+03
  0.253813940406E+03  0.248677910050E+03  0.243561826296E+03  0.238461563905E+03  0.233373107816E+03
  0.228292552432E+03  0.223216099503E+03  0.218140058314E+03  0.213060844006E+03  0.207974980056E+03
  0.202879093977E+03  0.197769924752E+03  0.192644318577E+03  0.187499231495E+03  0.182331733072E+03
  0.177139010177E+03  0.171918363850E+03  0.166667219893E+03  0.161383127735E+03  0.156063769313E+03
  0.150706957730E+03  0.145310649995E+03  0.139872947902E+03  0.134392108199E+03  0.128866547432E+03
  0.123294852361E+03  0.117675788944E+03  0.112008311119E+03  0.106291573141E+03  0.100524942063E+03
  0.947080097295E+02  0.888406093118E+02  0.829228306112E+02  0.769550380056E+02  0.709378908852E+02
  0.648723646532E+02  0.587597744871E+02  0.526018017780E+02  0.464005216584E+02  0.401584339415E+02
  0.338784954647E+02  0.275641547642E+02  0.212193880127E+02  0.148487357410E+02  0.845733906720E+01
  0.205097364616E+01 -0.436392029582E+01 -0.107802159591E+02 -0.171900888638E+02 -0.235850222863E+02
 -0.299558349853E+02 -0.362927379858E+02 -0.425854278787E+02 -0.488232247855E+02 -0.549952597596E+02
 -0.610907166624E+02 -0.670991244077E+02 -0.730106884687E+02 -0.788166342499E+02 -0.845095149218E+02
 -0.900834092078E+02 -0.955339026190E+02 -0.100857716811E+03 -0.106051833411E+03 -0.111111978831E+03
 -0.116030415117E+03 -0.120793161798E+03 -0.125377037340E+03 -0.129747275957E+03 -0.133856725681E+03
 -0.137647696428E+03 -0.141057113026E+03 -0.144024768043E+03 -0.146503387802E+03 -0.148468392823E+03
 -0.149925030661E+03 -0.150911035663E+03 -0.151493845288E+03 -0.151762477402E+03 -0.151815512684E+03
 -0.151748046822E+03 -0.151641176986E+03 -0.151556611218E+03 -0.151536757087E+03 -0.151608467272E+03
 -0.151787916929E+03 -0.152084727310E+03 -0.152504627446E+03 -0.153050824870E+03 -0.153724598497E+03
 -0.154525581850E+03 -0.155452000555E+03 -0.156500954220E+03 -0.157668719182E+03 -0.158951034694E+03
 -0.160343319478E+03 -0.161840808784E+03 -0.163438597937E+03 -0.165131608022E+03 -0.166914474614E+03
 -0.168781373982E+03 -0.170725788712E+03 -0.172740217992E+03 -0.174815840803E+03 -0.176942140759E+03
 -0.179106526466E+03 -0.181293997161E+03 -0.183486945866E+03 -0.185665240065E+03 -0.187806762758E+03
 -0.189888635284E+03 -0.191889325327E+03 -0.193791737248E+03 -0.195587102052E+03 -0.197278898362E+03
 -0.198884896683E+03 -0.200433565282E+03 -0.201949036525E+03 -0.203419744999E+03 -0.204756115888E+03
 -0.205765099811E+03 -0.206187234807E+03 -0.205819454610E+03 -0.204670029385E+03 -0.203006812659E+03
 -0.201199396033E+03 -0.199488631091E+03 -0.197917080799E+03 -0.196419719220E+03 -0.194921039569E+03
 -0.193373086940E+03 -0.191755693825E+03 -0.190066002202E+03 -0.188308527746E+03 -0.186488571488E+03
 -0.184609069810E+03 -0.182670001212E+03 -0.180669185695E+03 -0.178603502578E+03 -0.176469962546E+03
 -0.174266443261E+03 -0.171992050512E+03 -0.169647244368E+03 -0.167233774594E+03 -0.164754524181E+03
 -0.162213304455E+03 -0.159614631505E+03 -0.156963503254E+03 -0.154265188785E+03 -0.151525040512E+03
 -0.148748339339E+03 -0.145940176118E+03 -0.143105385457E+03 -0.140248534372E+03 -0.137373966237E+03
 -0.134485903146E+03 -0.131588562440E+03 -0.128686304848E+03 -0.125783732616E+03 -0.122885730422E+03
 -0.119997405231E+03 -0.117123908411E+03 -0.114270140656E+03 -0.111440372132E+03 -0.108637854996E+03
 -0.105864559266E+03 -0.103121196440E+03 -0.100407662644E+03 -0.977238788741E+02 -0.950707736360E+02
 -0.924509858396E+02 -0.898689272896E+02 -0.873301714041E+02 -0.848404830866E+02 -0.824049340416E+02
 -0.800273903635E+02 -0.777104111760E+02 -0.754554234263E+02 -0.732629955214E+02 -0.711330997055E+02
 -0.690652966855E+02 -0.670588342651E+02 -0.651126805527E+02 -0.632254982428E+02 -0.613956083468E+02
 -0.596209567965E+02 -0.578991192579E+02 -0.562273660862E+02 -0.546027810230E+02 -0.530224243282E+02
 -0.514835149880E+02 -0.499835884418E+02 -0.485206183098E+02 -0.470930811509E+02 -0.456999669524E+02
 -0.443407431717E+02 -0.430152842494E+02 -0.417237779651E+02 -0.404666196601E+02 -0.392442913885E+02
 -0.380572634929E+02 -0.369058729242E+02 -0.357902401500E+02 -0.347102003645E+02 -0.336652680605E+02
 -0.326546371073E+02
 core charge-density
  0.360062745574E-03  0.383496555890E-03  0.408453967269E-03  0.435033884783E-03  0.463341618672E-03
  0.493489297656E-03  0.525596308755E-03  0.559789765335E-03  0.596205005131E-03  0.634986120238E-03
  0.676286520912E-03  0.720269535615E-03  0.767109049273E-03  0.816990182435E-03  0.870110013732E-03
  0.926678348499E-03  0.986918536355E-03  0.105106834095E-02  0.111938086500E-02  0.119212553429E-02
  0.126958914413E-02  0.135207697229E-02  0.143991396267E-02  0.153344598382E-02  0.163304116735E-02
  0.173909133095E-02  0.185201349134E-02  0.197225147282E-02  0.210027761724E-02  0.223659460168E-02
  0.238173737060E-02  0.253627518936E-02  0.270081382666E-02  0.287599787385E-02  0.306251320942E-02
  0.326108961754E-02  0.347250357017E-02  0.369758118251E-02  0.393720135247E-02  0.419229909517E-02
  0.446386908435E-02  0.475296941309E-02  0.506072558702E-02  0.538833476386E-02  0.573707025419E-02
  0.610828629868E-02  0.650342313843E-02  0.692401239559E-02  0.737168278252E-02  0.784816615876E-02
  0.835530395616E-02  0.889505399337E-02  0.946949770252E-02  0.100808477915E-01  0.107314563670E-01
  0.114238235446E-01  0.121606065734E-01  0.129446295041E-01  0.137788934316E-01  0.146665873432E-01
  0.156110996068E-01  0.166160301336E-01  0.176852032528E-01  0.188226813364E-01  0.200327792144E-01
  0.213200794230E-01  0.226894483297E-01  0.241460531808E-01  0.256953801193E-01  0.273432532242E-01
  0.290958546206E-01  0.309597457174E-01  0.329418896259E-01  0.350496748181E-01  0.372909400857E-01
  0.396740008593E-01  0.422076769535E-01  0.449013218021E-01  0.477648532522E-01  0.508087859839E-01
  0.540442656292E-01  0.574831046588E-01  0.611378201124E-01  0.650216732444E-01  0.691487111621E-01
  0.735338105285E-01  0.781927234080E-01  0.831421253261E-01  0.883996656207E-01  0.939840201539E-01
  0.999149464583E-01  0.106213341381E+00  0.112901301293E+00  0.120002184926E+00  0.127540678883E+00
  0.135542865882E+00  0.144036295762E+00  0.153050059297E+00  0.162614864825E+00  0.172763117716E+00
  0.183529002661E+00  0.194948568778E+00  0.207059817487E+00  0.219902793102E+00  0.233519676054E+00
  0.247954878661E+00  0.263255143278E+00  0.279469642704E+00  0.296650082607E+00  0.314850805768E+00
  0.334128897831E+00  0.354544294260E+00  0.376159888103E+00  0.399041638150E+00  0.423258676968E+00
  0.448883418272E+00  0.475991662982E+00  0.504662703252E+00  0.534979423688E+00  0.567028398840E+00
  0.600899985998E+00  0.636688412181E+00  0.674491854118E+00  0.714412509882E+00  0.756556660729E+00
  0.801034721522E+00  0.847961278028E+00  0.897455109172E+00  0.949639192202E+00  0.100464068856E+01
  0.106259090803E+01  0.112362524868E+01  0.118788310970E+01  0.125550777438E+01  0.132664625993E+01
  0.140144913097E+01  0.148007027307E+01  0.156266662270E+01  0.164939784978E+01  0.174042598866E+01
  0.183591501347E+01  0.193603035341E+01  0.204093834359E+01  0.215080560685E+01  0.226579836199E+01
  0.238608165370E+01  0.251181849971E+01  0.264316895063E+01  0.278028905791E+01  0.292332974608E+01
  0.307243558512E+01  0.322774345954E+01  0.338938113128E+01  0.355746569383E+01  0.373210191604E+01
  0.391338047463E+01  0.410137607580E+01  0.429614546705E+01  0.449772534208E+01  0.470613014300E+01
  0.492134976566E+01  0.514334717627E+01  0.537205594913E+01  0.560737773808E+01  0.584917969662E+01
  0.609729186466E+01  0.635150454276E+01  0.661156567801E+01  0.687717828934E+01  0.714799796338E+01
  0.742363045602E+01  0.770362943853E+01  0.798749443140E+01  0.827466897244E+01  0.856453907032E+01
  0.885643199783E+01  0.914961548339E+01  0.944329736190E+01  0.973662574937E+01  0.100286898076E+02
  0.103185211669E+02  0.106050960761E+02  0.108873383461E+02  0.111641231568E+02  0.114342817875E+02
  0.116966073325E+02  0.119498614536E+02  0.121927822136E+02  0.124240930264E+02  0.126425127436E+02
  0.128467668856E+02  0.130356000054E+02  0.132077891550E+02  0.133621584014E+02  0.134975943119E+02
  0.136130623072E+02  0.137076237432E+02  0.137804535584E+02  0.138308582882E+02  0.138582942124E+02
  0.138623853730E+02  0.138429411623E+02  0.137999731511E+02  0.137337107989E+02  0.136446156605E+02
  0.135333936821E+02  0.134010051684E+02  0.132486719889E+02  0.130778815985E+02  0.128903874530E+02
  0.126882054258E+02  0.124736058632E+02  0.122491009638E+02  0.120174272276E+02  0.117815227925E+02
  0.115444995660E+02  0.113096101542E+02  0.110802097047E+02  0.108597128962E+02  0.106515464314E+02
  0.104590975202E+02  0.102856589626E+02  0.101343715654E+02  0.100081647435E+02  0.990969627037E+01
  0.984129224285E+01  0.980488843262E+01  0.980197429720E+01  0.983354101203E+01  0.990003495875E+01
  0.100013181462E+02  0.101366370376E+02  0.103046011957E+02  0.105031730305E+02  0.107296697156E+02
  0.109807780508E+02  0.112525826969E+02  0.115406078771E+02  0.118398723306E+02  0.121449570703E+02
  0.124500852457E+02  0.127492131524E+02  0.130361311147E+02  0.133045726245E+02  0.135483297887E+02
  0.137613728249E+02  0.139379711019E+02  0.140728130289E+02  0.141611219858E+02  0.141987654270E+02
  0.141823543249E+02  0.141093301969E+02  0.139780371365E+02  0.137877764940E+02  0.135388421725E+02
  0.132325348769E+02  0.128711541069E+02  0.124579671918E+02  0.119971552291E+02  0.114937364094E+02
  0.109534678477E+02  0.103827277300E+02  0.978838026569E+01  0.917762661678E+01  0.855784563908E+01
  0.793642885506E+01  0.732061458034E+01  0.671732645895E+01  0.613302177252E+01  0.557355468916E+01
  0.504405904860E+01  0.454885416013E+01  0.409137553029E+01  0.367413029235E+01  0.329867503656E+01
  0.296561309898E+01  0.267461087459E+01  0.242443819928E+01  0.221304244090E+01  0.203766321326E+01
  0.189498128587E+01  0.178127926071E+01  0.169259065558E+01  0.162483020649E+01  0.157391109631E+01
  0.153585427400E+01  0.150688956524E+01  0.148354531019E+01  0.146272303821E+01  0.144175453903E+01
  0.141843977592E+01  0.139106519438E+01  0.135840303751E+01  0.131969321536E+01  0.127461001683E+01
  0.122321647860E+01  0.116590954370E+01  0.110335921559E+01  0.103644486871E+01  0.966191618500E+00
  0.893709323162E+00  0.820136356787E+00  0.746589819988E+00  0.674123355689E+00  0.603693296831E+00
  0.536133358078E+00  0.472137732357E+00  0.412252151017E+00  0.356872131924E+00  0.306247476578E+00
  0.260491933563E+00  0.219596871041E+00  0.183447785381E+00  0.151842507850E+00  0.124510055025E+00
  0.101129192328E+00  0.813459350774E-01  0.647893873473E-01  0.510855026970E-01  0.398685297483E-01
  0.307900677240E-01  0.235257932045E-01  0.177800233330E-01  0.132883507642E-01  0.981862471924E-02
  0.717056798360E-02  0.517432063682E-02  0.368819386026E-02  0.259590239376E-02  0.180351930235E-02
  0.123636047699E-02  0.835961679504E-03  0.557264097032E-03  0.366081231946E-03  0.236884050058E-03
  0.150913641352E-03  0.946106723233E-04  0.583374974681E-04  0.353607381593E-04  0.210583172259E-04
  0.123143462196E-04  0.706699867768E-05  0.397777000351E-05  0.219464896845E-05  0.118616629123E-05
  0.627638968935E-06  0.324922962376E-06  0.164464522267E-06  0.813377495259E-07  0.392769122702E-07
  0.185052097535E-07  0.850033726784E-08  0.380385806842E-08  0.165693111609E-08  0.701951673152E-09
  0.288966279002E-09  0.115484185236E-09  0.447625693660E-10  0.168108665345E-10  0.611078952073E-11
  0.214768586491E-11
 kinetic energy-density
  0.167602070520E+03  0.168786521936E+03  0.170017326159E+03  0.171296053487E+03  0.172624364965E+03
  0.174003987354E+03  0.175436741784E+03  0.176924588764E+03  0.178469446269E+03  0.180073523125E+03
  0.181738970855E+03  0.183468228327E+03  0.185263641954E+03  0.187127864334E+03  0.189063661811E+03
  0.191073868322E+03  0.193161480215E+03  0.195329750667E+03  0.197581999071E+03  0.199921752550E+03
  0.202352717031E+03  0.204878825823E+03  0.207504162881E+03  0.210233058034E+03  0.213070047500E+03
  0.216019900880E+03  0.219087645815E+03  0.222278546869E+03  0.225598148897E+03  0.229052269701E+03
  0.232647031694E+03  0.236388861638E+03  0.240284512533E+03  0.244341085523E+03  0.248566039256E+03
  0.252967215086E+03  0.257552855139E+03  0.262331623940E+03  0.267312632429E+03  0.272505461603E+03
  0.277920188907E+03  0.283567415646E+03  0.289458296305E+03  0.295604569591E+03  0.302018591182E+03
  0.308713367783E+03  0.315702599279E+03  0.323000705771E+03  0.330622882407E+03  0.338585139182E+03
  0.346904337801E+03  0.355598258142E+03  0.364685632661E+03  0.374186218954E+03  0.384120833550E+03
  0.394511443338E+03  0.405381208682E+03  0.416754553037E+03  0.428657261692E+03  0.441116512536E+03
  0.454160996275E+03  0.467820991333E+03  0.482128443998E+03  0.497117076898E+03  0.512822484259E+03
  0.529282241989E+03  0.546536002762E+03  0.564625658079E+03  0.583595406977E+03  0.603491929005E+03
  0.624364511796E+03  0.646265197621E+03  0.669248934752E+03  0.693373747043E+03  0.718700904526E+03
  0.745295099609E+03  0.773224646695E+03  0.802561677833E+03  0.833382354573E+03  0.865767085898E+03
  0.899800776142E+03  0.935573046640E+03  0.973178533629E+03  0.101271708574E+04  0.105429416836E+04
  0.109802101475E+04  0.114401505199E+04  0.119240017951E+04  0.124330714278E+04  0.129687381614E+04
  0.135324566852E+04  0.141257613281E+04  0.147502695498E+04  0.154076867564E+04  0.160998107947E+04
  0.168285362413E+04  0.175958592190E+04  0.184038827809E+04  0.192548214935E+04  0.201510075809E+04
  0.210948954492E+04  0.220890684530E+04  0.231362442196E+04  0.242392808075E+04  0.254011832982E+04
  0.266251098336E+04  0.279143785774E+04  0.292724742248E+04  0.307030550065E+04  0.322099597722E+04
  0.337972148819E+04  0.354690416160E+04  0.372298633347E+04  0.390843126872E+04  0.410372390219E+04
  0.430937153578E+04  0.452590458267E+04  0.475387723150E+04  0.499386815694E+04  0.524648114784E+04
  0.551234574252E+04  0.579211782483E+04  0.608648015545E+04  0.639614277839E+04  0.672184359446E+04
  0.706434854722E+04  0.742445193379E+04  0.780297659470E+04  0.820077383901E+04  0.861872347369E+04
  0.905773347141E+04  0.951873960076E+04  0.100027048290E+05  0.105106185678E+05  0.110434956115E+05
  0.116023749128E+05  0.121883180622E+05  0.128024074540E+05  0.134457441573E+05  0.141194454400E+05
  0.148246418956E+05  0.155624741921E+05  0.163340893497E+05  0.171406365925E+05  0.179832626922E+05
  0.188631067361E+05  0.197812944058E+05  0.207389316057E+05  0.217370974853E+05  0.227768368311E+05
  0.238591517313E+05  0.249849925608E+05  0.261552482468E+05  0.273707357543E+05  0.286321888330E+05
  0.299402459806E+05  0.312954376209E+05  0.326981725444E+05  0.341487235406E+05  0.356472123251E+05
  0.371935937630E+05  0.387876394107E+05  0.404289204663E+05  0.421167902173E+05  0.438503659549E+05
  0.456285107543E+05  0.474498147162E+05  0.493125765068E+05  0.512147848590E+05  0.531541000479E+05
  0.551278365723E+05  0.571329458351E+05  0.591660003036E+05  0.612231787121E+05  0.633002529890E+05
  0.653925770164E+05  0.674950776066E+05  0.696022483185E+05  0.717081460067E+05  0.738063910796E+05
  0.758901713367E+05  0.779522502094E+05  0.799849796102E+05  0.819803177313E+05  0.839298524877E+05
  0.858248304455E+05  0.876561921857E+05  0.894146137632E+05  0.910905549570E+05  0.926743141690E+05
  0.941560901650E+05  0.955260506133E+05  0.967744072703E+05  0.978914974982E+05  0.988678719447E+05
  0.996943875610E+05  0.100362305506E+06  0.100863393053E+06  0.101190028435E+06  0.101335307537E+06
  0.101293151093E+06  0.101058410910E+06  0.100626973401E+06  0.999958588639E+05  0.991633143467E+05
  0.981288983538E+05  0.968935551995E+05  0.954596770728E+05  0.938311516656E+05  0.920133934793E+05
  0.900133569463E+05  0.878395297830E+05  0.855019051154E+05  0.830119314957E+05  0.803824400719E+05
  0.776275488542E+05  0.747625444861E+05  0.718037424500E+05  0.687683272780E+05  0.656741748213E+05
  0.625396589949E+05  0.593834456075E+05  0.562242765657E+05  0.530807457006E+05  0.499710706678E+05
  0.469128621702E+05  0.439228944766E+05  0.410168816499E+05  0.382092654868E+05  0.355130223582E+05
  0.329394964207E+05  0.304982656762E+05  0.281970453558E+05  0.260416305720E+05  0.240358777768E+05
  0.221817226499E+05  0.204792309210E+05  0.189266783243E+05  0.175206563955E+05  0.162562013712E+05
  0.151269439700E+05  0.141252776661E+05  0.132425426780E+05  0.124692221370E+05  0.117951466858E+05
  0.112097028474E+05  0.107020410020E+05  0.102612781195E+05  0.987669134314E+04  0.953789822631E+04
  0.923502055949E+04  0.895882878117E+04  0.870086504854E+04  0.845354342883E+04  0.821022641109E+04
  0.796527760342E+04  0.771409084452E+04  0.745309665976E+04  0.717974716110E+04  0.689248093198E+04
  0.659066958281E+04  0.627454784936E+04  0.594512908342E+04  0.560410820060E+04  0.525375392301E+04
  0.489679249303E+04  0.453628516002E+04  0.417550217249E+04  0.381779672285E+04  0.346648353279E+04
  0.312472687460E+04  0.279544616579E+04  0.248124507009E+04  0.218437031979E+04  0.190669893242E+04
  0.164973740779E+04  0.141460563956E+04  0.120198503151E+04  0.101204634008E+04  0.844413311447E+03
  0.698217625357E+03  0.572234257284E+03  0.465020175693E+03  0.375002136489E+03  0.300523641627E+03
  0.239880425247E+03  0.191357812305E+03  0.153269702354E+03  0.123995461551E+03  0.102011847680E+03
  0.859184700183E+02  0.744562381993E+02  0.665188286928E+02  0.611575321444E+02  0.575801100283E+02
  0.551444916046E+02  0.533482584216E+02  0.518150215563E+02  0.502787038955E+02  0.485667885207E+02
  0.465834073293E+02  0.442930377235E+02  0.417053910981E+02  0.388619192230E+02  0.358241326524E+02
  0.326639922546E+02  0.294561602185E+02  0.262721640028E+02  0.231762432590E+02  0.202226813746E+02
  0.174543920369E+02  0.149025262677E+02  0.125868716694E+02  0.105168320130E+02  0.869279366465E+01
  0.710770996355E+01  0.574876028223E+01  0.459896808567E+01  0.363869066679E+01  0.284692109161E+01
  0.220236901472E+01  0.168430997953E+01  0.127321173285E+01  0.951159692485E+00  0.702111433756E+00
  0.512011939245E+00  0.368798892817E+00  0.262323443792E+00  0.184208867736E+00  0.127667979555E+00
  0.872987376521E-01  0.588749605747E-01  0.391452743319E-01  0.256490919404E-01  0.165544959507E-01
  0.105198279586E-01  0.657866387309E-02  0.404651587336E-02  0.244685373356E-02  0.145370963754E-02
  0.848089148522E-03  0.485560390005E-03  0.272659190375E-03  0.150073484011E-03  0.809136753626E-04
  0.427068096655E-04  0.220520279331E-04  0.111324414592E-04  0.549074575312E-05  0.264406830016E-05
  0.124224423984E-05  0.569005215661E-06  0.253904246689E-06  0.110286805329E-06  0.465925846811E-07
  0.191281347764E-07  0.762423313516E-08  0.294763924700E-08  0.110427099291E-08  0.400452206693E-09
  0.140421147910E-09
 mkinetic energy-density pseudized
  0.252149392006E-06  0.268814550095E-06  0.286581148447E-06  0.305521983890E-06  0.325714664569E-06
  0.347241927937E-06  0.370191979762E-06  0.394658855544E-06  0.420742805815E-06  0.448550706903E-06
  0.478196498850E-06  0.509801652267E-06  0.543495666050E-06  0.579416597986E-06  0.617711630431E-06
  0.658537673377E-06  0.702062007371E-06  0.748462968933E-06  0.797930681270E-06  0.850667833286E-06
  0.906890510080E-06  0.966829078330E-06  0.103072913020E-05  0.109885248963E-05  0.117147828513E-05
  0.124890409346E-05  0.133144715897E-05  0.141944569343E-05  0.151326026183E-05  0.161327525977E-05
  0.171990048847E-05  0.183357283388E-05  0.195475805679E-05  0.208395270123E-05  0.222168612902E-05
  0.236852268873E-05  0.252506402810E-05  0.269195155919E-05  0.286986908649E-05  0.305954560879E-05
  0.326175830610E-05  0.347733572413E-05  0.370716116910E-05  0.395217632708E-05  0.421338512235E-05
  0.449185783095E-05  0.478873546598E-05  0.510523445279E-05  0.544265161312E-05  0.580236947875E-05
  0.618586195620E-05  0.659470036595E-05  0.703055988071E-05  0.749522638928E-05  0.799060381403E-05
  0.851872191198E-05  0.908174459152E-05  0.968197877877E-05  0.103218838699E-04  0.110040818084E-04
  0.117313678277E-04  0.125067219051E-04  0.133333209711E-04  0.142145519268E-04  0.151540255216E-04
  0.161555911470E-04  0.172233526100E-04  0.183616849472E-04  0.195752523510E-04  0.208690272812E-04
  0.222483108379E-04  0.237187544829E-04  0.252863831956E-04  0.269576201592E-04  0.287393130792E-04
  0.306387622405E-04  0.326637504195E-04  0.348225747729E-04  0.371240808336E-04  0.395776987544E-04
  0.421934819461E-04  0.449821482702E-04  0.479551239528E-04  0.511245904024E-04  0.545035341202E-04
  0.581057999106E-04  0.619461476073E-04  0.660403125490E-04  0.704050700516E-04  0.750583041418E-04
  0.800190808328E-04  0.853077262433E-04  0.909459098790E-04  0.969567334180E-04  0.103364825365E-03
  0.110196441959E-03  0.117479574751E-03  0.125244065296E-03  0.133521727412E-03  0.142346477535E-03
  0.151754473676E-03  0.161784263572E-03  0.172476942613E-03  0.183876322226E-03  0.196029109368E-03
  0.208985097892E-03  0.222797372557E-03  0.237522526519E-03  0.253220893195E-03  0.269956793451E-03
  0.287798799124E-03  0.306820013957E-03  0.327098373101E-03  0.348716962409E-03  0.371764358827E-03
  0.396334993281E-03  0.422529537537E-03  0.450455316638E-03  0.480226748574E-03  0.511965813024E-03
  0.545802551056E-03  0.581875597853E-03  0.620332750633E-03  0.661331574097E-03  0.705040045875E-03
  0.751637244619E-03  0.801314083559E-03  0.854274092519E-03  0.910734251595E-03  0.970925879916E-03
  0.103509558311E-02  0.110350626335E-02  0.117643819616E-02  0.125419017828E-02  0.133708075143E-02
  0.142544950683E-02  0.151965847593E-02  0.162009361294E-02  0.172716637535E-02  0.184131540869E-02
  0.196300834270E-02  0.209274370593E-02  0.223105296690E-02  0.237850270993E-02  0.253569695462E-02
  0.270327962846E-02  0.288193720263E-02  0.307240150178E-02  0.327545269919E-02  0.349192250961E-02
  0.372269759278E-02  0.396872318138E-02  0.423100694845E-02  0.451062312975E-02  0.480871691804E-02
  0.512650914711E-02  0.546530128453E-02  0.582648075363E-02  0.621152660609E-02  0.662201556835E-02
  0.705962848639E-02  0.752615719488E-02  0.802351183872E-02  0.855372867657E-02  0.911897839796E-02
  0.972157498755E-02  0.103639851726E-01  0.110488384915E-01  0.117789380243E-01  0.125572718282E-01
  0.133870251242E-01  0.142715932838E-01  0.152145956683E-01  0.162198903755E-01  0.172915899535E-01
  0.184340781441E-01  0.196520277228E-01  0.209504195065E-01  0.223345626041E-01  0.238101159913E-01
  0.253831114942E-01  0.270599782728E-01  0.288475689008E-01  0.307531871455E-01  0.327846175541E-01
  0.349501569649E-01  0.372586480643E-01  0.397195151210E-01  0.423428020349E-01  0.451392128480E-01
  0.481201548722E-01  0.512977845988E-01  0.546850565656E-01  0.582957753636E-01  0.621446509820E-01
  0.662473576958E-01  0.706205967166E-01  0.752821628363E-01  0.802510153080E-01  0.855473532219E-01
  0.911926956464E-01  0.972099668212E-01  0.103623586702E+00  0.110459567171E+00  0.117745614253E+00
  0.125511236668E+00  0.133787861108E+00  0.142608954591E+00  0.152010154317E+00  0.162029405420E+00
  0.172707107054E+00  0.184086267259E+00  0.196212667068E+00  0.209135034336E+00  0.222905227766E+00
  0.237578431656E+00  0.253213361859E+00  0.269872483484E+00  0.287622240864E+00  0.306533300304E+00
  0.326680806146E+00  0.348144650649E+00  0.371009758191E+00  0.395366384255E+00  0.421310429664E+00
  0.448943770442E+00  0.478374603668E+00  0.509717809595E+00  0.543095330240E+00  0.578636564530E+00
  0.616478779993E+00  0.656767540808E+00  0.699657151866E+00  0.745311118286E+00  0.793902619585E+00
  0.845614997400E+00  0.900642255349E+00  0.959189569213E+00  0.102147380516E+01  0.108772404325E+01
  0.115818210280E+01  0.123310306562E+01  0.131275579209E+01  0.139742342459E+01  0.148740387125E+01
  0.158301026223E+01  0.168457136933E+01  0.179243197803E+01  0.190695319980E+01  0.202851271026E+01
  0.215750489685E+01  0.229434089741E+01  0.243944850820E+01  0.259327193730E+01  0.275627137585E+01
  0.292892235623E+01  0.311171486235E+01  0.330515215300E+01  0.350974925447E+01  0.372603107395E+01
  0.395453007961E+01  0.419578348774E+01  0.445032989126E+01  0.471870525755E+01  0.500143821748E+01
  0.529904456033E+01  0.561202084356E+01  0.594083701946E+01  0.628592797555E+01  0.664768388016E+01
  0.702643922123E+01  0.742246042385E+01  0.783593193252E+01  0.826694064683E+01  0.871545860630E+01
  0.918132383146E+01  0.966421924622E+01  0.101636496311E+02  0.106789165914E+02  0.112090915684E+02
  0.117529869808E+02  0.123091256547E+02  0.128757087930E+02  0.134505828443E+02  0.140312057687E+02
  0.146146133540E+02  0.151973864293E+02  0.157756200396E+02  0.163448958984E+02  0.169002597208E+02
  0.174362053540E+02  0.179466679703E+02  0.184250289481E+02  0.188641354478E+02  0.192563380580E+02
  0.195935502262E+02  0.198673334741E+02  0.200690125712E+02  0.201898248639E+02  0.202211077508E+02
  0.201545277838E+02  0.199823539448E+02  0.196977761994E+02  0.192952683087E+02  0.187709909605E+02
  0.181232274012E+02  0.173528387786E+02  0.164637202207E+02  0.154632312272E+02  0.143625652552E+02
  0.131770136246E+02  0.119260683971E+02  0.106332983554E+02  0.932592261188E+01  0.803399916404E+01
  0.678914287526E+01  0.562269150532E+01  0.456325279252E+01  0.363359406267E+01  0.284688270894E+01
  0.220236901472E+01  0.168430997953E+01  0.127321173285E+01  0.951159692485E+00  0.702111433756E+00
  0.512011939245E+00  0.368798892817E+00  0.262323443792E+00  0.184208867736E+00  0.127667979555E+00
  0.872987376521E-01  0.588749605747E-01  0.391452743319E-01  0.256490919404E-01  0.165544959507E-01
  0.105198279586E-01  0.657866387309E-02  0.404651587336E-02  0.244685373356E-02  0.145370963754E-02
  0.848089148522E-03  0.485560390005E-03  0.272659190375E-03  0.150073484011E-03  0.809136753626E-04
  0.427068096655E-04  0.220520279331E-04  0.111324414592E-04  0.549074575312E-05  0.264406830016E-05
  0.124224423984E-05  0.569005215661E-06  0.253904246689E-06  0.110286805329E-06  0.465925846811E-07
  0.191281347764E-07  0.762423313516E-08  0.294763924700E-08  0.110427099291E-08  0.400452206693E-09
  0.140421147910E-09
 local pseudopotential core
 -0.306810392961E+03 -0.306811829464E+03 -0.306813220724E+03 -0.306814568165E+03 -0.306815873165E+03
 -0.306817137062E+03 -0.306818361150E+03 -0.306819546682E+03 -0.306820694871E+03 -0.306821806896E+03
 -0.306822883893E+03 -0.306823926964E+03 -0.306824937179E+03 -0.306825915571E+03 -0.306826863142E+03
 -0.306827780862E+03 -0.306828669672E+03 -0.306829530480E+03 -0.306830364169E+03 -0.306831171591E+03
 -0.306831953572E+03 -0.306832710914E+03 -0.306833444392E+03 -0.306834154755E+03 -0.306834842732E+03
 -0.306835509026E+03 -0.306836154320E+03 -0.306836779272E+03 -0.306837384523E+03 -0.306837970692E+03
 -0.306838538379E+03 -0.306839088164E+03 -0.306839620609E+03 -0.306840136258E+03 -0.306840635640E+03
 -0.306841119264E+03 -0.306841587625E+03 -0.306842041201E+03 -0.306842480455E+03 -0.306842905837E+03
 -0.306843317780E+03 -0.306843716705E+03 -0.306844103019E+03 -0.306844477116E+03 -0.306844839377E+03
 -0.306845190172E+03 -0.306845529858E+03 -0.306845858781E+03 -0.306846177275E+03 -0.306846485664E+03
 -0.306846784261E+03 -0.306847073370E+03 -0.306847353284E+03 -0.306847624286E+03 -0.306847886651E+03
 -0.306848140645E+03 -0.306848386522E+03 -0.306848624532E+03 -0.306848854914E+03 -0.306849077899E+03
 -0.306849293712E+03 -0.306849502567E+03 -0.306849704674E+03 -0.306849900233E+03 -0.306850089440E+03
 -0.306850272480E+03 -0.306850449535E+03 -0.306850620779E+03 -0.306850786379E+03 -0.306850946496E+03
 -0.306851101285E+03 -0.306851250895E+03 -0.306851395469E+03 -0.306851535144E+03 -0.306851670052E+03
 -0.306851800319E+03 -0.306851926064E+03 -0.306852047403E+03 -0.306852164444E+03 -0.306852277292E+03
 -0.306852386046E+03 -0.306852490797E+03 -0.306852591635E+03 -0.306852688641E+03 -0.306852781894E+03
 -0.306852871465E+03 -0.306852957421E+03 -0.306853039823E+03 -0.306853118727E+03 -0.306853194184E+03
 -0.306853266239E+03 -0.306853334931E+03 -0.306853400294E+03 -0.306853462355E+03 -0.306853521137E+03
 -0.306853576654E+03 -0.306853628917E+03 -0.306853677929E+03 -0.306853723685E+03 -0.306853766175E+03
 -0.306853805381E+03 -0.306853841279E+03 -0.306853873835E+03 -0.306853903008E+03 -0.306853928749E+03
 -0.306853951001E+03 -0.306853969695E+03 -0.306853984756E+03 -0.306853996096E+03 -0.306854003617E+03
 -0.306854007213E+03 -0.306854006761E+03 -0.306854002131E+03 -0.306853993175E+03 -0.306853979736E+03
 -0.306853961638E+03 -0.306853938694E+03 -0.306853910697E+03 -0.306853877426E+03 -0.306853838638E+03
 -0.306853794075E+03 -0.306853743456E+03 -0.306853686478E+03 -0.306853622816E+03 -0.306853552120E+03
 -0.306853474015E+03 -0.306853388096E+03 -0.306853293931E+03 -0.306853191056E+03 -0.306853078974E+03
 -0.306852957151E+03 -0.306852825017E+03 -0.306852681963E+03 -0.306852527335E+03 -0.306852360435E+03
 -0.306852180517E+03 -0.306851986782E+03 -0.306851778379E+03 -0.306851554397E+03 -0.306851313863E+03
 -0.306851055737E+03 -0.306850778912E+03 -0.306850482202E+03 -0.306850164344E+03 -0.306849823988E+03
 -0.306849459694E+03 -0.306849069926E+03 -0.306848653044E+03 -0.306848207300E+03 -0.306847730826E+03
 -0.306847221632E+03 -0.306846677594E+03 -0.306846096448E+03 -0.306845475777E+03 -0.306844813004E+03
 -0.306844105381E+03 -0.306843349977E+03 -0.306842543667E+03 -0.306841683117E+03 -0.306840764773E+03
 -0.306839784845E+03 -0.306838739291E+03 -0.306837623803E+03 -0.306836433784E+03 -0.306835164335E+03
 -0.306833810233E+03 -0.306832365908E+03 -0.306830825421E+03 -0.306829182441E+03 -0.306827430217E+03
 -0.306825561551E+03 -0.306823568772E+03 -0.306821443697E+03 -0.306819177606E+03 -0.306816761200E+03
 -0.306814184565E+03 -0.306811437135E+03 -0.306808507641E+03 -0.306805384073E+03 -0.306802053626E+03
 -0.306798502649E+03 -0.306794716589E+03 -0.306790679933E+03 -0.306786376143E+03 -0.306781787587E+03
 -0.306776895471E+03 -0.306771679761E+03 -0.306766119098E+03 -0.306760190715E+03 -0.306753870342E+03
 -0.306747132108E+03 -0.306739948434E+03 -0.306732289923E+03 -0.306724125240E+03 -0.306715420981E+03
 -0.306706141543E+03 -0.306696248973E+03 -0.306685702818E+03 -0.306674459961E+03 -0.306662474441E+03
 -0.306649697274E+03 -0.306636076248E+03 -0.306621555715E+03 -0.306606076363E+03 -0.306589574981E+03
 -0.306571984198E+03 -0.306553232214E+03 -0.306533242510E+03 -0.306511933540E+03 -0.306489218403E+03
 -0.306465004491E+03 -0.306439193123E+03 -0.306411679143E+03 -0.306382350503E+03 -0.306351087814E+03
 -0.306317763872E+03 -0.306282243146E+03 -0.306244381246E+03 -0.306204024344E+03 -0.306161008570E+03
 -0.306115159364E+03 -0.306066290784E+03 -0.306014204783E+03 -0.305958690427E+03 -0.305899523074E+03
 -0.305836463499E+03 -0.305769256968E+03 -0.305697632251E+03 -0.305621300580E+03 -0.305539954540E+03
 -0.305453266900E+03 -0.305360889370E+03 -0.305262451284E+03 -0.305157558213E+03 -0.305045790487E+03
 -0.304926701647E+03 -0.304799816796E+03 -0.304664630872E+03 -0.304520606809E+03 -0.304367173618E+03
 -0.304203724352E+03 -0.304029613970E+03 -0.303844157093E+03 -0.303646625649E+03 -0.303436246396E+03
 -0.303212198340E+03 -0.302973610027E+03 -0.302719556717E+03 -0.302449057441E+03 -0.302161071939E+03
 -0.301854497485E+03 -0.301528165594E+03 -0.301180838626E+03 -0.300811206293E+03 -0.300417882070E+03
 -0.299999399531E+03 -0.299554208624E+03 -0.299080671893E+03 -0.298577060690E+03 -0.298041551380E+03
 -0.297472221591E+03 -0.296867046534E+03 -0.296223895443E+03 -0.295540528187E+03 -0.294814592110E+03
 -0.294043619174E+03 -0.293225023480E+03 -0.292356099264E+03 -0.291434019458E+03 -0.290455834962E+03
 -0.289418474723E+03 -0.288318746812E+03 -0.287153340633E+03 -0.285918830480E+03 -0.284611680642E+03
 -0.283228252288E+03 -0.281764812404E+03 -0.280217545063E+03 -0.278582565342E+03 -0.276855936243E+03
 -0.275033688978E+03 -0.273111847052E+03 -0.271086454561E+03 -0.268953609203E+03 -0.266709500494E+03
 -0.264350453728E+03 -0.261872980255E+03 -0.259273834628E+03 -0.256550079231E+03 -0.253699156935E+03
 -0.250718972311E+03 -0.247607981825E+03 -0.244365293269E+03 -0.240990774406E+03 -0.237485170290E+03
 -0.233850227962E+03 -0.230088825852E+03 -0.226205102966E+03 -0.222204579058E+03 -0.218094250282E+03
 -0.213882633228E+03 -0.209579710580E+03 -0.205196699892E+03 -0.200745520597E+03 -0.196237781146E+03
 -0.191683085938E+03 -0.187086571879E+03 -0.182446005232E+03 -0.177749647753E+03 -0.172977189001E+03
 -0.168106221637E+03 -0.163124134256E+03 -0.158068832451E+03 -0.153133965880E+03 -0.148303647424E+03
 -0.143410661082E+03 -0.138314185188E+03 -0.133967597962E+03 -0.129796482926E+03 -0.125751220792E+03
 -0.121821248099E+03 -0.118004629734E+03 -0.114308494665E+03 -0.110718371820E+03 -0.107218854133E+03
 -0.103840064971E+03 -0.100568915095E+03 -0.974010522160E+02 -0.943331465300E+02 -0.913619942299E+02
 -0.884845067832E+02 -0.856977050838E+02 -0.829987126523E+02 -0.803847492806E+02 -0.778531272717E+02
 -0.754012476295E+02 -0.730265933022E+02 -0.707267303755E+02 -0.684993001067E+02 -0.663420217125E+02
 -0.642526844487E+02 -0.622291478684E+02 -0.602693399163E+02 -0.583712532563E+02 -0.565329437775E+02
 -0.547525290351E+02 -0.530281856493E+02 -0.513581477132E+02 -0.497407049228E+02 -0.481742009073E+02
 -0.466570312560E+02 -0.451876424640E+02 -0.437645296402E+02 -0.423862352824E+02 -0.410513481303E+02
 -0.397585010207E+02 -0.385063701016E+02 -0.372936730344E+02 -0.361191679368E+02 -0.349816520192E+02
 -0.338799603716E+02
 pspotential valence only
 -0.230667649705E+03 -0.230669086217E+03 -0.230670477485E+03 -0.230671824936E+03 -0.230673129946E+03
 -0.230674393854E+03 -0.230675617953E+03 -0.230676803497E+03 -0.230677951700E+03 -0.230679063739E+03
 -0.230680140751E+03 -0.230681183838E+03 -0.230682194070E+03 -0.230683172480E+03 -0.230684120071E+03
 -0.230685037812E+03 -0.230685926643E+03 -0.230686787475E+03 -0.230687621189E+03 -0.230688428637E+03
 -0.230689210647E+03 -0.230689968019E+03 -0.230690701529E+03 -0.230691411927E+03 -0.230692099941E+03
 -0.230692766274E+03 -0.230693411609E+03 -0.230694036606E+03 -0.230694641905E+03 -0.230695228124E+03
 -0.230695795865E+03 -0.230696345707E+03 -0.230696878214E+03 -0.230697393928E+03 -0.230697893380E+03
 -0.230698377078E+03 -0.230698845518E+03 -0.230699299178E+03 -0.230699738523E+03 -0.230700164000E+03
 -0.230700576046E+03 -0.230700975080E+03 -0.230701361510E+03 -0.230701735731E+03 -0.230702098124E+03
 -0.230702449060E+03 -0.230702788896E+03 -0.230703117979E+03 -0.230703436643E+03 -0.230703745214E+03
 -0.230704044006E+03 -0.230704333321E+03 -0.230704613456E+03 -0.230704884693E+03 -0.230705147309E+03
 -0.230705401569E+03 -0.230705647731E+03 -0.230705886045E+03 -0.230706116751E+03 -0.230706340081E+03
 -0.230706556261E+03 -0.230706765508E+03 -0.230706968033E+03 -0.230707164038E+03 -0.230707353720E+03
 -0.230707537267E+03 -0.230707714862E+03 -0.230707886682E+03 -0.230708052895E+03 -0.230708213666E+03
 -0.230708369153E+03 -0.230708519507E+03 -0.230708664874E+03 -0.230708805394E+03 -0.230708941203E+03
 -0.230709072431E+03 -0.230709199200E+03 -0.230709321631E+03 -0.230709439836E+03 -0.230709553925E+03
 -0.230709664001E+03 -0.230709770163E+03 -0.230709872504E+03 -0.230709971113E+03 -0.230710066075E+03
 -0.230710157468E+03 -0.230710245366E+03 -0.230710329839E+03 -0.230710410951E+03 -0.230710488761E+03
 -0.230710563325E+03 -0.230710634692E+03 -0.230710702906E+03 -0.230710768007E+03 -0.230710830029E+03
 -0.230710889002E+03 -0.230710944948E+03 -0.230710997887E+03 -0.230711047829E+03 -0.230711094783E+03
 -0.230711138747E+03 -0.230711179717E+03 -0.230711217681E+03 -0.230711252620E+03 -0.230711284507E+03
 -0.230711313311E+03 -0.230711338991E+03 -0.230711361499E+03 -0.230711380778E+03 -0.230711396764E+03
 -0.230711409383E+03 -0.230711418552E+03 -0.230711424177E+03 -0.230711426155E+03 -0.230711424372E+03
 -0.230711418701E+03 -0.230711409005E+03 -0.230711395132E+03 -0.230711376917E+03 -0.230711354182E+03
 -0.230711326732E+03 -0.230711294357E+03 -0.230711256829E+03 -0.230711213902E+03 -0.230711165313E+03
 -0.230711110774E+03 -0.230711049980E+03 -0.230710982600E+03 -0.230710908280E+03 -0.230710826640E+03
 -0.230710737272E+03 -0.230710639738E+03 -0.230710533570E+03 -0.230710418267E+03 -0.230710293290E+03
 -0.230710158066E+03 -0.230710011980E+03 -0.230709854374E+03 -0.230709684546E+03 -0.230709501745E+03
 -0.230709305169E+03 -0.230709093961E+03 -0.230708867205E+03 -0.230708623924E+03 -0.230708363075E+03
 -0.230708083542E+03 -0.230707784137E+03 -0.230707463591E+03 -0.230707120548E+03 -0.230706753565E+03
 -0.230706361097E+03 -0.230705941501E+03 -0.230705493020E+03 -0.230705013782E+03 -0.230704501791E+03
 -0.230703954914E+03 -0.230703370881E+03 -0.230702747267E+03 -0.230702081487E+03 -0.230701370787E+03
 -0.230700612225E+03 -0.230699802668E+03 -0.230698938773E+03 -0.230698016976E+03 -0.230697033476E+03
 -0.230695984221E+03 -0.230694864890E+03 -0.230693670876E+03 -0.230692397267E+03 -0.230691038826E+03
 -0.230689589968E+03 -0.230688044740E+03 -0.230686396795E+03 -0.230684639366E+03 -0.230682765239E+03
 -0.230680766721E+03 -0.230678635614E+03 -0.230676363174E+03 -0.230673940083E+03 -0.230671356405E+03
 -0.230668601547E+03 -0.230665664219E+03 -0.230662532383E+03 -0.230659193206E+03 -0.230655633011E+03
 -0.230651837213E+03 -0.230647790268E+03 -0.230643475606E+03 -0.230638875560E+03 -0.230633971303E+03
 -0.230628742761E+03 -0.230623168539E+03 -0.230617225831E+03 -0.230610890326E+03 -0.230604136111E+03
 -0.230596935566E+03 -0.230589259252E+03 -0.230581075787E+03 -0.230572351728E+03 -0.230563051425E+03
 -0.230553136884E+03 -0.230542567610E+03 -0.230531300446E+03 -0.230519289395E+03 -0.230506485437E+03
 -0.230492836331E+03 -0.230478286404E+03 -0.230462776328E+03 -0.230446242881E+03 -0.230428618695E+03
 -0.230409831982E+03 -0.230389806253E+03 -0.230368460008E+03 -0.230345706414E+03 -0.230321452956E+03
 -0.230295601074E+03 -0.230268045770E+03 -0.230238675194E+03 -0.230207370202E+03 -0.230174003888E+03
 -0.230138441089E+03 -0.230100537850E+03 -0.230060140869E+03 -0.230017086901E+03 -0.229971202123E+03
 -0.229922301467E+03 -0.229870187908E+03 -0.229814651711E+03 -0.229755469637E+03 -0.229692404093E+03
 -0.229625202243E+03 -0.229553595061E+03 -0.229477296328E+03 -0.229396001585E+03 -0.229309387006E+03
 -0.229217108233E+03 -0.229118799127E+03 -0.229014070469E+03 -0.228902508577E+03 -0.228783673868E+03
 -0.228657099336E+03 -0.228522288958E+03 -0.228378716032E+03 -0.228225821424E+03 -0.228063011752E+03
 -0.227889657479E+03 -0.227705090943E+03 -0.227508604297E+03 -0.227299447384E+03 -0.227076825539E+03
 -0.226839897321E+03 -0.226587772195E+03 -0.226319508147E+03 -0.226034109265E+03 -0.225730523288E+03
 -0.225407639129E+03 -0.225064284412E+03 -0.224699223012E+03 -0.224311152653E+03 -0.223898702569E+03
 -0.223460431280E+03 -0.222994824504E+03 -0.222500293262E+03 -0.221975172231E+03 -0.221417718388E+03
 -0.220826110032E+03 -0.220198446247E+03 -0.219532746909E+03 -0.218826953320E+03 -0.218078929601E+03
 -0.217286464949E+03 -0.216447276921E+03 -0.215559015896E+03 -0.214619270883E+03 -0.213625576885E+03
 -0.212575424032E+03 -0.211466268708E+03 -0.210295546960E+03 -0.209060690448E+03 -0.207759145260E+03
 -0.206388393929E+03 -0.204945981012E+03 -0.203429542606E+03 -0.201836840240E+03 -0.200165799546E+03
 -0.198414554190E+03 -0.196581495507E+03 -0.194665328335E+03 -0.192665133484E+03 -0.190580437306E+03
 -0.188411288702E+03 -0.186158343861E+03 -0.183822958772E+03 -0.181407289293E+03 -0.178914398028E+03
 -0.176348366439E+03 -0.173714409282E+03 -0.171018986141E+03 -0.168269900961E+03 -0.165476373738E+03
 -0.162649056919E+03 -0.159799949404E+03 -0.156942129244E+03 -0.154089179800E+03 -0.151254130860E+03
 -0.148447714032E+03 -0.145675841905E+03 -0.142936641352E+03 -0.140218249751E+03 -0.137499670861E+03
 -0.134757167174E+03 -0.131976063406E+03 -0.129160813736E+03 -0.126324402511E+03 -0.123431786467E+03
 -0.120327469559E+03 -0.116881983730E+03 -0.114059429300E+03 -0.111295132853E+03 -0.108547879608E+03
 -0.105813940404E+03 -0.103096690761E+03 -0.100407516847E+03 -0.977360163449E+02 -0.950716596515E+02
 -0.924509858397E+02 -0.898689272896E+02 -0.873301714042E+02 -0.848404830866E+02 -0.824049340417E+02
 -0.800273903636E+02 -0.777104111760E+02 -0.754554234263E+02 -0.732629955215E+02 -0.711330997055E+02
 -0.690652966856E+02 -0.670588342651E+02 -0.651126805527E+02 -0.632254982428E+02 -0.613956083468E+02
 -0.596209567965E+02 -0.578991192579E+02 -0.562273660862E+02 -0.546027810230E+02 -0.530224243282E+02
 -0.514835149880E+02 -0.499835884418E+02 -0.485206183099E+02 -0.470930811509E+02 -0.456999669524E+02
 -0.443407431717E+02 -0.430152842494E+02 -0.417237779652E+02 -0.404666196601E+02 -0.392442913886E+02
 -0.380572634929E+02 -0.369058729242E+02 -0.357902401500E+02 -0.347102003645E+02 -0.336652680605E+02
 -0.326546371073E+02
 core charge-density (pseudized)
  0.359816748228E-08  0.383597900126E-08  0.408950805382E-08  0.435979344947E-08  0.464794265506E-08
  0.495513633265E-08  0.528263317702E-08  0.563177507314E-08  0.600399259437E-08  0.640081086408E-08
  0.682385580470E-08  0.727486079976E-08  0.775567379627E-08  0.826826487647E-08  0.881473433007E-08
  0.939732125992E-08  0.100184127566E-07  0.106805536791E-07  0.113864570824E-07  0.121390153335E-07
  0.129413119633E-07  0.137966343001E-07  0.147084869400E-07  0.156806061060E-07  0.167169749572E-07
  0.178218399089E-07  0.189997280324E-07  0.202554656038E-07  0.215941978795E-07  0.230214101778E-07
  0.245429503553E-07  0.261650527668E-07  0.278943638110E-07  0.297379691624E-07  0.317034228051E-07
  0.337987779836E-07  0.360326202007E-07  0.384141023955E-07  0.409529824463E-07  0.436596631531E-07
  0.465452348614E-07  0.496215209041E-07  0.529011260460E-07  0.563974881307E-07  0.601249331408E-07
  0.640987338967E-07  0.683351726357E-07  0.728516077265E-07  0.776665447932E-07  0.827997125403E-07
  0.882721435885E-07  0.941062606539E-07  0.100325968422E-06  0.106956751496E-06  0.114025778814E-06
  0.121562014975E-06  0.129596338914E-06  0.138161670426E-06  0.147293105054E-06  0.157028057883E-06
  0.167406416850E-06  0.178470706176E-06  0.190266260606E-06  0.202841411161E-06  0.216247683170E-06
  0.230540007387E-06  0.245776945064E-06  0.262020927899E-06  0.279338513838E-06  0.297800659792E-06
  0.317483012373E-06  0.338466217841E-06  0.360836252547E-06  0.384684775207E-06  0.410109502456E-06
  0.437214609236E-06  0.466111155632E-06  0.496917541923E-06  0.529759993713E-06  0.564773079118E-06
  0.602100260137E-06  0.641894480465E-06  0.684318792153E-06  0.729547023686E-06  0.777764492213E-06
  0.829168762851E-06  0.883970458170E-06  0.942394121178E-06  0.100467913534E-05  0.107108070541E-05
  0.114187090306E-05  0.121733978165E-05  0.129779656464E-05  0.138357091258E-05  0.147501427380E-05
  0.157250132437E-05  0.167643150324E-05  0.178723064884E-05  0.190535274383E-05  0.203128177514E-05
  0.216553371696E-05  0.230865864478E-05  0.246124298913E-05  0.262391193826E-05  0.279733199963E-05
  0.298221373064E-05  0.317931464984E-05  0.338944234056E-05  0.361345775957E-05  0.385227876448E-05
  0.410688387414E-05  0.437831627766E-05  0.466768810822E-05  0.497618499943E-05  0.530507094268E-05
  0.565569346553E-05  0.602948915227E-05  0.642798952921E-05  0.685282733898E-05  0.730574322928E-05
  0.778859288373E-05  0.830335462375E-05  0.885213751283E-05  0.943718999621E-05  0.100609091114E-04
  0.107258503074E-04  0.114347379121E-04  0.121904762922E-04  0.129961617492E-04  0.138550952026E-04
  0.147707957095E-04  0.157470148788E-04  0.167877522361E-04  0.178972716048E-04  0.190801185685E-04
  0.203411390865E-04  0.216854993398E-04  0.231187068865E-04  0.246466332157E-04  0.262755377893E-04
  0.280120936726E-04  0.298634148566E-04  0.318370853844E-04  0.339411904003E-04  0.361843492490E-04
  0.385757507597E-04  0.411251908584E-04  0.438431126634E-04  0.467406492263E-04  0.498296690940E-04
  0.531228248754E-04  0.566336050137E-04  0.603763889730E-04  0.643665060647E-04  0.686202981534E-04
  0.731551864973E-04  0.779897429954E-04  0.831437661304E-04  0.886383619169E-04  0.944960301831E-04
  0.100740756537E-03  0.107398110387E-03  0.114495349424E-03  0.122061530971E-03  0.130127630671E-03
  0.138726668979E-03  0.147893845973E-03  0.157666685036E-03  0.168085185972E-03  0.179191988193E-03
  0.191032544622E-03  0.203655307007E-03  0.217111923407E-03  0.231457448624E-03  0.246750568437E-03
  0.263053838523E-03  0.280433939037E-03  0.298961945834E-03  0.318713619457E-03  0.339769712987E-03
  0.362216300022E-03  0.386145124042E-03  0.411653970569E-03  0.438847063562E-03  0.467835487613E-03
  0.498737637595E-03  0.531679697505E-03  0.566796150374E-03  0.604230321210E-03  0.644134955058E-03
  0.686672832419E-03  0.732017424350E-03  0.780353589754E-03  0.831878317498E-03  0.886801516131E-03
  0.945346854172E-03  0.100775265408E-02  0.107427284321E-02  0.114517796520E-02  0.122075625553E-02
  0.130131478503E-02  0.138718067550E-02  0.147870239165E-02  0.157625111395E-02  0.168022219704E-02
  0.179103671868E-02  0.190914312449E-02  0.203501897384E-02  0.216917279255E-02  0.231214603838E-02
  0.246451518540E-02  0.262689393356E-02  0.279993555008E-02  0.298433534957E-02  0.318083331959E-02
  0.339021689905E-02  0.361332391667E-02  0.385104569682E-02  0.410433034027E-02  0.437418618734E-02
  0.466168547078E-02  0.496796816579E-02  0.529424604410E-02  0.564180693909E-02  0.601201922795E-02
  0.640633653687E-02  0.682630267403E-02  0.727355679449E-02  0.774983879961E-02  0.825699497254E-02
  0.879698384920E-02  0.937188232224E-02  0.998389197296E-02  0.106353456231E-01  0.113287140949E-01
  0.120666131640E-01  0.128518106844E-01  0.136872338595E-01  0.145759766276E-01  0.155213071198E-01
  0.165266751449E-01  0.175957196403E-01  0.187322760210E-01  0.199403833435E-01  0.212242911887E-01
  0.225884661488E-01  0.240375977881E-01  0.255766039226E-01  0.272106350419E-01  0.289450776696E-01
  0.307855564281E-01  0.327379345406E-01  0.348083124649E-01  0.370030243138E-01  0.393286316689E-01
  0.417919143466E-01  0.443998576177E-01  0.471596353222E-01  0.500785882546E-01  0.531641971266E-01
  0.564240493324E-01  0.598657986673E-01  0.634971170587E-01  0.673256372832E-01  0.713588855496E-01
  0.756042027350E-01  0.800686529677E-01  0.847589181642E-01  0.896811770435E-01  0.948409670718E-01
  0.100243027739E+00  0.105891123533E+00  0.111787844994E+00  0.117934386248E+00  0.124330297549E+00
  0.130973211508E+00  0.137858541932E+00  0.144979154587E+00  0.152325009638E+00  0.159882776216E+00
  0.167635420344E+00  0.175561768524E+00  0.183636050581E+00  0.191827426946E+00  0.200099507500E+00
  0.208409871367E+00  0.216709599786E+00  0.224942837312E+00  0.233046400196E+00  0.240949454916E+00
  0.248573294285E+00  0.255831243556E+00  0.262628734113E+00  0.268863587759E+00  0.274426559856E+00
  0.279202194469E+00  0.283070048647E+00  0.285906345496E+00  0.287586115956E+00  0.287985886236E+00
  0.286986960432E+00  0.284479334572E+00  0.280366257451E+00  0.274569423257E+00  0.267034739092E+00
  0.257738554920E+00  0.246694172221E+00  0.233958359085E+00  0.219637492826E+00  0.203892826837E+00
  0.186944238779E+00  0.169071667599E+00  0.150613296498E+00  0.131959402066E+00  0.113540687329E+00
  0.958098767248E-01  0.792154115882E-01  0.641662919886E-01  0.509875200385E-01  0.398662725392E-01
  0.307900677240E-01  0.235257932045E-01  0.177800233330E-01  0.132883507642E-01  0.981862471924E-02
  0.717056798360E-02  0.517432063682E-02  0.368819386026E-02  0.259590239376E-02  0.180351930235E-02
  0.123636047699E-02  0.835961679504E-03  0.557264097032E-03  0.366081231946E-03  0.236884050058E-03
  0.150913641352E-03  0.946106723233E-04  0.583374974681E-04  0.353607381593E-04  0.210583172259E-04
  0.123143462196E-04  0.706699867768E-05  0.397777000351E-05  0.219464896845E-05  0.118616629123E-05
  0.627638968935E-06  0.324922962376E-06  0.164464522267E-06  0.813377495259E-07  0.392769122702E-07
  0.185052097535E-07  0.850033726784E-08  0.380385806842E-08  0.165693111609E-08  0.701951673152E-09
  0.288966279002E-09  0.115484185236E-09  0.447625693660E-10  0.168108665345E-10  0.611078952073E-11
  0.214768586491E-11
 pseudo wavefunction
  0.802697598090E-08  0.855749807630E-08  0.912308364930E-08  0.972605012922E-08  0.103688681098E-07
  0.110541714723E-07  0.117847681775E-07  0.125636517709E-07  0.133940136488E-07  0.142792561343E-07
  0.152230064185E-07  0.162291314219E-07  0.173017536393E-07  0.184452680309E-07  0.196643600303E-07
  0.209640247429E-07  0.223495874123E-07  0.238267252404E-07  0.254014906486E-07  0.270803360778E-07
  0.288701404259E-07  0.307782372335E-07  0.328124447327E-07  0.349810978811E-07  0.372930825137E-07
  0.397578717514E-07  0.423855648163E-07  0.451869284125E-07  0.481734408411E-07  0.513573390313E-07
  0.547516686806E-07  0.583703377075E-07  0.622281732381E-07  0.663409823586E-07  0.707256168832E-07
  0.754000424027E-07  0.803834118966E-07  0.856961442103E-07  0.913600077194E-07  0.973982095231E-07
  0.103835490533E-06  0.110698226847E-06  0.118014537820E-06  0.125814401284E-06  0.134129776376E-06
  0.142994734487E-06  0.152445598869E-06  0.162521093463E-06  0.173262501565E-06  0.184713834984E-06
  0.196922014370E-06  0.209937061474E-06  0.223812304097E-06  0.238604594603E-06  0.254374542861E-06
  0.271186764588E-06  0.289110146105E-06  0.308218126591E-06  0.328588998991E-06  0.350306230813E-06
  0.373458806126E-06  0.398141590163E-06  0.424455718017E-06  0.452509009036E-06  0.482416408592E-06
  0.514300459065E-06  0.548291801935E-06  0.584529713080E-06  0.623162673433E-06  0.664348977369E-06
  0.708257381294E-06  0.755067795102E-06  0.804972019334E-06  0.858174531054E-06  0.914893321667E-06
  0.975360790107E-06  0.103982469506E-05  0.110854917012E-05  0.118181580604E-05  0.125992480450E-05
  0.134319620816E-05  0.143197121195E-05  0.152661356110E-05  0.162751104150E-05  0.173507706860E-05
  0.184975238130E-05  0.197200684783E-05  0.210234139091E-05  0.224129004022E-05  0.238942212046E-05
  0.254734458407E-05  0.271570449808E-05  0.289519169536E-05  0.308654160101E-05  0.329053824565E-05
  0.350801747777E-05  0.373987038845E-05  0.398704696236E-05  0.425055997008E-05  0.453148911768E-05
  0.483098547048E-05  0.515027616922E-05  0.549066945791E-05  0.585356004393E-05  0.624043481237E-05
  0.665287891806E-05  0.709258228013E-05  0.756134650584E-05  0.806109227195E-05  0.859386719386E-05
  0.916185421485E-05  0.976738054966E-05  0.104129272191E-04  0.111011392150E-04  0.118348363361E-04
  0.126170247411E-04  0.134509092647E-04  0.143399065466E-04  0.152876590298E-04  0.162980498826E-04
  0.173752189068E-04  0.185235794976E-04  0.197478367237E-04  0.210530066025E-04  0.224444366478E-04
  0.239278277769E-04  0.255092576637E-04  0.271952056354E-04  0.289925792136E-04  0.309087424102E-04
  0.329515458908E-04  0.351293591324E-04  0.374511047049E-04  0.399262948173E-04  0.425650702779E-04
  0.453782420287E-04  0.483773354226E-04  0.515746374256E-04  0.549832469367E-04  0.586171284306E-04
  0.624911691444E-04  0.666212400394E-04  0.710242607895E-04  0.757182690609E-04  0.807224943659E-04
  0.860574367930E-04  0.917449509349E-04  0.978083353567E-04  0.104272427970E-03  0.111163707703E-03
  0.118510402879E-03  0.126342606747E-03  0.134692400640E-03  0.143593985250E-03  0.153083820576E-03
  0.163200775091E-03  0.173986284757E-03  0.185484522516E-03  0.197742578971E-03  0.210810654963E-03
  0.224742266852E-03  0.239594465323E-03  0.255428068609E-03  0.272307911079E-03  0.290303108195E-03
  0.309487338924E-03  0.329939146730E-03  0.351742260386E-03  0.374985935887E-03  0.399765320854E-03
  0.426181842900E-03  0.454343623527E-03  0.484365919208E-03  0.516371591458E-03  0.550491607749E-03
  0.586865575312E-03  0.625642309948E-03  0.666980442128E-03  0.711049062820E-03  0.758028411593E-03
  0.808110609777E-03  0.861500441559E-03  0.918416186140E-03  0.979090504244E-03  0.104377138247E-02
  0.111272313923E-02  0.118622749620E-02  0.126458471956E-02  0.134811483531E-02  0.143715892365E-02
  0.153208049724E-02  0.163326696875E-02  0.174113121335E-02  0.185611323220E-02  0.197868192310E-02
  0.210933696533E-02  0.224861082549E-02  0.239707089211E-02  0.255532174688E-02  0.272400758105E-02
  0.290381476571E-02  0.309547458563E-02  0.329976614627E-02  0.351751946472E-02  0.374961875532E-02
  0.399700592172E-02  0.426068426750E-02  0.454172243809E-02  0.484125860746E-02  0.516050492360E-02
  0.550075222746E-02  0.586337506056E-02  0.624983697744E-02  0.666169617938E-02  0.710061148655E-02
  0.756834866655E-02  0.806678713762E-02  0.859792706529E-02  0.916389687202E-02  0.976696117932E-02
  0.104095292026E-01  0.110941636185E-01  0.118235899257E-01  0.126007063183E-01  0.134285940923E-01
  0.143105286039E-01  0.152499907983E-01  0.162506793257E-01  0.173165232603E-01  0.184516954359E-01
  0.196606264088E-01  0.209480190555E-01  0.223188638100E-01  0.237784545385E-01  0.253324050464E-01
  0.269866662035E-01  0.287475436663E-01  0.306217161671E-01  0.326162543290E-01  0.347386399515E-01
  0.369967856984E-01  0.393990551021E-01  0.419542827781E-01  0.446717947208E-01  0.475614285274E-01
  0.506335533642E-01  0.538990894579E-01  0.573695268566E-01  0.610569431573E-01  0.649740198549E-01
  0.691340569037E-01  0.735509850277E-01  0.782393752395E-01  0.832144449555E-01  0.884920600019E-01
  0.940887317155E-01  0.100021608231E+00  0.106308458931E+00  0.112967650907E+00  0.120018116139E+00
  0.127479307931E+00  0.135371145018E+00  0.143713941515E+00  0.152528320761E+00  0.161835110851E+00
  0.171655219486E+00  0.182009485516E+00  0.192918504371E+00  0.204402424336E+00  0.216480710418E+00
  0.229171872382E+00  0.242493153334E+00  0.256460175142E+00  0.271086536874E+00  0.286383362457E+00
  0.302358793842E+00  0.319017426184E+00  0.336359681905E+00  0.354381121087E+00  0.373071686414E+00
  0.392414882004E+00  0.412386886839E+00  0.432955605394E+00  0.454079660316E+00  0.475707334864E+00
  0.497775476332E+00  0.520208375773E+00  0.542916644368E+00  0.565796112512E+00  0.588726784389E+00
  0.611571888367E+00  0.634177072011E+00  0.656369799769E+00  0.677959021296E+00  0.698735188690E+00
  0.718470711188E+00  0.736920945610E+00  0.753825829242E+00  0.768912267869E+00  0.781897394109E+00
  0.792492808294E+00  0.800409904067E+00  0.805366361119E+00  0.807093855535E+00  0.805346990996E+00
  0.799913388514E+00  0.790624785410E+00  0.777368883212E+00  0.760101547285E+00  0.738858798034E+00
  0.713767846568E+00  0.685056222439E+00  0.653057827809E+00  0.618214547808E+00  0.581071875470E+00
  0.542266905171E+00  0.502507055129E+00  0.462538052047E+00  0.423100113621E+00  0.384871967654E+00
  0.348403419767E+00  0.314038552870E+00  0.281871604880E+00  0.251907170879E+00  0.224135882797E+00
  0.198527722856E+00  0.175034177225E+00  0.153590664726E+00  0.134119089204E+00  0.116530356917E+00
  0.100726743734E+00  0.866040590435E-01  0.740536026207E-01  0.629639347763E-01  0.532224829138E-01
  0.447169997771E-01  0.373368788585E-01  0.309743254482E-01  0.255253783747E-01  0.208907776323E-01
  0.169766752617E-01  0.136951902328E-01  0.109648115148E-01  0.871065637538E-02  0.686459297705E-02
  0.536523762754E-02  0.415783802879E-02  0.319405495041E-02  0.243165610824E-02  0.183413752267E-02
  0.137028894554E-02  0.101372069795E-02  0.742369196542E-03  0.537997487018E-03  0.385705336972E-03
  0.273461077667E-03  0.191664683281E-03  0.132748777682E-03  0.908215968689E-04  0.613535498329E-04
  0.409070242724E-04
 ae wavefunction
 -0.211486380212E-05 -0.224162890395E-05 -0.237544840997E-05 -0.251674785608E-05 -0.266597713795E-05
 -0.282361201286E-05 -0.299015569374E-05 -0.316614053704E-05 -0.335212984021E-05 -0.354871972951E-05
 -0.375654118975E-05 -0.397626219866E-05 -0.420858999314E-05 -0.445427348072E-05 -0.471410580712E-05
 -0.498892705967E-05 -0.527962715712E-05 -0.558714891514E-05 -0.591249129721E-05 -0.625671287011E-05
 -0.662093547379E-05 -0.700634812644E-05 -0.741421116230E-05 -0.784586063741E-05 -0.830271300955E-05
 -0.878627010588E-05 -0.929812441278E-05 -0.983996468786E-05 -0.104135819329E-04 -0.110208757371E-04
 -0.116638610255E-04 -0.123446752297E-04 -0.130655859127E-04 -0.138289988773E-04 -0.146374667853E-04
 -0.154936983248E-04 -0.164005679580E-04 -0.173611262869E-04 -0.183786110784E-04 -0.194564589891E-04
 -0.205983180360E-04 -0.218080608604E-04 -0.230897988366E-04 -0.244478970782E-04 -0.258869904020E-04
 -0.274120003077E-04 -0.290281530427E-04 -0.307409988166E-04 -0.325564322424E-04 -0.344807140852E-04
 -0.365204943917E-04 -0.386828371062E-04 -0.409752462475E-04 -0.434056937652E-04 -0.459826491676E-04
 -0.487151110464E-04 -0.516126406078E-04 -0.546853973482E-04 -0.579441770000E-04 -0.614004519077E-04
 -0.650664139570E-04 -0.689550202699E-04 -0.730800417831E-04 -0.774561149337E-04 -0.820987966347E-04
 -0.870246227415E-04 -0.922511702352E-04 -0.977971233629E-04 -0.103682343974E-03 -0.109927946310E-03
 -0.116556376547E-03 -0.123591497375E-03 -0.131058677917E-03 -0.138984889349E-03 -0.147398806548E-03
 -0.156330916162E-03 -0.165813631475E-03 -0.175881414532E-03 -0.186570905912E-03 -0.197921062670E-03
 -0.209973304928E-03 -0.222771671640E-03 -0.236362986116E-03 -0.250797031848E-03 -0.266126739355E-03
 -0.282408384619E-03 -0.299701799850E-03 -0.318070597353E-03 -0.337582407260E-03 -0.358309129939E-03
 -0.380327203947E-03 -0.403717890572E-03 -0.428567575757E-03 -0.454968090571E-03 -0.483017051282E-03
 -0.512818220174E-03 -0.544481888303E-03 -0.578125281506E-03 -0.613872990956E-03 -0.651857429746E-03
 -0.692219316895E-03 -0.735108190421E-03 -0.780682951099E-03 -0.829112438596E-03 -0.880576041847E-03
 -0.935264345536E-03 -0.993379814680E-03 -0.105513751943E-02 -0.112076590219E-02 -0.119050758950E-02
 -0.126462025085E-02 -0.134337750710E-02 -0.142706989106E-02 -0.151600586282E-02 -0.161051288288E-02
 -0.171093854572E-02 -0.181765177716E-02 -0.193104409843E-02 -0.205153096026E-02 -0.217955315056E-02
 -0.231557827883E-02 -0.246010234127E-02 -0.261365137001E-02 -0.277678317036E-02 -0.295008914993E-02
 -0.313419624369E-02 -0.332976893883E-02 -0.353751140366E-02 -0.375816972463E-02 -0.399253425570E-02
 -0.424144208417E-02 -0.450577961729E-02 -0.478648529363E-02 -0.508455242347E-02 -0.540103216216E-02
 -0.573703662022E-02 -0.609374211416E-02 -0.647239256124E-02 -0.687430302162E-02 -0.730086339073E-02
 -0.775354224455E-02 -0.823389083974E-02 -0.874354727039E-02 -0.928424078232E-02 -0.985779624522E-02
 -0.104661387822E-01 -0.111112985554E-01 -0.117954157049E-01 -0.125207454384E-01 -0.132896632650E-01
 -0.141046703688E-01 -0.149683991132E-01 -0.158836186658E-01 -0.168532407339E-01 -0.178803253946E-01
 -0.189680870048E-01 -0.201199001709E-01 -0.213393057569E-01 -0.226300169055E-01 -0.239959250437E-01
 -0.254411058401E-01 -0.269698250770E-01 -0.285865443974E-01 -0.302959268792E-01 -0.321028423868E-01
 -0.340123726422E-01 -0.360298159537E-01 -0.381606915313E-01 -0.404107433147E-01 -0.427859432280E-01
 -0.452924937711E-01 -0.479368298476E-01 -0.507256197210E-01 -0.536657649813E-01 -0.567643993953E-01
 -0.600288865027E-01 -0.634668158119E-01 -0.670859974352E-01 -0.708944549966E-01 -0.749004166283E-01
 -0.791123038681E-01 -0.835387182501E-01 -0.881884253756E-01 -0.930703362380E-01 -0.981934855626E-01
 -0.103567006913E+00 -0.109200104310E+00 -0.115102020083E+00 -0.121281998697E+00 -0.127749246251E+00
 -0.134512885377E+00 -0.141581905238E+00 -0.148965106330E+00 -0.156671039809E+00 -0.164707941038E+00
 -0.173083657094E+00 -0.181805567947E+00 -0.190880501082E+00 -0.200314639313E+00 -0.210113421603E+00
 -0.220281436708E+00 -0.230822309523E+00 -0.241738580032E+00 -0.253031574851E+00 -0.264701271370E+00
 -0.276746154622E+00 -0.289163067042E+00 -0.301947051413E+00 -0.315091187353E+00 -0.328586421869E+00
 -0.342421394585E+00 -0.356582258444E+00 -0.371052496805E+00 -0.385812738096E+00 -0.400840569330E+00
 -0.416110350055E+00 -0.431593028487E+00 -0.447255961790E+00 -0.463062742617E+00 -0.478973034029E+00
 -0.494942414865E+00 -0.510922237251E+00 -0.526859497465E+00 -0.542696720608E+00 -0.558371859076E+00
 -0.573818204243E+00 -0.588964311514E+00 -0.603733940277E+00 -0.618046013011E+00 -0.631814601145E+00
 -0.644948948625E+00 -0.657353546531E+00 -0.668928272676E+00 -0.679568608407E+00 -0.689165940603E+00
 -0.697607950943E+00 -0.704779088552E+00 -0.710561118764E+00 -0.714833740345E+00 -0.717475266621E+00
 -0.718363369033E+00 -0.717375884095E+00 -0.714391684827E+00 -0.709291616557E+00 -0.701959495299E+00
 -0.692283165185E+00 -0.680155610273E+00 -0.665476115118E+00 -0.648151467964E+00 -0.628097199445E+00
 -0.605238849161E+00 -0.579513251129E+00 -0.550869828066E+00 -0.519271882742E+00 -0.484697873137E+00
 -0.447142656018E+00 -0.406618681678E+00 -0.363157120384E+00 -0.316808898997E+00 -0.267645624564E+00
 -0.215760370176E+00 -0.161268298101E+00 -0.104307095755E+00 -0.450372021172E-01  0.163581943430E-01
  0.796734013174E-01  0.144680723834E+00  0.211131233700E+00  0.278755828289E+00  0.347266619459E+00
  0.416358724495E+00  0.485712562072E+00  0.554996748979E+00  0.623871567755E+00  0.691992629797E+00
  0.759013802990E+00  0.824588074597E+00  0.888365558797E+00  0.949989873032E+00  0.100909664301E+01
  0.106531801442E+01  0.111829283737E+01  0.116767761753E+01  0.121315404316E+01  0.125443293085E+01
  0.129125649934E+01  0.132340042996E+01  0.135067620593E+01  0.137293365868E+01  0.139006343197E+01
  0.140199903982E+01  0.140871825931E+01  0.141024371008E+01  0.140664258090E+01  0.139802554102E+01
  0.138454491709E+01  0.136639224211E+01  0.134379527099E+01  0.131701457250E+01  0.128633978471E+01
  0.125208562157E+01  0.121458770698E+01  0.117419830497E+01  0.113128200600E+01  0.108621142106E+01
  0.103936293045E+01  0.991112528457E+00  0.941831804386E+00  0.891884100866E+00  0.841620894855E+00
  0.791378448224E+00  0.741474793730E+00  0.692207078040E+00  0.643849351850E+00  0.596650809973E+00
  0.550834509241E+00  0.506596552073E+00  0.464105699524E+00  0.423503355009E+00  0.384903847248E+00
  0.348394944108E+00  0.314038552870E+00  0.281871604880E+00  0.251907170879E+00  0.224135882797E+00
  0.198527722856E+00  0.175034177225E+00  0.153590664726E+00  0.134119089204E+00  0.116530356917E+00
  0.100726743734E+00  0.866040590435E-01  0.740536026207E-01  0.629639347763E-01  0.532224829138E-01
  0.447169997771E-01  0.373368788585E-01  0.309743254482E-01  0.255253783747E-01  0.208907776323E-01
  0.169766752617E-01  0.136951902328E-01  0.109648115148E-01  0.871065637538E-02  0.686459297705E-02
  0.536523762754E-02  0.415783802879E-02  0.319405495041E-02  0.243165610824E-02  0.183413752267E-02
  0.137028894554E-02  0.101372069795E-02  0.742369196542E-03  0.537997487018E-03  0.385705336972E-03
  0.273461077667E-03  0.191664683281E-03  0.132748777682E-03  0.908215968689E-04  0.613535498329E-04
  0.409070242724E-04
 pseudo wavefunction
 -0.134217347567E-08 -0.143088093953E-08 -0.152545129235E-08 -0.162627202654E-08 -0.173375624478E-08
 -0.184834435268E-08 -0.197050586334E-08 -0.210074132109E-08 -0.223958435244E-08 -0.238760385255E-08
 -0.254540631621E-08 -0.271363832292E-08 -0.289298918615E-08 -0.308419377776E-08 -0.328803553903E-08
 -0.350534969077E-08 -0.373702665549E-08 -0.398401570589E-08 -0.424732885434E-08 -0.452804499955E-08
 -0.482731434720E-08 -0.514636312281E-08 -0.548649859606E-08 -0.584911443722E-08 -0.623569642754E-08
 -0.664782854708E-08 -0.708719946491E-08 -0.755560945827E-08 -0.805497778899E-08 -0.858735056749E-08
 -0.915490913647E-08 -0.975997900874E-08 -0.104050393958E-07 -0.110927333660E-07 -0.118258786746E-07
 -0.126074793086E-07 -0.134407377958E-07 -0.143290683267E-07 -0.152761107436E-07 -0.162857454545E-07
 -0.173621093328E-07 -0.185096126675E-07 -0.197329572339E-07 -0.210371555589E-07 -0.224275514586E-07
 -0.239098419348E-07 -0.254901005172E-07 -0.271748021492E-07 -0.289708497184E-07 -0.308856023399E-07
 -0.329269055102E-07 -0.351031232523E-07 -0.374231723869E-07 -0.398965590677E-07 -0.425334177321E-07
 -0.453445526253E-07 -0.483414820694E-07 -0.515364856590E-07 -0.549426545741E-07 -0.585739452207E-07
 -0.624452364144E-07 -0.665723903449E-07 -0.709723175691E-07 -0.756630462996E-07 -0.806637962730E-07
 -0.859950575000E-07 -0.916786742200E-07 -0.977379344051E-07 -0.104197665179E-06 -0.111084334541E-06
 -0.118426159817E-06 -0.126253223273E-06 -0.134597595374E-06 -0.143493466187E-06 -0.152977285467E-06
 -0.163087912005E-06 -0.173866772846E-06 -0.185358033025E-06 -0.197608776530E-06 -0.210669199212E-06
 -0.224592814458E-06 -0.239436672449E-06 -0.255261593910E-06 -0.272132419308E-06 -0.290118274522E-06
 -0.309292854069E-06 -0.329734723048E-06 -0.351527639040E-06 -0.374760895280E-06 -0.399529686512E-06
 -0.425935499019E-06 -0.454086526434E-06 -0.484098113025E-06 -0.516093226277E-06 -0.550202960712E-06
 -0.586567074997E-06 -0.625334564547E-06 -0.666664271977E-06 -0.710725537885E-06 -0.757698894654E-06
 -0.807776806091E-06 -0.861164455952E-06 -0.918080588573E-06 -0.978758405054E-06 -0.104344651866E-05
 -0.111240997336E-05 -0.118593132966E-05 -0.126431182223E-05 -0.134787259396E-05 -0.143695601158E-05
 -0.153192706828E-05 -0.163317487891E-05 -0.174111427403E-05 -0.185618749929E-05 -0.197886602705E-05
 -0.210965248773E-05 -0.224908272878E-05 -0.239772800962E-05 -0.255619734166E-05 -0.272513998287E-05
 -0.290524809717E-05 -0.309725958948E-05 -0.330196112809E-05 -0.352019136662E-05 -0.375284437888E-05
 -0.400087332051E-05 -0.426529433261E-05 -0.454719070301E-05 -0.484771730255E-05 -0.516810531418E-05
 -0.550966727447E-05 -0.587380244792E-05 -0.626200255623E-05 -0.667585788580E-05 -0.711706379842E-05
 -0.758742767182E-05 -0.808887629836E-05 -0.862346377203E-05 -0.919337989605E-05 -0.980095914524E-05
 -0.104486902199E-04 -0.111392262299E-04 -0.118753955509E-04 -0.126602133961E-04 -0.134968941523E-04
 -0.143888645280E-04 -0.153397775701E-04 -0.163535276032E-04 -0.174342661546E-04 -0.185864189283E-04
 -0.198147038979E-04 -0.211241505910E-04 -0.225201206440E-04 -0.240083297104E-04 -0.255948708112E-04
 -0.272862392224E-04 -0.290893590001E-04 -0.310116112495E-04 -0.330608642544E-04 -0.352455055854E-04
 -0.375744763198E-04 -0.400573075075E-04 -0.427041590325E-04 -0.455258610244E-04 -0.485339579864E-04
 -0.517407558169E-04 -0.551593719116E-04 -0.588037885487E-04 -0.626889097664E-04 -0.668306219623E-04
 -0.712458584532E-04 -0.759526682522E-04 -0.809702893340E-04 -0.863192266788E-04 -0.920213353998E-04
 -0.980999092823E-04 -0.104579775079E-03 -0.111487392930E-03 -0.118850963299E-03 -0.126700540832E-03
 -0.135068155593E-03 -0.143987942123E-03 -0.153496276829E-03 -0.163631924224E-03 -0.174436192561E-03
 -0.185953099461E-03 -0.198229548142E-03 -0.211315514910E-03 -0.225264248605E-03 -0.240132482723E-03
 -0.255980660993E-03 -0.272873177218E-03 -0.290878630234E-03 -0.310070094883E-03 -0.330525409957E-03
 -0.352327484085E-03 -0.375564620627E-03 -0.400330862642E-03 -0.426726359083E-03 -0.454857753405E-03
 -0.484838595810E-03 -0.516789780438E-03 -0.550840008814E-03 -0.587126280941E-03 -0.625794415468E-03
 -0.666999600371E-03 -0.710906975661E-03 -0.757692249632E-03 -0.807542350195E-03 -0.860656112843E-03
 -0.917245006805E-03 -0.977533900929E-03 -0.104176187078E-02 -0.111018304844E-02 -0.118306751633E-02
 -0.126070224642E-02 -0.134339208581E-02 -0.143146078987E-02 -0.152525210342E-02 -0.162513089065E-02
 -0.173148431376E-02 -0.184472306009E-02 -0.196528261709E-02 -0.209362459363E-02 -0.223023808579E-02
 -0.237564108414E-02 -0.253038191893E-02 -0.269504073813E-02 -0.287023101218E-02 -0.305660105773E-02
 -0.325483557094E-02 -0.346565715873E-02 -0.368982785423E-02 -0.392815059975E-02 -0.418147067764E-02
 -0.445067706572E-02 -0.473670368992E-02 -0.504053054204E-02 -0.536318462506E-02 -0.570574068265E-02
 -0.606932166202E-02 -0.645509885184E-02 -0.686429162758E-02 -0.729816672656E-02 -0.775803696333E-02
 -0.824525928310E-02 -0.876123203588E-02 -0.930739133745E-02 -0.988520636472E-02 -0.104961734116E-01
 -0.111418085082E-01 -0.118236383796E-01 -0.125431894905E-01 -0.133019748905E-01 -0.141014785357E-01
 -0.149431367241E-01 -0.158283162362E-01 -0.167582887219E-01 -0.177342008215E-01 -0.187570394484E-01
 -0.198275915949E-01 -0.209463979529E-01 -0.221136995640E-01 -0.233293766306E-01 -0.245928785333E-01
 -0.259031440053E-01 -0.272585103171E-01 -0.286566102255E-01 -0.300942553355E-01 -0.315673044216E-01
 -0.330705151536E-01 -0.345973775762E-01 -0.361399276074E-01 -0.376885387472E-01 -0.392316901428E-01
 -0.407557091359E-01 -0.422444864394E-01 -0.436791621645E-01 -0.450377810615E-01 -0.462949155610E-01
 -0.474212555341E-01 -0.483831641488E-01 -0.491421998193E-01 -0.496546050468E-01 -0.498707639875E-01
 -0.497346318769E-01 -0.491831410500E-01 -0.481455902642E-01 -0.465430264060E-01 -0.442876305005E-01
 -0.412821232872E-01 -0.374192095294E-01 -0.325810847127E-01 -0.266390328912E-01 -0.194531501431E-01
 -0.108722343709E-01 -0.733888923610E-03  0.111351054021E-01  0.249180882705E-01  0.408074189993E-01
  0.590029022429E-01  0.797096605702E-01  0.103135371763E+00  0.129486789365E+00  0.158965470323E+00
  0.191762645109E+00  0.228053185391E+00  0.267988654259E+00  0.311689466757E+00  0.359236246424E+00
  0.410660539323E+00  0.465935142917E+00  0.524964424663E+00  0.587575144950E+00  0.653508459529E+00
  0.722413954066E+00  0.793846750043E+00  0.867268904606E+00  0.942056488164E+00  0.101751383672E+01
  0.109289650623E+01  0.116744436052E+01  0.124050395081E+01  0.131177849990E+01  0.138105614623E+01
  0.144812186403E+01  0.151275481093E+01  0.157472710193E+01  0.000000000000E+00  0.000000000000E+00
  0.000000000000E+00  0.000000000000E+00  0.000000000000E+00  0.000000000000E+00  0.000000000000E+00
  0.000000000000E+00  0.000000000000E+00  0.000000000000E+00  0.000000000000E+00  0.000000000000E+00
  0.000000000000E+00  0.000000000000E+00  0.000000000000E+00  0.000000000000E+00  0.000000000000E+00
  0.000000000000E+00  0.000000000000E+00  0.000000000000E+00  0.000000000000E+00  0.000000000000E+00
  0.000000000000E+00  0.000000000000E+00  0.000000000000E+00  0.000000000000E+00  0.000000000000E+00
  0.000000000000E+00  0.000000000000E+00  0.000000000000E+00  0.000000000000E+00  0.000000000000E+00
  0.000000000000E+00
 ae wavefunction
  0.118838781808E-05  0.125962000468E-05  0.133481621830E-05  0.141421557743E-05  0.149807088895E-05
  0.158664949194E-05  0.168023415345E-05  0.177912401698E-05  0.188363561249E-05  0.199410391723E-05
  0.211088349630E-05  0.223434970197E-05  0.236489994720E-05  0.250295506066E-05  0.264896072951E-05
  0.280338901851E-05  0.296673999390E-05  0.313954344597E-05  0.332236071580E-05  0.351578663700E-05
  0.372045159791E-05  0.393702373592E-05  0.416621126266E-05  0.440876493965E-05  0.466548070809E-05
  0.493720248033E-05  0.522482511232E-05  0.552929755716E-05  0.585162622144E-05  0.619287852969E-05
  0.655418671636E-05  0.693675185552E-05  0.734184814512E-05  0.777082746344E-05  0.822512421247E-05
  0.870626046927E-05  0.921585146325E-05  0.975561140130E-05  0.103273596628E-04  0.109330273881E-04
  0.115746644861E-04  0.122544470880E-04  0.129746854744E-04  0.137378325087E-04  0.145464926070E-04
  0.154034312796E-04  0.163115852821E-04  0.172740734123E-04  0.182942079970E-04  0.193755071126E-04
  0.205217075827E-04  0.217367788100E-04  0.230249374858E-04  0.243906632433E-04  0.258387153063E-04
  0.273741502034E-04  0.290023406098E-04  0.307289953951E-04  0.325601809451E-04  0.345023438504E-04
  0.365623350296E-04  0.387474354059E-04  0.410653832047E-04  0.435244029969E-04  0.461332365913E-04
  0.489011758876E-04  0.518380978189E-04  0.549545015178E-04  0.582615478396E-04  0.617711013873E-04
  0.654957752111E-04  0.694489783320E-04  0.736449662711E-04  0.780988947817E-04  0.828268769638E-04
  0.878460439934E-04  0.931746096693E-04  0.988319390318E-04  0.104838621291E-03  0.111216547336E-03
  0.117988992106E-03  0.125180702119E-03  0.132817988485E-03  0.140928825701E-03  0.149542956646E-03
  0.158692004083E-03  0.168409589094E-03  0.178731456872E-03  0.189695610307E-03  0.201342451818E-03
  0.213714933919E-03  0.226858719106E-03  0.240822349517E-03  0.255657427000E-03  0.271418804208E-03
  0.288164787345E-03  0.305957351240E-03  0.324862367485E-03  0.344949846368E-03  0.366294193426E-03
  0.388974481415E-03  0.413074738602E-03  0.438684254304E-03  0.465897902620E-03  0.494816485396E-03
  0.525547095480E-03  0.558203501387E-03  0.592906554554E-03  0.629784620388E-03  0.668974034427E-03
  0.710619584920E-03  0.754875023242E-03  0.801903603608E-03  0.851878653591E-03  0.904984177048E-03
  0.961415491078E-03  0.102137989873E-02  0.108509739927E-02  0.115280143773E-02  0.122473969581E-02
  0.130117492589E-02  0.138238583039E-02  0.146866798835E-02  0.156033483142E-02  0.165771867158E-02
  0.176117178263E-02  0.187106753770E-02  0.198780160539E-02  0.211179320636E-02  0.224348643324E-02
  0.238335163584E-02  0.253188687413E-02  0.268961944140E-02  0.285710745972E-02  0.303494155014E-02
  0.322374657963E-02  0.342418348696E-02  0.363695118938E-02  0.386278857207E-02  0.410247656176E-02
  0.435684028622E-02  0.462675132055E-02  0.491313002133E-02  0.521694794902E-02  0.553923037894E-02
  0.588105890030E-02  0.624357410273E-02  0.662797834865E-02  0.703553862971E-02  0.746758950425E-02
  0.792553611246E-02  0.841085726448E-02  0.892510859609E-02  0.946992578522E-02  0.100470278215E-01
  0.106582203192E-01  0.113053988636E-01  0.119905523772E-01  0.127157664920E-01  0.134832269126E-01
  0.142952227493E-01  0.151541498033E-01  0.160625137780E-01  0.170229333925E-01  0.180381433670E-01
  0.191109972480E-01  0.202444700384E-01  0.214416605919E-01  0.227057937301E-01  0.240402220332E-01
  0.254484272535E-01  0.269340212947E-01  0.285007466966E-01  0.301524765561E-01  0.318932138152E-01
  0.337270898363E-01  0.356583621815E-01  0.376914115065E-01  0.398307374725E-01  0.420809535734E-01
  0.444467807695E-01  0.469330398124E-01  0.495446421371E-01  0.522865791943E-01  0.551639100869E-01
  0.581817473682E-01  0.613452408565E-01  0.646595593116E-01  0.681298698161E-01  0.717613147014E-01
  0.755589858502E-01  0.795278962126E-01  0.836729483645E-01  0.879988999433E-01  0.925103257946E-01
  0.972115766704E-01  0.102106734323E+00  0.107199562852E+00  0.112493456167E+00  0.117991381454E+00
  0.123695818535E+00  0.129608695056E+00  0.135731317435E+00  0.142064297566E+00  0.148607475276E+00
  0.155359836597E+00  0.162319427952E+00  0.169483266410E+00  0.176847246206E+00  0.184406041825E+00
  0.192153007990E+00  0.200080076991E+00  0.208177653898E+00  0.216434510286E+00  0.224837677237E+00
  0.233372338493E+00  0.242021724757E+00  0.250767010264E+00  0.259587212824E+00  0.268459098550E+00
  0.277357092455E+00  0.286253195913E+00  0.295116911702E+00  0.303915176930E+00  0.312612303905E+00
  0.321169928703E+00  0.329546967599E+00  0.337699582322E+00  0.345581156660E+00  0.353142288778E+00
  0.360330805546E+00  0.367091806501E+00  0.373367745397E+00  0.379098556349E+00  0.384221829219E+00
  0.388673035583E+00  0.392385803306E+00  0.395292235918E+00  0.397323272754E+00  0.398409087615E+00
  0.398479525425E+00  0.397464577760E+00  0.395294898155E+00  0.391902357467E+00  0.387220638646E+00
  0.381185869265E+00  0.373737289554E+00  0.364817953144E+00  0.354375457399E+00  0.342362699663E+00
  0.328738655420E+00  0.313469173535E+00  0.296527783105E+00  0.277896505415E+00  0.257566663540E+00
  0.235539680859E+00  0.211827858564E+00  0.186455120884E+00  0.159457715471E+00  0.130884855266E+00
  0.100799287262E+00  0.692777732379E-01  0.364114677631E-01  0.230617980757E-02 -0.329174939520E-01
 -0.691241740605E-01 -0.106163850011E+00 -0.143872188311E+00 -0.182071011872E+00 -0.220568977617E+00
 -0.259162497242E+00 -0.297636962956E+00 -0.335768332959E+00 -0.373325053883E+00 -0.410070093489E+00
 -0.445762539701E+00 -0.480158013117E+00 -0.513007486820E+00 -0.544055289572E+00 -0.573038489731E+00
 -0.599689827451E+00 -0.623743882056E+00 -0.644943604055E+00 -0.663044863803E+00 -0.677819002056E+00
 -0.689054501023E+00 -0.696558595665E+00 -0.700159081813E+00 -0.699706259164E+00 -0.695074831448E+00
 -0.686165574914E+00 -0.672906630197E+00 -0.655254338397E+00 -0.633193604091E+00 -0.606737809471E+00
 -0.575928325999E+00 -0.540833681119E+00 -0.501548430209E+00 -0.458191788968E+00 -0.410906068452E+00
 -0.359854953465E+00 -0.305221657913E+00 -0.247206986285E+00 -0.186027326282E+00 -0.121912595194E+00
 -0.551041626825E-01  0.141472256668E-01  0.855834954488E-01  0.158941227422E+00  0.233953539962E+00
  0.310351830092E+00  0.387867337437E+00  0.466232506572E+00  0.545182144596E+00  0.624454392089E+00
  0.703791551403E+00  0.782940826456E+00  0.861655018351E+00  0.939693177433E+00  0.101682113181E+01
  0.109281170677E+01  0.116744436052E+01  0.124050395081E+01  0.131177849990E+01  0.138105614623E+01
  0.144812186403E+01  0.151275481093E+01  0.157472710193E+01  0.000000000000E+00  0.000000000000E+00
  0.000000000000E+00  0.000000000000E+00  0.000000000000E+00  0.000000000000E+00  0.000000000000E+00
  0.000000000000E+00  0.000000000000E+00  0.000000000000E+00  0.000000000000E+00  0.000000000000E+00
  0.000000000000E+00  0.000000000000E+00  0.000000000000E+00  0.000000000000E+00  0.000000000000E+00
  0.000000000000E+00  0.000000000000E+00  0.000000000000E+00  0.000000000000E+00  0.000000000000E+00
  0.000000000000E+00  0.000000000000E+00  0.000000000000E+00  0.000000000000E+00  0.000000000000E+00
  0.000000000000E+00  0.000000000000E+00  0.000000000000E+00  0.000000000000E+00  0.000000000000E+00
  0.000000000000E+00
 pseudo wavefunction
  0.293268587532E-12  0.322818055847E-12  0.355344900919E-12  0.391149120443E-12  0.430560939598E-12
  0.473943856744E-12  0.521697995993E-12  0.574263797591E-12  0.632126080127E-12  0.695818512057E-12
  0.765928533773E-12  0.843102775607E-12  0.928053021758E-12  0.102156277513E-11  0.112449448366E-11
  0.123779749470E-11  0.136251681098E-11  0.149980272870E-11  0.165092144686E-11  0.181726674543E-11
  0.200037284040E-11  0.220192853388E-11  0.242379279010E-11  0.266801188079E-11  0.293683825810E-11
  0.323275132913E-11  0.355848032370E-11  0.391702946628E-11  0.431170568415E-11  0.474614910748E-11
  0.522436664253E-11  0.575076892766E-11  0.633021101298E-11  0.696803713887E-11  0.767013002636E-11
  0.844296513385E-11  0.929367038085E-11  0.102300918893E-10  0.112608663489E-10  0.123955006742E-10
  0.136444596872E-10  0.150192626356E-10  0.165325894357E-10  0.181983976199E-10  0.200320510683E-10
  0.220504617112E-10  0.242722455085E-10  0.267178941469E-10  0.294099640356E-10  0.323732843461E-10
  0.356351860134E-10  0.392257538116E-10  0.431781038274E-10  0.475286888927E-10  0.523176347916E-10
  0.575891103436E-10  0.633917347756E-10  0.697790261408E-10  0.768098949195E-10  0.845491873543E-10
  0.930682835325E-10  0.102445755729E-09  0.112768093083E-09  0.124130499295E-09  0.136637770698E-09
  0.150405262797E-09  0.165559954204E-09  0.182241617769E-09  0.200604109715E-09  0.220816788662E-09
  0.243066077633E-09  0.267557183448E-09  0.294515989352E-09  0.324191138358E-09  0.356856326489E-09
  0.392812827095E-09  0.432392269515E-09  0.475959697708E-09  0.523916937076E-09  0.576706300518E-09
  0.634814667904E-09  0.698777976588E-09  0.769186164382E-09  0.846688610581E-09  0.932000125204E-09
  0.102590754172E-08  0.112927697404E-08  0.124306180470E-08  0.136831147794E-08  0.150618117875E-08
  0.165794248718E-08  0.182499510611E-08  0.200887977074E-08  0.221129245880E-08  0.243410003255E-08
  0.267935745685E-08  0.294932675206E-08  0.324649785666E-08  0.357361159184E-08  0.393368494004E-08
  0.433003887049E-08  0.476632896832E-08  0.524657914986E-08  0.577521877497E-08  0.635712349869E-08
  0.699766023905E-08  0.770273667563E-08  0.847885573552E-08  0.933317556902E-08  0.102735755684E-07
  0.113087290384E-07  0.124481831888E-07  0.137024471865E-07  0.150830890800E-07  0.166028424888E-07
  0.182757240427E-07  0.201171626540E-07  0.221441418139E-07  0.243753562268E-07  0.268313842251E-07
[truncated: 399,320 more chars]
