# Supplementary material for: Ultracompact Electrical Double Layers at TiO2(110) Electrified Interfaces
Source: J Am Chem Soc. 2024 Nov 25;146(49):33443–51. doi: 10.1021/jacs.4c09911 (PMC11638939; doi:10.1021/jacs.4c09911)
Supplement: Supplementary file 4 — ja4c09911_si_004.zip [file ja4c09911_si_004.zip › ja4c09911 SI files/POTCAR_NaOH-TiO2]

  PAW_PBE Na_pv 19Sep2006                
   7.00000000000000     
 parameters from PSCTR are:
   VRHFIN =Na: p6s1
   LEXCH  = PE
   EATOM  =   766.0439 eV,   56.3026 Ry

   TITEL  = PAW_PBE Na_pv 19Sep2006
   LULTRA =        F    use ultrasoft PP ?
   IUNSCR =        1    unscreen: 0-lin 1-nonlin 2-no
   RPACOR =    1.800    partial core radius
   POMASS =   22.990; ZVAL   =    7.000    mass and valenz
   RCORE  =    2.200    outmost cutoff radius
   RWIGS  =    2.200; RWIGS  =    1.164    wigner-seitz radius (au A)
   ENMAX  =  259.561; ENMIN  =  194.671 eV
   ICORE  =        2    local potential
   LCOR   =        T    correct aug charges
   LPAW   =        T    paw PP
   EAUG   =  368.056
   DEXC   =    0.000
   RMAX   =    2.245    core radius for proj-oper
   RAUG   =    1.300    factor for augmentation sphere
   RDEP   =    2.259    radius for radial grids
   RDEPT  =    1.738    core radius for aug-charge
 
   Atomic configuration
    5 entries
     n  l   j            E        occ.
     1  0  0.50     -1033.6933   2.0000
     2  0  0.50       -56.7526   2.0000
     2  1  1.50       -28.6721   6.0000
     3  0  0.50        -2.7440   1.0000
     3  2  1.50        -1.3606   0.0000
   Description
     l       E           TYP  RCUT    TYP  RCUT
     1    -28.6720912     23  2.000
     1      6.8029130     23  2.000
     0     -2.7439560     23  2.200
     0     34.0145650     23  2.200
     2     -1.3605826     23  2.200
   Error from kinetic energy argument (eV)
   NDATA  =      100
   STEP   =   20.000   1.050
  66.1      65.3      64.8      63.9      63.4      62.4      61.3      60.7
  59.5      58.2      57.5      56.2      54.7      53.2      51.7      50.1
  48.4      46.8      45.1      42.5      40.8      39.0      36.4      34.7
  33.0      30.5      28.0      26.4      24.1      21.9      19.7      17.7
  15.9      14.1      12.5      11.0      9.17      7.95      6.51      5.57
  4.47      3.54      2.76      2.13      1.61      1.20     0.876     0.575
 0.401     0.247     0.147     0.953E-01 0.556E-01 0.344E-01 0.234E-01 0.205E-01
 0.199E-01 0.199E-01 0.191E-01 0.172E-01 0.145E-01 0.115E-01 0.856E-02 0.573E-02
 0.397E-02 0.269E-02 0.208E-02 0.187E-02 0.184E-02 0.181E-02 0.167E-02 0.140E-02
 0.108E-02 0.780E-03 0.528E-03 0.402E-03 0.347E-03 0.338E-03 0.329E-03 0.298E-03
 0.239E-03 0.174E-03 0.123E-03 0.944E-04 0.871E-04 0.860E-04 0.793E-04 0.633E-04
 0.452E-04 0.328E-04 0.281E-04 0.278E-04 0.258E-04 0.208E-04 0.148E-04 0.113E-04
 0.106E-04 0.104E-04 0.864E-05 0.636E-05
END of PSCTR-controll parameters
 local part
   85.0376694860515     
  0.43557197E+02  0.43556614E+02  0.43547445E+02  0.43532185E+02  0.43510864E+02
  0.43483521E+02  0.43450205E+02  0.43410969E+02  0.43365867E+02  0.43314959E+02
  0.43258303E+02  0.43195955E+02  0.43127975E+02  0.43054418E+02  0.42975344E+02
  0.42890811E+02  0.42800880E+02  0.42705612E+02  0.42605071E+02  0.42499320E+02
  0.42388424E+02  0.42272444E+02  0.42151439E+02  0.42025464E+02  0.41894568E+02
  0.41758793E+02  0.41618176E+02  0.41472744E+02  0.41322519E+02  0.41167513E+02
  0.41007732E+02  0.40843173E+02  0.40673829E+02  0.40499681E+02  0.40320705E+02
  0.40136869E+02  0.39948134E+02  0.39754450E+02  0.39555763E+02  0.39352010E+02
  0.39143122E+02  0.38929022E+02  0.38709632E+02  0.38484865E+02  0.38254634E+02
  0.38018849E+02  0.37777419E+02  0.37530251E+02  0.37277257E+02  0.37018346E+02
  0.36753433E+02  0.36482437E+02  0.36205280E+02  0.35921892E+02  0.35632211E+02
  0.35336182E+02  0.35033764E+02  0.34724924E+02  0.34409643E+02  0.34087916E+02
  0.33759753E+02  0.33425179E+02  0.33084236E+02  0.32736984E+02  0.32383500E+02
  0.32023881E+02  0.31658241E+02  0.31286715E+02  0.30909460E+02  0.30526651E+02
  0.30138483E+02  0.29745175E+02  0.29346964E+02  0.28944106E+02  0.28536881E+02
  0.28125584E+02  0.27710532E+02  0.27292057E+02  0.26870509E+02  0.26446256E+02
  0.26019678E+02  0.25591171E+02  0.25161142E+02  0.24730011E+02  0.24298207E+02
  0.23866167E+02  0.23434335E+02  0.23003162E+02  0.22573100E+02  0.22144602E+02
  0.21718125E+02  0.21294120E+02  0.20873035E+02  0.20455315E+02  0.20041394E+02
  0.19631702E+02  0.19226654E+02  0.18826656E+02  0.18432097E+02  0.18043354E+02
  0.17660786E+02  0.17284732E+02  0.16915513E+02  0.16553431E+02  0.16198761E+02
  0.15851761E+02  0.15512662E+02  0.15181670E+02  0.14858967E+02  0.14544711E+02
  0.14239031E+02  0.13942032E+02  0.13653792E+02  0.13374363E+02  0.13103770E+02
  0.12842012E+02  0.12589065E+02  0.12344876E+02  0.12109371E+02  0.11882450E+02
  0.11663993E+02  0.11453856E+02  0.11251875E+02  0.11057867E+02  0.10871631E+02
  0.10692948E+02  0.10521584E+02  0.10357291E+02  0.10199809E+02  0.10048866E+02
  0.99041797E+01  0.97654616E+01  0.96324155E+01  0.95047408E+01  0.93821334E+01
  0.92642877E+01  0.91508978E+01  0.90416593E+01  0.89362703E+01  0.88344331E+01
  0.87358553E+01  0.86402514E+01  0.85473436E+01  0.84568631E+01  0.83685511E+01
  0.82821597E+01  0.81974531E+01  0.81142078E+01  0.80322137E+01  0.79512747E+01
  0.78712085E+01  0.77918480E+01  0.77130405E+01  0.76346486E+01  0.75565498E+01
  0.74786369E+01  0.74008172E+01  0.73230132E+01  0.72451614E+01  0.71672127E+01
  0.70891313E+01  0.70108947E+01  0.69324926E+01  0.68539268E+01  0.67752100E+01
  0.66963652E+01  0.66174250E+01  0.65384306E+01  0.64594311E+01  0.63804823E+01
  0.63016464E+01  0.62229904E+01  0.61445858E+01  0.60665075E+01  0.59888326E+01
  0.59116402E+01  0.58350100E+01  0.57590216E+01  0.56837540E+01  0.56092844E+01
  0.55356879E+01  0.54630367E+01  0.53913994E+01  0.53208407E+01  0.52514208E+01
  0.51831950E+01  0.51162131E+01  0.50505197E+01  0.49861531E+01  0.49231460E+01
  0.48615246E+01  0.48013090E+01  0.47425130E+01  0.46851442E+01  0.46292039E+01
  0.45746875E+01  0.45215847E+01  0.44698797E+01  0.44195512E+01  0.43705730E+01
  0.43229145E+01  0.42765408E+01  0.42314130E+01  0.41874889E+01  0.41447234E+01
  0.41030688E+01  0.40624751E+01  0.40228911E+01  0.39842641E+01  0.39465410E+01
  0.39096681E+01  0.38735924E+01  0.38382610E+01  0.38036224E+01  0.37696264E+01
  0.37362244E+01  0.37033701E+01  0.36710193E+01  0.36391306E+01  0.36076653E+01
  0.35765880E+01  0.35458661E+01  0.35154707E+01  0.34853762E+01  0.34555603E+01
  0.34260046E+01  0.33966938E+01  0.33676163E+01  0.33387637E+01  0.33101308E+01
  0.32817157E+01  0.32535191E+01  0.32255447E+01  0.31977985E+01  0.31702890E+01
  0.31430265E+01  0.31160233E+01  0.30892930E+01  0.30628505E+01  0.30367116E+01
  0.30108929E+01  0.29854110E+01  0.29602829E+01  0.29355250E+01  0.29111536E+01
  0.28871838E+01  0.28636299E+01  0.28405050E+01  0.28178205E+01  0.27955863E+01
  0.27738105E+01  0.27524991E+01  0.27316560E+01  0.27112830E+01  0.26913794E+01
  0.26719423E+01  0.26529661E+01  0.26344432E+01  0.26163633E+01  0.25987138E+01
  0.25814800E+01  0.25646449E+01  0.25481896E+01  0.25320930E+01  0.25163325E+01
  0.25008839E+01  0.24857215E+01  0.24708184E+01  0.24561467E+01  0.24416780E+01
  0.24273829E+01  0.24132321E+01  0.23991960E+01  0.23852453E+01  0.23713511E+01
  0.23574852E+01  0.23436204E+01  0.23297303E+01  0.23157901E+01  0.23017764E+01
  0.22876677E+01  0.22734441E+01  0.22590880E+01  0.22445838E+01  0.22299183E+01
  0.22150805E+01  0.22000622E+01  0.21848576E+01  0.21694634E+01  0.21538789E+01
  0.21381063E+01  0.21221499E+01  0.21060169E+01  0.20897167E+01  0.20732612E+01
  0.20566645E+01  0.20399427E+01  0.20231141E+01  0.20061986E+01  0.19892179E+01
  0.19721952E+01  0.19551550E+01  0.19381226E+01  0.19211244E+01  0.19041876E+01
  0.18873394E+01  0.18706076E+01  0.18540198E+01  0.18376033E+01  0.18213849E+01
  0.18053911E+01  0.17896470E+01  0.17741770E+01  0.17590041E+01  0.17441499E+01
  0.17296345E+01  0.17154761E+01  0.17016912E+01  0.16882940E+01  0.16752971E+01
  0.16627104E+01  0.16505420E+01  0.16387973E+01  0.16274797E+01  0.16165901E+01
  0.16061273E+01  0.15960874E+01  0.15864648E+01  0.15772512E+01  0.15684365E+01
  0.15600086E+01  0.15519532E+01  0.15442545E+01  0.15368948E+01  0.15298551E+01
  0.15231149E+01  0.15166524E+01  0.15104450E+01  0.15044691E+01  0.14987003E+01
  0.14931140E+01  0.14876850E+01  0.14823881E+01  0.14771981E+01  0.14720901E+01
  0.14670394E+01  0.14620219E+01  0.14570145E+01  0.14519946E+01  0.14469407E+01
  0.14418325E+01  0.14366511E+01  0.14313787E+01  0.14259992E+01  0.14204979E+01
  0.14148619E+01  0.14090798E+01  0.14031420E+01  0.13970408E+01  0.13907701E+01
  0.13843256E+01  0.13777047E+01  0.13709067E+01  0.13639324E+01  0.13567846E+01
  0.13494672E+01  0.13419861E+01  0.13343483E+01  0.13265623E+01  0.13186378E+01
  0.13105857E+01  0.13024178E+01  0.12941469E+01  0.12857865E+01  0.12773509E+01
  0.12688547E+01  0.12603131E+01  0.12517415E+01  0.12431556E+01  0.12345708E+01
  0.12260027E+01  0.12174666E+01  0.12089774E+01  0.12005497E+01  0.11921973E+01
  0.11839337E+01  0.11757715E+01  0.11677225E+01  0.11597977E+01  0.11520070E+01
  0.11443597E+01  0.11368638E+01  0.11295262E+01  0.11223531E+01  0.11153491E+01
  0.11085181E+01  0.11018628E+01  0.10953848E+01  0.10890846E+01  0.10829618E+01
  0.10770150E+01  0.10712417E+01  0.10656386E+01  0.10602018E+01  0.10549261E+01
  0.10498062E+01  0.10448356E+01  0.10400077E+01  0.10353151E+01  0.10307500E+01
  0.10263043E+01  0.10219698E+01  0.10177377E+01  0.10135994E+01  0.10095461E+01
  0.10055691E+01  0.10016598E+01  0.99780973E+00  0.99401051E+00  0.99025418E+00
  0.98653301E+00  0.98283967E+00  0.97916720E+00  0.97550908E+00  0.97185928E+00
  0.96821222E+00  0.96456286E+00  0.96090668E+00  0.95723970E+00  0.95355847E+00
  0.94986008E+00  0.94614216E+00  0.94240283E+00  0.93864073E+00  0.93485496E+00
  0.93104511E+00  0.92721114E+00  0.92335347E+00  0.91947284E+00  0.91557036E+00
  0.91164743E+00  0.90770572E+00  0.90374713E+00  0.89977375E+00  0.89578783E+00
  0.89179173E+00  0.88778788E+00  0.88377878E+00  0.87976693E+00  0.87575479E+00
  0.87174481E+00  0.86773934E+00  0.86374066E+00  0.85975092E+00  0.85577214E+00
  0.85180621E+00  0.84785485E+00  0.84391961E+00  0.84000185E+00  0.83610279E+00
  0.83222343E+00  0.82836462E+00  0.82452700E+00  0.82071110E+00  0.81691726E+00
  0.81314569E+00  0.80939648E+00  0.80566961E+00  0.80196498E+00  0.79828239E+00
  0.79462160E+00  0.79098232E+00  0.78736424E+00  0.78376706E+00  0.78019046E+00
  0.77663417E+00  0.77309798E+00  0.76958174E+00  0.76608536E+00  0.76260887E+00
  0.75915240E+00  0.75571618E+00  0.75230056E+00  0.74890603E+00  0.74553318E+00
  0.74218274E+00  0.73885554E+00  0.73555254E+00  0.73227482E+00  0.72902354E+00
  0.72579996E+00  0.72260543E+00  0.71944137E+00  0.71630923E+00  0.71321053E+00
  0.71014676E+00  0.70711944E+00  0.70413005E+00  0.70118001E+00  0.69827070E+00
  0.69540337E+00  0.69257921E+00  0.68979923E+00  0.68706434E+00  0.68437526E+00
  0.68173253E+00  0.67913652E+00  0.67658734E+00  0.67408493E+00  0.67162895E+00
  0.66921885E+00  0.66685382E+00  0.66453279E+00  0.66225443E+00  0.66001720E+00
  0.65781926E+00  0.65565859E+00  0.65353289E+00  0.65143970E+00  0.64937631E+00
  0.64733986E+00  0.64532731E+00  0.64333548E+00  0.64136106E+00  0.63940063E+00
  0.63745073E+00  0.63550782E+00  0.63356835E+00  0.63162879E+00  0.62968564E+00
  0.62773549E+00  0.62577500E+00  0.62380099E+00  0.62181041E+00  0.61980041E+00
  0.61776833E+00  0.61571175E+00  0.61362850E+00  0.61151668E+00  0.60937469E+00
  0.60720124E+00  0.60499535E+00  0.60275639E+00  0.60048408E+00  0.59817847E+00
  0.59583999E+00  0.59346941E+00  0.59106783E+00  0.58863671E+00  0.58617783E+00
  0.58369331E+00  0.58118555E+00  0.57865724E+00  0.57611135E+00  0.57355107E+00
  0.57097985E+00  0.56840130E+00  0.56581922E+00  0.56323752E+00  0.56066023E+00
  0.55809146E+00  0.55553532E+00  0.55299597E+00  0.55047749E+00  0.54798393E+00
  0.54551923E+00  0.54308719E+00  0.54069147E+00  0.53833554E+00  0.53602263E+00
  0.53375574E+00  0.53153760E+00  0.52937064E+00  0.52725699E+00  0.52519841E+00
  0.52319634E+00  0.52125186E+00  0.51936567E+00  0.51753808E+00  0.51576906E+00
  0.51405817E+00  0.51240461E+00  0.51080722E+00  0.50926445E+00  0.50777444E+00
  0.50633498E+00  0.50494354E+00  0.50359731E+00  0.50229320E+00  0.50102785E+00
  0.49979771E+00  0.49859902E+00  0.49742787E+00  0.49628021E+00  0.49515190E+00
  0.49403873E+00  0.49293646E+00  0.49184086E+00  0.49074771E+00  0.48965288E+00
  0.48855233E+00  0.48744214E+00  0.48631856E+00  0.48517802E+00  0.48401716E+00
  0.48283287E+00  0.48162231E+00  0.48038291E+00  0.47911239E+00  0.47780883E+00
  0.47647060E+00  0.47509641E+00  0.47368534E+00  0.47223680E+00  0.47075055E+00
  0.46922671E+00  0.46766574E+00  0.46606843E+00  0.46443592E+00  0.46276964E+00
  0.46107136E+00  0.45934310E+00  0.45758718E+00  0.45580613E+00  0.45400273E+00
  0.45217993E+00  0.45034088E+00  0.44848884E+00  0.44662721E+00  0.44475947E+00
  0.44288914E+00  0.44101981E+00  0.43915503E+00  0.43729835E+00  0.43545325E+00
  0.43362315E+00  0.43181132E+00  0.43002093E+00  0.42825496E+00  0.42651624E+00
  0.42480738E+00  0.42313077E+00  0.42148856E+00  0.41988265E+00  0.41831471E+00
  0.41678609E+00  0.41529791E+00  0.41385097E+00  0.41244581E+00  0.41108266E+00
  0.40976150E+00  0.40848199E+00  0.40724354E+00  0.40604530E+00  0.40488614E+00
  0.40376473E+00  0.40267949E+00  0.40162864E+00  0.40061019E+00  0.39962202E+00
  0.39866183E+00  0.39772720E+00  0.39681558E+00  0.39592436E+00  0.39505086E+00
  0.39419234E+00  0.39334605E+00  0.39250925E+00  0.39167922E+00  0.39085327E+00
  0.39002881E+00  0.38920331E+00  0.38837436E+00  0.38753967E+00  0.38669707E+00
  0.38584457E+00  0.38498032E+00  0.38410265E+00  0.38321008E+00  0.38230131E+00
  0.38137525E+00  0.38043100E+00  0.37946788E+00  0.37848539E+00  0.37748326E+00
  0.37646140E+00  0.37541993E+00  0.37435915E+00  0.37327955E+00  0.37218177E+00
  0.37106663E+00  0.36993510E+00  0.36878826E+00  0.36762736E+00  0.36645372E+00
  0.36526877E+00  0.36407404E+00  0.36287108E+00  0.36166155E+00  0.36044710E+00
  0.35922941E+00  0.35801017E+00  0.35679105E+00  0.35557371E+00  0.35435975E+00
  0.35315074E+00  0.35194815E+00  0.35075343E+00  0.34956790E+00  0.34839281E+00
  0.34722932E+00  0.34607846E+00  0.34494117E+00  0.34381825E+00  0.34271039E+00
  0.34161818E+00  0.34054206E+00  0.33948236E+00  0.33843929E+00  0.33741293E+00
  0.33640328E+00  0.33541020E+00  0.33443348E+00  0.33347279E+00  0.33252773E+00
  0.33159781E+00  0.33068247E+00  0.32978109E+00  0.32889299E+00  0.32801745E+00
  0.32715370E+00  0.32630097E+00  0.32545844E+00  0.32462531E+00  0.32380076E+00
  0.32298400E+00  0.32217423E+00  0.32137070E+00  0.32057268E+00  0.31977947E+00
  0.31899042E+00  0.31820493E+00  0.31742242E+00  0.31664240E+00  0.31586441E+00
  0.31508806E+00  0.31431303E+00  0.31353902E+00  0.31276584E+00  0.31199330E+00
  0.31122132E+00  0.31044982E+00  0.30967881E+00  0.30890831E+00  0.30813840E+00
  0.30736918E+00  0.30660078E+00  0.30583337E+00  0.30506713E+00  0.30430223E+00
  0.30353890E+00  0.30277733E+00  0.30201772E+00  0.30126026E+00  0.30050513E+00
  0.29975250E+00  0.29900250E+00  0.29825523E+00  0.29751080E+00  0.29676923E+00
  0.29603054E+00  0.29529472E+00  0.29456170E+00  0.29383140E+00  0.29310367E+00
  0.29237836E+00  0.29165526E+00  0.29093413E+00  0.29021471E+00  0.28949670E+00
  0.28877978E+00  0.28806360E+00  0.28734782E+00  0.28663206E+00  0.28591595E+00
  0.28519912E+00  0.28448121E+00  0.28376184E+00  0.28304069E+00  0.28231743E+00
  0.28159177E+00  0.28086345E+00  0.28013224E+00  0.27939795E+00  0.27866045E+00
  0.27791964E+00  0.27717548E+00  0.27642799E+00  0.27567724E+00  0.27492338E+00
  0.27416658E+00  0.27340713E+00  0.27264531E+00  0.27188153E+00  0.27111619E+00
  0.27034980E+00  0.26958290E+00  0.26881606E+00  0.26804992E+00  0.26728515E+00
  0.26652247E+00  0.26576260E+00  0.26500631E+00  0.26425436E+00  0.26350755E+00
  0.26276666E+00  0.26203247E+00  0.26130574E+00  0.26058721E+00  0.25987762E+00
  0.25917762E+00  0.25848787E+00  0.25780894E+00  0.25714139E+00  0.25648566E+00
  0.25584218E+00  0.25521128E+00  0.25459320E+00  0.25398813E+00  0.25339616E+00
  0.25281728E+00  0.25225142E+00  0.25169839E+00  0.25115794E+00  0.25062971E+00
  0.25011326E+00  0.24960807E+00  0.24911353E+00  0.24862897E+00  0.24815363E+00
  0.24768668E+00  0.24722725E+00  0.24677439E+00  0.24632712E+00  0.24588441E+00
  0.24544520E+00  0.24500841E+00  0.24457294E+00  0.24413768E+00  0.24370154E+00
  0.24326342E+00  0.24282228E+00  0.24237706E+00  0.24192678E+00  0.24147049E+00
  0.24100731E+00  0.24053639E+00  0.24005700E+00  0.23956844E+00  0.23907013E+00
  0.23856156E+00  0.23804232E+00  0.23751210E+00  0.23697069E+00  0.23641799E+00
  0.23585399E+00  0.23527880E+00  0.23469264E+00  0.23409580E+00  0.23348871E+00
  0.23287187E+00  0.23224589E+00  0.23161146E+00  0.23096936E+00  0.23032045E+00
  0.22966564E+00  0.22900595E+00  0.22834240E+00  0.22767609E+00  0.22700816E+00
  0.22633975E+00  0.22567205E+00  0.22500624E+00  0.22434349E+00  0.22368500E+00
  0.22303189E+00  0.22238531E+00  0.22174634E+00  0.22111600E+00  0.22049529E+00
  0.21988512E+00  0.21928634E+00  0.21869971E+00  0.21812591E+00  0.21756553E+00
  0.21701907E+00  0.21648693E+00  0.21596939E+00  0.21546665E+00  0.21497879E+00
  0.21450579E+00  0.21404753E+00  0.21360378E+00  0.21317420E+00  0.21275836E+00
  0.21235574E+00  0.21196572E+00  0.21158761E+00  0.21122061E+00  0.21086388E+00
  0.21051650E+00  0.21017749E+00  0.20984583E+00  0.20952046E+00  0.20920029E+00
  0.20888419E+00  0.20857105E+00  0.20825971E+00  0.20794907E+00  0.20763801E+00
  0.20732543E+00  0.20701028E+00  0.20669155E+00  0.20636826E+00  0.20603950E+00
  0.20570443E+00  0.20536227E+00  0.20501231E+00  0.20465393E+00  0.20428660E+00
  0.20390987E+00  0.20352337E+00  0.20312684E+00  0.20272012E+00  0.20230311E+00
  0.20187584E+00  0.20143841E+00  0.20099104E+00  0.20053400E+00  0.20006767E+00
  0.19959251E+00  0.19910905E+00  0.19861790E+00  0.19811972E+00  0.19761523E+00
  0.19710523E+00  0.19659052E+00  0.19607198E+00  0.19555049E+00  0.19502697E+00
  0.19450234E+00  0.19397753E+00  0.19345348E+00  0.19293112E+00  0.19241134E+00
  0.19189504E+00  0.19138306E+00  0.19087621E+00  0.19037527E+00  0.18988096E+00
  0.18939393E+00  0.18891479E+00  0.18844407E+00  0.18798226E+00  0.18752975E+00
  0.18708688E+00  0.18665389E+00  0.18623096E+00  0.18581821E+00  0.18541566E+00
  0.18502327E+00  0.18464091E+00  0.18426840E+00  0.18390548E+00  0.18355183E+00
  0.18320708E+00  0.18287079E+00  0.18254248E+00  0.18222160E+00  0.18190760E+00
  0.18159987E+00  0.18129776E+00  0.18100063E+00  0.18070779E+00  0.18041857E+00
  0.18013226E+00  0.17984819E+00  0.17956566E+00  0.17928400E+00  0.17900258E+00
  0.17872074E+00  0.17843791E+00  0.17815351E+00  0.17786701E+00  0.17757792E+00
  0.17728579E+00  0.17699023E+00  0.17669088E+00  0.17638745E+00  0.17607967E+00
 gradient corrections used for XC
           5
 core charge-density (partial)
  0.64781852E+00  0.64754751E+00  0.64673516E+00  0.64538352E+00  0.64349599E+00
  0.64107730E+00  0.63813351E+00  0.63467197E+00  0.63070128E+00  0.62623126E+00
  0.62127292E+00  0.61583837E+00  0.60994084E+00  0.60359454E+00  0.59681466E+00
  0.58961729E+00  0.58201933E+00  0.57403846E+00  0.56569305E+00  0.55700207E+00
  0.54798504E+00  0.53866196E+00  0.52905320E+00  0.51917948E+00  0.50906171E+00
  0.49872103E+00  0.48817862E+00  0.47745573E+00  0.46657353E+00  0.45555309E+00
  0.44441530E+00  0.43318083E+00  0.42187001E+00  0.41050285E+00  0.39909895E+00
  0.38767742E+00  0.37625691E+00  0.36485548E+00  0.35349064E+00  0.34217928E+00
  0.33093760E+00  0.31978117E+00  0.30872482E+00  0.29778268E+00  0.28696813E+00
  0.27629381E+00  0.26577158E+00  0.25541254E+00  0.24522701E+00  0.23522456E+00
  0.22541396E+00  0.21580322E+00  0.20639962E+00  0.19720965E+00  0.18823910E+00
  0.17949302E+00  0.17097575E+00  0.16269097E+00  0.15464166E+00  0.14683018E+00
  0.13925824E+00  0.13192697E+00  0.12483690E+00  0.11798804E+00  0.11137985E+00
  0.10501128E+00  0.98880840E-01  0.92986556E-01  0.87326053E-01  0.81896557E-01
  0.76694928E-01  0.71717683E-01  0.66961026E-01  0.62420871E-01  0.58092871E-01
  0.53972439E-01  0.50054775E-01  0.46334889E-01  0.42807626E-01  0.39467686E-01
  0.36309644E-01  0.33327979E-01  0.30517083E-01  0.27871289E-01  0.25384886E-01
  0.23052136E-01  0.20867292E-01  0.18824614E-01  0.16918382E-01  0.15142911E-01
  0.13492564E-01  0.11961766E-01  0.10545012E-01  0.92368791E-02  0.80320381E-02
  0.69252587E-02  0.59114197E-02  0.49855159E-02  0.41426643E-02  0.33781100E-02
  0.26872310E-02  0.20655428E-02  0.15087019E-02  0.10125088E-02  0.57291017E-03
  0.18600128E-03 -0.15197330E-03 -0.44461871E-03 -0.69538958E-03 -0.90759024E-03
 -0.10843754E-02 -0.12287512E-02 -0.13435766E-02 -0.14315653E-02 -0.14952878E-02
 -0.15371738E-02 -0.15595149E-02 -0.15644678E-02 -0.15540570E-02 -0.15301787E-02
 -0.14946042E-02 -0.14489832E-02 -0.13948485E-02 -0.13336191E-02 -0.12666050E-02
 -0.11950109E-02 -0.11199404E-02 -0.10424007E-02 -0.96330613E-03 -0.88348325E-03
 -0.80367454E-03 -0.72454290E-03 -0.64667581E-03 -0.57058957E-03 -0.49673338E-03
 -0.42549342E-03 -0.35719685E-03 -0.29211570E-03 -0.23047070E-03 -0.17243502E-03
 -0.11813782E-03 -0.67667850E-04 -0.21076746E-04  0.21617637E-04  0.60428095E-04
  0.95395050E-04  0.12658366E-03  0.15408104E-03  0.17799363E-03  0.19844472E-03
  0.21557203E-03  0.22952551E-03  0.24046520E-03  0.24855928E-03  0.25398221E-03
  0.25691299E-03  0.25753358E-03  0.25602742E-03  0.25257805E-03  0.24736791E-03
  0.24057715E-03  0.23238268E-03  0.22295718E-03  0.21246836E-03  0.20107818E-03
  0.18894227E-03  0.17620937E-03  0.16302092E-03  0.14951064E-03  0.13580429E-03
  0.12201941E-03  0.10826520E-03  0.94642421E-04  0.81243353E-04  0.68151844E-04
  0.55443369E-04  0.43185158E-04  0.31436357E-04  0.20248233E-04  0.96644034E-05
 -0.27889164E-06 -0.95525026E-05 -0.18134053E-04 -0.26007608E-04 -0.33163319E-04
 -0.39597066E-04 -0.45310082E-04 -0.50308572E-04 -0.54603327E-04 -0.58209342E-04
 -0.61145424E-04 -0.63433812E-04 -0.65099794E-04 -0.66171340E-04 -0.66678733E-04
 -0.66654216E-04 -0.66131651E-04 -0.65146184E-04 -0.63733933E-04 -0.61931681E-04
 -0.59776593E-04 -0.57305943E-04 -0.54556860E-04 -0.51566092E-04 -0.48369785E-04
 -0.45003283E-04 -0.41500943E-04 -0.37895967E-04 -0.34220255E-04 -0.30504274E-04
 -0.26776941E-04 -0.23065529E-04 -0.19395581E-04 -0.15790850E-04 -0.12273243E-04
 -0.88627915E-05 -0.55776243E-05 -0.24339623E-05  0.55387805E-06  0.33734687E-05
  0.60142432E-05  0.84674593E-05  0.10726152E-04  0.12785080E-04  0.14640661E-04
  0.16290901E-04  0.17735321E-04  0.18974876E-04  0.20011864E-04  0.20849843E-04
  0.21493535E-04  0.21948731E-04  0.22222196E-04  0.22321571E-04  0.22255274E-04
  0.22032407E-04  0.21662655E-04  0.21156192E-04  0.20523592E-04  0.19775735E-04
  0.18923717E-04  0.17978773E-04  0.16952188E-04  0.15855227E-04  0.14699056E-04
  0.13494679E-04  0.12252869E-04  0.10984114E-04  0.96985573E-05  0.84059533E-05
  0.71156192E-05  0.58363974E-05  0.45766206E-05  0.33440825E-05  0.21460128E-05
  0.98905817E-06 -0.12073363E-06 -0.11779238E-05 -0.21776889E-05 -0.31158228E-05
 -0.39887343E-05 -0.47934417E-05 -0.55275632E-05 -0.61893038E-05 -0.67774396E-05
 -0.72912990E-05 -0.77307410E-05 -0.80961314E-05 -0.83883173E-05 -0.86085985E-05
 -0.87586990E-05 -0.88407354E-05 -0.88571858E-05 -0.88108566E-05 -0.87048498E-05
 -0.85425285E-05 -0.83274841E-05 -0.80635020E-05 -0.77545282E-05 -0.74046365E-05
 -0.70179961E-05 -0.65988401E-05 -0.61514352E-05 -0.56800520E-05 -0.51889371E-05
 -0.46822863E-05 -0.41642195E-05 -0.36387569E-05 -0.31097968E-05 -0.25810958E-05
 -0.20562498E-05 -0.15386778E-05 -0.10316065E-05 -0.53805774E-06 -0.60837091E-07
  0.39747530E-06  0.83453223E-06  0.12482251E-05  0.16366878E-05  0.19982989E-05
  0.23316824E-05  0.26357062E-05  0.29094802E-05  0.31523515E-05  0.33638999E-05
  0.35439307E-05  0.36924669E-05  0.38097407E-05  0.38961834E-05  0.39524144E-05
  0.39792302E-05  0.39775921E-05  0.39486129E-05  0.38935444E-05  0.38137633E-05
  0.37107576E-05  0.35861125E-05  0.34414961E-05  0.32786455E-05  0.30993528E-05
  0.29054512E-05  0.26988016E-05  0.24812791E-05  0.22547605E-05  0.20211119E-05
  0.17821769E-05  0.15397653E-05  0.12956427E-05  0.10515207E-05  0.80904725E-06
  0.56979894E-06  0.33527283E-06  0.10687979E-06 -0.11406158E-06 -0.32633015E-06
 -0.52880670E-06 -0.72047753E-06 -0.90043722E-06 -0.10678907E-05 -0.12221543E-05
 -0.13626564E-05 -0.14889370E-05 -0.16006470E-05 -0.16975460E-05 -0.17795006E-05
 -0.18464812E-05 -0.18985583E-05 -0.19358992E-05 -0.19587627E-05 -0.19674946E-05
 -0.19625228E-05 -0.19443508E-05 -0.19135524E-05 -0.18707654E-05 -0.18166851E-05
 -0.17520579E-05 -0.16776748E-05 -0.15943643E-05 -0.15029862E-05 -0.14044244E-05
 -0.12995809E-05 -0.11893689E-05 -0.10747065E-05 -0.95651056E-06 -0.83569099E-06
 -0.71314469E-06 -0.58975031E-06 -0.46636309E-06 -0.34381008E-06 -0.22288561E-06
 -0.10434721E-06  0.11088105E-07  0.12274722E-06  0.23000389E-06  0.33228125E-06
  0.42905405E-06  0.51985036E-06  0.60425293E-06  0.68190021E-06  0.75248683E-06
  0.81576388E-06  0.87153868E-06  0.91967427E-06  0.96008851E-06  0.99275291E-06
  0.10176911E-05  0.10349770E-05  0.10447329E-05  0.10471268E-05  0.10423705E-05
  0.10307161E-05  0.10124537E-05  0.98790800E-06  0.95743525E-06  0.92141989E-06
  0.88027121E-06  0.83441988E-06  0.78431452E-06  0.73041819E-06  0.67320496E-06
  0.61315644E-06  0.55075845E-06  0.48649770E-06  0.42085857E-06  0.35432007E-06
  0.28735281E-06  0.22041625E-06  0.15395595E-06  0.88401151E-07  0.24162426E-07
 -0.38370450E-07 -0.98830421E-07 -0.15687488E-06 -0.21218718E-06 -0.26447795E-06
 -0.31348618E-06 -0.35898009E-06 -0.40075779E-06 -0.43864775E-06 -0.47250903E-06
 -0.50223131E-06 -0.52773471E-06 -0.54896949E-06 -0.56591545E-06 -0.57858125E-06
 -0.58700352E-06 -0.59124584E-06 -0.59139754E-06 -0.58757237E-06 -0.57990713E-06
 -0.56856006E-06 -0.55370924E-06 -0.53555087E-06 -0.51429747E-06 -0.49017603E-06
 -0.46342617E-06 -0.43429817E-06 -0.40305106E-06 -0.36995072E-06 -0.33526791E-06
 -0.29927638E-06 -0.26225103E-06 -0.22446605E-06 -0.18619317E-06 -0.14769995E-06
 -0.10924814E-06 -0.71092146E-07 -0.33477548E-07  0.33602435E-08  0.39197262E-07
  0.73822134E-07  0.10703712E-06  0.13865904E-06  0.16852007E-06  0.19646847E-06
  0.22236907E-06  0.24610378E-06  0.26757188E-06  0.28669022E-06  0.30339331E-06
  0.31763326E-06  0.32937964E-06  0.33861925E-06  0.34535572E-06  0.34960904E-06
  0.35141506E-06  0.35082477E-06  0.34790364E-06  0.34273077E-06  0.33539808E-06
  0.32600929E-06  0.31467905E-06  0.30153181E-06  0.28670084E-06  0.27032708E-06
  0.25255805E-06  0.23354672E-06  0.21345035E-06  0.19242941E-06  0.17064638E-06
  0.14826469E-06  0.12544762E-06  0.10235724E-06  0.79153358E-07  0.55992561E-07
  0.33027267E-07  0.10404831E-07 -0.11733291E-07 -0.33252317E-07 -0.54024855E-07
 -0.73931550E-07 -0.92861669E-07 -0.11071361E-06 -0.12739533E-06 -0.14282475E-06
 -0.15692999E-06 -0.16964963E-06 -0.18093286E-06 -0.19073952E-06 -0.19904014E-06
 -0.20581586E-06 -0.21105830E-06 -0.21476933E-06 -0.21696089E-06 -0.21765458E-06
 -0.21688135E-06 -0.21468107E-06 -0.21110201E-06 -0.20620039E-06 -0.20003977E-06
 -0.19269050E-06 -0.18422909E-06 -0.17473754E-06 -0.16430271E-06 -0.15301563E-06
 -0.14097081E-06 -0.12826551E-06 -0.11499909E-06 -0.10127230E-06 -0.87186542E-07
 -0.72843269E-07 -0.58343266E-07 -0.43786030E-07 -0.29269148E-07 -0.14887699E-07
 -0.73369745E-09  0.13104441E-07  0.26542393E-07  0.39500385E-07  0.51903608E-07
  0.63682595E-07  0.74773554E-07  0.85118652E-07  0.94666262E-07  0.10337116E-06
  0.11119466E-06  0.11810475E-06  0.12407613E-06  0.12909023E-06  0.13313518E-06
  0.13620573E-06  0.13830317E-06  0.13943512E-06  0.13961542E-06  0.13886380E-06
  0.13720571E-06  0.13467199E-06  0.13129854E-06  0.12712599E-06  0.12219934E-06
  0.11656755E-06  0.11028314E-06  0.10340178E-06  0.95981852E-07  0.88083993E-07
  0.79770680E-07  0.71105763E-07  0.62154024E-07  0.52980732E-07  0.43651212E-07
  0.34230409E-07  0.24782478E-07  0.15370382E-07  0.60555048E-08 -0.31027164E-08
 -0.12047135E-07 -0.20723223E-07 -0.29079366E-07 -0.37067144E-07 -0.44641576E-07
 -0.51761342E-07 -0.58388978E-07 -0.64491034E-07 -0.70038213E-07 -0.75005473E-07
 -0.79372101E-07 -0.83121760E-07 -0.86242501E-07 -0.88726753E-07 -0.90571278E-07
 -0.91777105E-07 -0.92349433E-07 -0.92297514E-07 -0.91634504E-07 -0.90377299E-07
 -0.88546352E-07 -0.86165458E-07 -0.83261536E-07 -0.79864390E-07 -0.76006451E-07
 -0.71722514E-07 -0.67049465E-07 -0.62025995E-07 -0.56692309E-07 -0.51089839E-07
 -0.45260943E-07 -0.39248611E-07 -0.33096173E-07 -0.26847011E-07 -0.20544269E-07
 -0.14230581E-07 -0.79478014E-08 -0.17367479E-08  0.43630455E-08  0.10313560E-07
  0.16078512E-07  0.21623551E-07  0.26916450E-07  0.31927274E-07  0.36628526E-07
  0.40995283E-07  0.45005305E-07  0.48639128E-07  0.51880139E-07  0.54714625E-07
  0.57131808E-07  0.59123860E-07  0.60685891E-07  0.61815929E-07  0.62514873E-07
  0.62786434E-07  0.62637054E-07  0.62075814E-07  0.61114320E-07  0.59766581E-07
  0.58048872E-07  0.55979582E-07  0.53579054E-07  0.50869417E-07  0.47874405E-07
  0.44619171E-07  0.41130098E-07  0.37434603E-07  0.33560935E-07  0.29537979E-07
  0.25395054E-07  0.21161711E-07  0.16867541E-07  0.12541975E-07  0.82140985E-08
  0.39124668E-08 -0.33507064E-09 -0.45015397E-08 -0.85610009E-08 -0.12488700E-07
 -0.16261206E-07 -0.19856542E-07 -0.23254300E-07 -0.26435745E-07 -0.29383907E-07
 -0.32083661E-07 -0.34521785E-07 -0.36687021E-07 -0.38570105E-07 -0.40163794E-07
 -0.41462874E-07 -0.42464160E-07 -0.43166477E-07 -0.43570634E-07 -0.43679377E-07
 -0.43497344E-07 -0.43030992E-07 -0.42288528E-07 -0.41279819E-07 -0.40016302E-07
 -0.38510879E-07 -0.36777803E-07 -0.34832566E-07 -0.32691775E-07 -0.30373019E-07
 -0.27894739E-07 -0.25276095E-07 -0.22536825E-07 -0.19697105E-07 -0.16777412E-07
 -0.13798385E-07 -0.10780684E-07 -0.77448581E-08 -0.47112115E-08 -0.16996760E-08
  0.12703128E-08  0.41799338E-08  0.70110925E-08  0.97465263E-08  0.12369903E-07
  0.14865909E-07  0.17220337E-07  0.19420153E-07  0.21453563E-07  0.23310073E-07
  0.24980526E-07  0.26457148E-07  0.27733569E-07  0.28804840E-07  0.29667446E-07
  0.30319297E-07  0.30759723E-07  0.30989452E-07  0.31010579E-07  0.30826532E-07
  0.30442026E-07  0.29863008E-07  0.29096601E-07  0.28151032E-07  0.27035566E-07
  0.25760423E-07  0.24336696E-07  0.22776263E-07  0.21091702E-07  0.19296186E-07
  0.17403397E-07  0.15427424E-07  0.13382664E-07  0.11283722E-07  0.91453141E-08
  0.69821686E-08  0.48089296E-08  0.26400625E-08  0.48976285E-09 -0.16281319E-08
 -0.37002269E-08 -0.57136503E-08 -0.76561280E-08 -0.95160547E-08 -0.11282558E-07
 -0.12945557E-07 -0.14495817E-07 -0.15924993E-07 -0.17225672E-07 -0.18391405E-07
 -0.19416732E-07 -0.20297205E-07 -0.21029396E-07 -0.21610908E-07 -0.22040367E-07
 -0.22317422E-07 -0.22442724E-07 -0.22417910E-07 -0.22245572E-07 -0.21929229E-07
 -0.21473288E-07 -0.20882996E-07 -0.20164400E-07 -0.19324288E-07 -0.18370137E-07
 -0.17310050E-07 -0.16152696E-07 -0.14907240E-07 -0.13583279E-07 -0.12190774E-07
 -0.10739971E-07 -0.92413390E-08 -0.77054921E-08 -0.61431199E-08 -0.45649161E-08
 -0.29815086E-08 -0.14033911E-08  0.15914324E-09  0.16960659E-08  0.31976746E-08
  0.46546512E-08  0.60581165E-08  0.73996819E-08  0.86714959E-08  0.98662870E-08
  0.10977403E-07  0.11998842E-07  0.12925288E-07  0.13752125E-07  0.14475465E-07
  0.15092158E-07  0.15599802E-07  0.15996747E-07  0.16282094E-07  0.16455689E-07
  0.16518113E-07  0.16470668E-07  0.16315353E-07  0.16054846E-07  0.15692472E-07
  0.15232173E-07  0.14678472E-07  0.14036436E-07  0.13311633E-07  0.12510087E-07
  0.11638235E-07  0.10702877E-07  0.97111230E-08  0.86703481E-08  0.75881350E-08
  0.64722232E-08  0.53304565E-08  0.41707292E-08  0.30009345E-08  0.18289123E-08
  0.66239944E-09 -0.49101982E-09 -0.16239608E-08 -0.27292839E-08 -0.38001373E-08
 -0.48299975E-08 -0.58127072E-08 -0.67425100E-08 -0.76140819E-08 -0.84225597E-08
 -0.91635661E-08 -0.98332309E-08 -0.10428209E-07 -0.10945693E-07 -0.11383428E-07
 -0.11739711E-07 -0.12013400E-07 -0.12203913E-07 -0.12311218E-07 -0.12335830E-07
 -0.12278800E-07 -0.12141697E-07 -0.11926592E-07 -0.11636037E-07 -0.11273041E-07
 -0.10841045E-07 -0.10343890E-07 -0.97857905E-08 -0.91712969E-08 -0.85052644E-08
 -0.77928152E-08 -0.70393016E-08 -0.62502675E-08 -0.54314096E-08 -0.45885378E-08
 -0.37275355E-08 -0.28543206E-08 -0.19748056E-08 -0.10948596E-08 -0.22027030E-09
  0.64329261E-09  0.14903128E-08  0.23154611E-08  0.31136278E-08  0.38799528E-08
  0.46098540E-08  0.52990527E-08  0.59435983E-08  0.65398884E-08  0.70846880E-08
  0.75751454E-08  0.80088052E-08  0.83836188E-08  0.86979523E-08  0.89505910E-08
  0.91407416E-08  0.92680314E-08  0.93325049E-08  0.93346176E-08  0.92752272E-08
  0.91555826E-08  0.89773099E-08  0.87423968E-08  0.84531745E-08  0.81122976E-08
  0.77227221E-08  0.72876824E-08  0.68106657E-08  0.62953860E-08  0.57457568E-08
  0.51658624E-08  0.45599292E-08  0.39322958E-08  0.32873834E-08  0.26296653E-08
  0.19636377E-08  0.12937892E-08  0.62457200E-09 -0.39626819E-10 -0.69451304E-09
 -0.13359121E-08 -0.19597949E-08 -0.25623020E-08 -0.31397664E-08 -0.36887353E-08
 -0.42059895E-08 -0.46885610E-08 -0.51337498E-08 -0.55391369E-08 -0.59025971E-08
 -0.62223086E-08 -0.64967609E-08 -0.67247602E-08 -0.69054335E-08 -0.70382292E-08
 -0.71229173E-08 -0.71595858E-08 -0.71486363E-08 -0.70907770E-08 -0.69870142E-08
 -0.68386412E-08 -0.66472267E-08 -0.64146002E-08 -0.61428373E-08 -0.58342422E-08
 -0.54913298E-08 -0.51168066E-08 -0.47135504E-08 -0.42845892E-08 -0.38330793E-08
 -0.33622833E-08 -0.28755467E-08 -0.23762759E-08 -0.18679142E-08 -0.13539194E-08
 -0.83774078E-09 -0.32279664E-09  0.18754757E-09  0.69000060E-09  0.11813659E-08
  0.16585614E-08  0.21186380E-08  0.25587972E-08  0.29764076E-08  0.33690194E-08
  0.37343788E-08  0.40704397E-08  0.43753743E-08  0.46475826E-08  0.48856998E-08
  0.50886020E-08  0.52554104E-08  0.53854943E-08  0.54784717E-08  0.55342084E-08
  0.55528163E-08  0.55346488E-08  0.54802961E-08  0.53905777E-08  0.52665344E-08
  0.51094187E-08  0.49206836E-08  0.47019710E-08  0.44550982E-08  0.41820439E-08
  0.38849332E-08  0.35660220E-08  0.32276802E-08  0.28723750E-08  0.25026539E-08
  0.21211262E-08  0.17304458E-08  0.13332932E-08  0.93235742E-09  0.53031839E-09
  0.12982963E-09 -0.26649881E-09 -0.65611694E-09 -0.10365507E-08 -0.14054170E-08
 -0.17604387E-08 -0.20994576E-08 -0.24204473E-08 -0.27215248E-08 -0.30009610E-08
 -0.32571903E-08 -0.34888184E-08 -0.36946297E-08 -0.38735926E-08 -0.40248643E-08
 -0.41477940E-08 -0.42419246E-08 -0.43069932E-08 -0.43429307E-08 -0.43498597E-08
 -0.43280915E-08 -0.42781213E-08 -0.42006232E-08 -0.40964435E-08 -0.39665928E-08
 -0.38122375E-08 -0.36346903E-08 -0.34354001E-08 -0.32159401E-08 -0.29779969E-08
 -0.27233573E-08 -0.24538961E-08 -0.21715622E-08 -0.18783652E-08 -0.15763615E-08
 -0.12676402E-08 -0.95430938E-09 -0.63848155E-09 -0.32226016E-09 -0.77258216E-11
  0.30307699E-09  0.60815288E-09  0.90556801E-09  0.11934620E-08  0.14700591E-08
  0.17336791E-08  0.19827468E-08  0.22158012E-08  0.24315038E-08  0.26286457E-08
 kinetic energy density (partial)
  0.49860534E+02  0.49839837E+02  0.49777795E+02  0.49674563E+02  0.49530398E+02
  0.49345658E+02  0.49120800E+02  0.48856379E+02  0.48553044E+02  0.48211537E+02
  0.47832691E+02  0.47417421E+02  0.46966725E+02  0.46481681E+02  0.45963435E+02
  0.45413205E+02  0.44832271E+02  0.44221971E+02  0.43583696E+02  0.42918884E+02
  0.42229014E+02  0.41515604E+02  0.40780199E+02  0.40024371E+02  0.39249711E+02
  0.38457822E+02  0.37650316E+02  0.36828810E+02  0.35994915E+02  0.35150237E+02
  0.34296368E+02  0.33434884E+02  0.32567337E+02  0.31695257E+02  0.30820139E+02
  0.29943449E+02  0.29066612E+02  0.28191014E+02  0.27317997E+02  0.26448857E+02
  0.25584840E+02  0.24727143E+02  0.23876909E+02  0.23035226E+02  0.22203127E+02
  0.21381589E+02  0.20571530E+02  0.19773810E+02  0.18989229E+02  0.18218532E+02
  0.17462401E+02  0.16721464E+02  0.15996287E+02  0.15287382E+02  0.14595203E+02
  0.13920150E+02  0.13262569E+02  0.12622752E+02  0.12000940E+02  0.11397325E+02
  0.10812052E+02  0.10245216E+02  0.96968720E+01  0.91670285E+01  0.86556554E+01
  0.81626829E+01  0.76880049E+01  0.72314801E+01  0.67929348E+01  0.63721643E+01
  0.59689354E+01  0.55829882E+01  0.52140381E+01  0.48617779E+01  0.45258798E+01
  0.42059971E+01  0.39017662E+01  0.36128085E+01  0.33387321E+01  0.30791335E+01
  0.28335993E+01  0.26017081E+01  0.23830315E+01  0.21771360E+01  0.19835845E+01
  0.18019372E+01  0.16317534E+01  0.14725924E+01  0.13240148E+01  0.11855836E+01
  0.10568652E+01  0.93743030E+00  0.82685479E+00  0.72472070E+00  0.63061686E+00
  0.54413959E+00  0.46489338E+00  0.39249145E+00  0.32655622E+00  0.26671985E+00
  0.21262456E+00  0.16392303E+00  0.12027868E+00  0.81365900E-01  0.46870292E-01
  0.16488787E-01 -0.10070225E-01 -0.33086831E-01 -0.52829558E-01 -0.69555382E-01
 -0.83509762E-01 -0.94926715E-01 -0.10402891E+00 -0.11102782E+00 -0.11612382E+00
 -0.11950646E+00 -0.12135456E+00 -0.12183650E+00 -0.12111046E+00 -0.11932462E+00
 -0.11661749E+00 -0.11311816E+00 -0.10894659E+00 -0.10421393E+00 -0.99022843E-01
 -0.93467770E-01 -0.87635305E-01 -0.81604498E-01 -0.75447187E-01 -0.69228326E-01
 -0.63006317E-01 -0.56833338E-01 -0.50755672E-01 -0.44814025E-01 -0.39043853E-01
 -0.33475672E-01 -0.28135370E-01 -0.23044511E-01 -0.18220633E-01 -0.13677534E-01
 -0.94255573E-02 -0.54718650E-02 -0.18207007E-02  0.15263530E-02  0.45701289E-02
  0.73136377E-02  0.97618419E-02  0.11921438E-01  0.13800651E-01  0.15409035E-01
  0.16757291E-01  0.17857086E-01  0.18720892E-01  0.19361825E-01  0.19793505E-01
  0.20029912E-01  0.20085271E-01  0.19973923E-01  0.19710228E-01  0.19308460E-01
  0.18782722E-01  0.18146864E-01  0.17414408E-01  0.16598489E-01  0.15711791E-01
  0.14766508E-01  0.13774289E-01  0.12746216E-01  0.11692763E-01  0.10623783E-01
  0.95484809E-02  0.84754110E-02  0.74124637E-02  0.63668654E-02  0.53451803E-02
  0.43533163E-02  0.33965347E-02  0.24794628E-02  0.16061103E-02  0.77988745E-03
  0.36262836E-05 -0.72039651E-03 -0.13904346E-02 -0.20052459E-02 -0.25640646E-02
 -0.30665729E-02 -0.35128711E-02 -0.39034485E-02 -0.42391520E-02 -0.45211568E-02
 -0.47509351E-02 -0.49302267E-02 -0.50610085E-02 -0.51454662E-02 -0.51859647E-02
 -0.51850214E-02 -0.51452785E-02 -0.50694777E-02 -0.49604351E-02 -0.48210180E-02
 -0.46541220E-02 -0.44626505E-02 -0.42494943E-02 -0.40175140E-02 -0.37695220E-02
 -0.35082677E-02 -0.32364228E-02 -0.29565684E-02 -0.26711837E-02 -0.23826360E-02
 -0.20931714E-02 -0.18049079E-02 -0.15198287E-02 -0.12397776E-02 -0.96645492E-03
 -0.70141502E-03 -0.44606463E-03 -0.20166226E-03  0.30681291E-04  0.25000172E-03
  0.45547897E-03  0.64643436E-03  0.82232683E-03  0.98274871E-03  0.11274207E-02
  0.12561866E-02  0.13690071E-02  0.14659539E-02  0.15472026E-02  0.16130260E-02
  0.16637871E-02  0.16999314E-02  0.17219797E-02  0.17305205E-02  0.17262026E-02
  0.17097275E-02  0.16818418E-02  0.16433303E-02  0.15950085E-02  0.15377159E-02
  0.14723090E-02  0.13996549E-02  0.13206253E-02  0.12360901E-02  0.11469122E-02
  0.10539421E-02  0.95801294E-03  0.85993603E-03  0.76049652E-03  0.66044970E-03
  0.56051755E-03  0.46138565E-03  0.36370055E-03  0.26806747E-03  0.17504839E-03
  0.85160488E-04 -0.11250449E-05 -0.83383834E-04 -0.16123884E-03 -0.23436053E-03
 -0.30246677E-03 -0.36532237E-03 -0.42273845E-03 -0.47457142E-03 -0.52072182E-03
 -0.56113290E-03 -0.59578899E-03 -0.62471370E-03 -0.64796795E-03 -0.66564787E-03
 -0.67788253E-03 -0.68483161E-03 -0.68668300E-03 -0.68365023E-03 -0.67596998E-03
 -0.66389951E-03 -0.64771397E-03 -0.62770394E-03 -0.60417274E-03 -0.57743396E-03
 -0.54780892E-03 -0.51562427E-03 -0.48120960E-03 -0.44489519E-03 -0.40700979E-03
 -0.36787857E-03 -0.32782116E-03 -0.28714976E-03 -0.24616746E-03 -0.20516662E-03
 -0.16442746E-03 -0.12421667E-03 -0.84786310E-04 -0.46372740E-04 -0.91957327E-05
  0.26542265E-04  0.60656741E-04  0.92981581E-04  0.12336940E-03  0.15169174E-03
  0.17783912E-03  0.20172101E-03  0.22326564E-03  0.24241968E-03  0.25914792E-03
  0.27343269E-03  0.28527334E-03  0.29468552E-03  0.30170047E-03  0.30636415E-03
  0.30873642E-03  0.30889004E-03  0.30690974E-03  0.30289117E-03  0.29693984E-03
  0.28917007E-03  0.27970391E-03  0.26867001E-03  0.25620254E-03  0.24244009E-03
  0.22752464E-03  0.21160043E-03  0.19481300E-03  0.17730812E-03  0.15923089E-03
  0.14072478E-03  0.12193076E-03  0.10298648E-03  0.84025461E-04  0.65176424E-04
  0.46562585E-04  0.28301071E-04  0.10502372E-04 -0.67301359E-05 -0.23300608E-04
 -0.39121083E-04 -0.54111771E-04 -0.68201279E-04 -0.81326773E-04 -0.93434081E-04
 -0.10447774E-03 -0.11442096E-03 -0.12323560E-03 -0.13090199E-03 -0.13740878E-03
 -0.14275273E-03 -0.14693844E-03 -0.14997802E-03 -0.15189079E-03 -0.15270284E-03
 -0.15244669E-03 -0.15116079E-03 -0.14888911E-03 -0.14568064E-03 -0.14158889E-03
 -0.13667140E-03 -0.13098921E-03 -0.12460635E-03 -0.11758933E-03 -0.11000658E-03
 -0.10192797E-03 -0.93424332E-04 -0.84566887E-04 -0.75426835E-04 -0.66074860E-04
 -0.56580691E-04 -0.47012681E-04 -0.37437401E-04 -0.27919270E-04 -0.18520204E-04
 -0.92992921E-05 -0.31250658E-06  0.83875602E-05  0.16751929E-04  0.24735434E-04
  0.32296895E-04  0.39399253E-04  0.46009682E-04  0.52099664E-04  0.57645035E-04
  0.62626004E-04  0.67027142E-04  0.70837341E-04  0.74049749E-04  0.76661680E-04
  0.78674498E-04  0.80093479E-04  0.80927655E-04  0.81189637E-04  0.80895415E-04
  0.80064156E-04  0.78717971E-04  0.76881687E-04  0.74582594E-04  0.71850197E-04
  0.68715948E-04  0.65212988E-04  0.61375875E-04  0.57240315E-04  0.52842897E-04
  0.48220826E-04  0.43411660E-04  0.38453060E-04  0.33382535E-04  0.28237207E-04
  0.23053579E-04  0.17867316E-04  0.12713038E-04  0.76241244E-05  0.26325368E-05
 -0.22313502E-05 -0.69388984E-05 -0.11463341E-04 -0.15779903E-04 -0.19865901E-04
 -0.23700834E-04 -0.27266450E-04 -0.30546797E-04 -0.33528268E-04 -0.36199612E-04
 -0.38551944E-04 -0.40578737E-04 -0.42275789E-04 -0.43641192E-04 -0.44675273E-04
 -0.45380528E-04 -0.45761550E-04 -0.45824932E-04 -0.45579171E-04 -0.45034559E-04
 -0.44203064E-04 -0.43098208E-04 -0.41734929E-04 -0.40129452E-04 -0.38299141E-04
 -0.36262357E-04 -0.34038312E-04 -0.31646918E-04 -0.29108637E-04 -0.26444338E-04
 -0.23675143E-04 -0.20822289E-04 -0.17906980E-04 -0.14950255E-04 -0.11972855E-04
 -0.89950929E-05 -0.60367355E-05 -0.31168890E-05 -0.25389210E-06  0.25347826E-05
  0.52326190E-05  0.78241395E-05  0.10294978E-04  0.12631944E-04  0.14823077E-04
  0.16857692E-04  0.18726414E-04  0.20421207E-04  0.21935388E-04  0.23263638E-04
  0.24401997E-04  0.25347860E-04  0.26099951E-04  0.26658303E-04  0.27024221E-04
  0.27200241E-04  0.27190080E-04  0.26998585E-04  0.26631669E-04  0.26096244E-04
  0.25400155E-04  0.24552101E-04  0.23561557E-04  0.22438696E-04  0.21194299E-04
  0.19839675E-04  0.18386568E-04  0.16847075E-04  0.15233558E-04  0.13558551E-04
  0.11834679E-04  0.10074574E-04  0.82907896E-05  0.64957211E-05  0.47015314E-05
  0.29200752E-05  0.11628304E-05 -0.55916778E-06 -0.22353878E-05 -0.38558577E-05
 -0.54112168E-05 -0.68927612E-05 -0.82924848E-05 -0.96031143E-05 -0.10818139E-04
 -0.11931833E-04 -0.12939276E-04 -0.13836365E-04 -0.14619821E-04 -0.15287188E-04
 -0.15836834E-04 -0.16267939E-04 -0.16580479E-04 -0.16775212E-04 -0.16853651E-04
 -0.16818034E-04 -0.16671298E-04 -0.16417038E-04 -0.16059471E-04 -0.15603393E-04
 -0.15054132E-04 -0.14417504E-04 -0.13699761E-04 -0.12907542E-04 -0.12047819E-04
 -0.11127844E-04 -0.10155097E-04 -0.91372281E-05 -0.80820080E-05 -0.69972717E-05
 -0.58908670E-05 -0.47706025E-05 -0.36441982E-05 -0.25192366E-05 -0.14031169E-05
 -0.30301074E-06  0.77417944E-06  0.18218590E-05  0.28337772E-05  0.38040601E-05
  0.47272402E-05  0.55982832E-05  0.64126105E-05  0.71661190E-05  0.78551971E-05
  0.84767374E-05  0.90281451E-05  0.95073438E-05  0.99127773E-05  0.10243408E-04
  0.10498713E-04  0.10678673E-04  0.10783767E-04  0.10814951E-04  0.10773647E-04
  0.10661720E-04  0.10481459E-04  0.10235548E-04  0.99270464E-05  0.95593540E-05
  0.91361863E-05  0.86615411E-05  0.81396670E-05  0.75750300E-05  0.69722796E-05
  0.63362147E-05  0.56717488E-05  0.49838758E-05  0.42776356E-05  0.35580802E-05
  0.28302403E-05  0.20990934E-05  0.13695322E-05  0.64633457E-06 -0.65865109E-07
 -0.76260316E-06 -0.14396120E-05 -0.20928439E-05 -0.27184927E-05 -0.33130131E-05
 -0.38731392E-05 -0.43958988E-05 -0.48786274E-05 -0.53189787E-05 -0.57149334E-05
 -0.60648054E-05 -0.63672459E-05 -0.66212451E-05 -0.68261318E-05 -0.69815707E-05
 -0.70875575E-05 -0.71444124E-05 -0.71527707E-05 -0.71135729E-05 -0.70280517E-05
 -0.68977182E-05 -0.67243464E-05 -0.65099559E-05 -0.62567941E-05 -0.59673167E-05
 -0.56441676E-05 -0.52901575E-05 -0.49082424E-05 -0.45015015E-05 -0.40731145E-05
 -0.36263388E-05 -0.31644866E-05 -0.26909026E-05 -0.22089411E-05 -0.17219441E-05
 -0.12332199E-05 -0.74602187E-06 -0.26352876E-06  0.21117488E-06  0.67511679E-06
  0.11254542E-05  0.15594897E-05  0.19746860E-05  0.23686795E-05  0.27392919E-05
  0.30845410E-05  0.34026498E-05  0.36920539E-05  0.39514076E-05  0.41795884E-05
  0.43756999E-05  0.45390734E-05  0.46692677E-05  0.47660675E-05  0.48294806E-05
  0.48597332E-05  0.48572646E-05  0.48227200E-05  0.47569422E-05  0.46609628E-05
  0.45359911E-05  0.43834035E-05  0.42047308E-05  0.40016457E-05  0.37759487E-05
  0.35295545E-05  0.32644769E-05  0.29828138E-05  0.26867322E-05  0.23784525E-05
  0.20602332E-05  0.17343554E-05  0.14031072E-05  0.10687692E-05  0.73359932E-06
  0.39981866E-06  0.69597732E-07 -0.25495680E-06 -0.57181464E-06 -0.87903372E-06
 -0.11747712E-05 -0.14572935E-05 -0.17249860E-05 -0.19763608E-05 -0.22100646E-05
 -0.24248845E-05 -0.26197540E-05 -0.27937566E-05 -0.29461294E-05 -0.30762653E-05
 -0.31837137E-05 -0.32681811E-05 -0.33295297E-05 -0.33677758E-05 -0.33830867E-05
 -0.33757769E-05 -0.33463032E-05 -0.32952596E-05 -0.32233705E-05 -0.31314837E-05
 -0.30205631E-05 -0.28916794E-05 -0.27460021E-05 -0.25847897E-05 -0.24093797E-05
 -0.22211791E-05 -0.20216531E-05 -0.18123153E-05 -0.15947164E-05 -0.13704340E-05
 -0.11410611E-05 -0.90819595E-06 -0.67343156E-06 -0.43834509E-06 -0.20448801E-06
  0.26623539E-07  0.25351809E-06  0.47477763E-06  0.68904588E-06  0.89503613E-06
  0.10915383E-05  0.12774258E-05  0.14516608E-05  0.16133003E-05  0.17614998E-05
  0.18955176E-05  0.20147179E-05  0.21185727E-05  0.22066638E-05  0.22786833E-05
  0.23344339E-05  0.23738284E-05  0.23968880E-05  0.24037406E-05  0.23946181E-05
  0.23698529E-05  0.23298744E-05  0.22752040E-05  0.22064508E-05  0.21243055E-05
  0.20295348E-05  0.19229753E-05  0.18055262E-05  0.16781434E-05  0.15418312E-05
  0.13976356E-05  0.12466369E-05  0.10899413E-05  0.92867415E-06  0.76397166E-06
  0.59697359E-06  0.42881565E-06  0.26062222E-06  0.93499152E-07 -0.71473100E-07
 -0.23324613E-06 -0.39080989E-06 -0.54319862E-06 -0.68949643E-06 -0.82884247E-06
 -0.96043559E-06 -0.10835386E-05 -0.11974821E-05 -0.13016677E-05 -0.13955705E-05
 -0.14787417E-05 -0.15508102E-05 -0.16114835E-05 -0.16605486E-05 -0.16978718E-05
 -0.17233987E-05 -0.17371529E-05 -0.17392347E-05 -0.17298191E-05 -0.17091539E-05
 -0.16775561E-05 -0.16354095E-05 -0.15831605E-05 -0.15213148E-05 -0.14504325E-05
 -0.13711241E-05 -0.12840453E-05 -0.11898922E-05 -0.10893963E-05 -0.98331863E-06
 -0.87244489E-06 -0.75757954E-06 -0.63954042E-06 -0.51915314E-06 -0.39724560E-06
 -0.27464255E-06 -0.15216024E-06 -0.30601229E-07  0.89250620E-07  0.20663497E-06
  0.32081962E-06  0.43110479E-06  0.53682723E-06  0.63736396E-06  0.73213570E-06
  0.82060994E-06  0.90230375E-06  0.97678610E-06  0.10436799E-05  0.11026635E-05
  0.11534722E-05  0.11958989E-05  0.12297944E-05  0.12550678E-05  0.12716861E-05
  0.12796733E-05  0.12791098E-05  0.12701305E-05  0.12529234E-05  0.12277275E-05
  0.11948305E-05  0.11545659E-05  0.11073105E-05  0.10534812E-05  0.99353145E-06
  0.92794781E-06  0.85724644E-06  0.78196913E-06  0.70267940E-06  0.61995851E-06
  0.53440139E-06  0.44661254E-06  0.35720196E-06  0.26678108E-06  0.17595871E-06
  0.85337181E-07 -0.44915681E-08 -0.92949647E-07 -0.17947679E-06 -0.26353377E-06
 -0.34460554E-06 -0.42220434E-06 -0.49587236E-06 -0.56518435E-06 -0.62974991E-06
 -0.68921549E-06 -0.74326618E-06 -0.79162715E-06 -0.83406491E-06 -0.87038820E-06
 -0.90044856E-06 -0.92414077E-06 -0.94140282E-06 -0.95221570E-06 -0.95660290E-06
 -0.95462965E-06 -0.94640182E-06 -0.93206472E-06 -0.91180149E-06 -0.88583144E-06
 -0.85440799E-06 -0.81781662E-06 -0.77637245E-06 -0.73041782E-06 -0.68031963E-06
 -0.62646658E-06 -0.56926635E-06 -0.50914263E-06 -0.44653214E-06 -0.38188157E-06
 -0.31564456E-06 -0.24827862E-06 -0.18024205E-06 -0.11199101E-06 -0.43976499E-07
  0.23358463E-07  0.89581638E-07  0.15427423E-06  0.21703344E-06  0.27747484E-06
  0.33523466E-06  0.38997183E-06  0.44136990E-06  0.48913878E-06  0.53301623E-06
  0.57276919E-06  0.60819487E-06  0.63912170E-06  0.66540994E-06  0.68695220E-06
  0.70367365E-06  0.71553208E-06  0.72251770E-06  0.72465275E-06  0.72199091E-06
  0.71461652E-06  0.70264357E-06  0.68621458E-06  0.66549926E-06  0.64069300E-06
  0.61201528E-06  0.57970786E-06  0.54403292E-06  0.50527106E-06  0.46371919E-06
  0.41968842E-06  0.37350176E-06  0.32549191E-06  0.27599892E-06  0.22536789E-06
  0.17394663E-06  0.12208333E-06  0.70124350E-07  0.18411916E-07 -0.32718028E-07
 -0.82937931E-07 -0.13193066E-06 -0.17939144E-06 -0.22502965E-06 -0.26857055E-06
 -0.30975687E-06 -0.34835021E-06 -0.38413239E-06 -0.41690657E-06 -0.44649825E-06
 -0.47275614E-06 -0.49555277E-06 -0.51478508E-06 -0.53037469E-06 -0.54226815E-06
 -0.55043689E-06 -0.55487712E-06 -0.55560952E-06 -0.55267872E-06 -0.54615277E-06
 -0.53612234E-06 -0.52269981E-06 -0.50601831E-06 -0.48623048E-06 -0.46350731E-06
 -0.43803672E-06 -0.41002212E-06 -0.37968089E-06 -0.34724278E-06 -0.31294821E-06
 -0.27704658E-06 -0.23979456E-06 -0.20145425E-06 -0.16229144E-06 -0.12257383E-06
 -0.82569211E-07 -0.42543779E-07 -0.27603672E-08  0.36523204E-07  0.75055750E-07
  0.11259428E-06  0.14890547E-06  0.18376706E-06  0.21696917E-06  0.24831552E-06
  0.27762450E-06  0.30473019E-06  0.32948324E-06  0.35175165E-06  0.37142135E-06
  0.38839679E-06  0.40260124E-06  0.41397714E-06  0.42248615E-06  0.42810920E-06
  0.43084637E-06  0.43071661E-06  0.42775739E-06  0.42202423E-06  0.41359009E-06
  0.40254470E-06  0.38899372E-06  0.37305787E-06  0.35487194E-06  0.33458374E-06
  0.31235298E-06  0.28835005E-06  0.26275477E-06  0.23575513E-06  0.20754592E-06
  0.17832742E-06  0.14830396E-06  0.11768258E-06  0.86671628E-07  0.55479391E-07
  0.24312723E-07 -0.66242823E-08 -0.37131587E-07 -0.67014470E-07 -0.96084729E-07
 -0.12416183E-06 -0.15107399E-06 -0.17665920E-06 -0.20076613E-06 -0.22325504E-06
 -0.24399847E-06 -0.26288201E-06 -0.27980483E-06 -0.29468015E-06 -0.30743572E-06
 -0.31801400E-06 -0.32637246E-06 -0.33248359E-06 -0.33633495E-06 -0.33792902E-06
 -0.33728306E-06 -0.33442875E-06 -0.32941184E-06 -0.32229170E-06 -0.31314071E-06
 -0.30204367E-06 -0.28909708E-06 -0.27440839E-06 -0.25809511E-06 -0.24028397E-06
 -0.22110997E-06 -0.20071539E-06 -0.17924875E-06 -0.15686382E-06 -0.13371849E-06
 -0.10997375E-06 -0.85792527E-07 -0.61338672E-07 -0.36775831E-07 -0.12266394E-07
  0.12029554E-07  0.35955247E-07  0.59358227E-07  0.82091287E-07  0.10401337E-06
  0.12499041E-06  0.14489614E-06  0.16361280E-06  0.18103184E-06  0.19705447E-06
 atomic pseudo charge-density
  0.70000000E+01  0.69911283E+01  0.69648148E+01  0.69219402E+01  0.68638915E+01
  0.67924529E+01  0.67096729E+01  0.66177250E+01  0.65187751E+01  0.64148684E+01
  0.63078425E+01  0.61992711E+01  0.60904350E+01  0.59823193E+01  0.58756291E+01
  0.57708195E+01  0.56681333E+01  0.55676410E+01  0.54692821E+01  0.53729009E+01
  0.52782796E+01  0.51851651E+01  0.50932903E+01  0.50023910E+01  0.49122175E+01
  0.48225430E+01  0.47331685E+01  0.46439257E+01  0.45546774E+01  0.44653172E+01
  0.43757682E+01  0.42859804E+01  0.41959284E+01  0.41056088E+01  0.40150376E+01
  0.39242470E+01  0.38332832E+01  0.37422040E+01  0.36510761E+01  0.35599738E+01
  0.34689766E+01  0.33781677E+01  0.32876326E+01  0.31974579E+01  0.31077304E+01
  0.30185357E+01  0.29299582E+01  0.28420797E+01  0.27549795E+01  0.26687338E+01
  0.25834153E+01  0.24990932E+01  0.24158329E+01  0.23336960E+01  0.22527400E+01
  0.21730187E+01  0.20945819E+01  0.20174756E+01  0.19417419E+01  0.18674192E+01
  0.17945425E+01  0.17231430E+01  0.16532484E+01  0.15848835E+01  0.15180694E+01
  0.14528243E+01  0.13891635E+01  0.13270992E+01  0.12666410E+01  0.12077956E+01
  0.11505674E+01  0.10949581E+01  0.10409671E+01  0.98859155E+00  0.93782637E+00
  0.88866444E+00  0.84109664E+00  0.79511195E+00  0.75069754E+00  0.70783889E+00
  0.66651983E+00  0.62672264E+00  0.58842817E+00  0.55161588E+00  0.51626395E+00
  0.48234935E+00  0.44984791E+00  0.41873442E+00  0.38898271E+00  0.36056569E+00
  0.33345546E+00  0.30762336E+00  0.28304008E+00  0.25967568E+00  0.23749967E+00
  0.21648112E+00  0.19658869E+00  0.17779067E+00  0.16005510E+00  0.14334980E+00
  0.12764242E+00  0.11290054E+00  0.99091657E-01  0.86183314E-01  0.74143101E-01
  0.62938731E-01  0.52538081E-01  0.42909239E-01  0.34020554E-01  0.25840678E-01
  0.18338605E-01  0.11483716E-01  0.52458131E-02 -0.40484288E-03 -0.54974974E-02
 -0.10060871E-01 -0.14123129E-01 -0.17711852E-01 -0.20854012E-01 -0.23575947E-01
 -0.25903337E-01 -0.27861186E-01 -0.29473804E-01 -0.30764788E-01 -0.31757012E-01
 -0.32472608E-01 -0.32932964E-01 -0.33158708E-01 -0.33169705E-01 -0.32985052E-01
 -0.32623071E-01 -0.32101315E-01 -0.31436560E-01 -0.30644814E-01 -0.29741315E-01
 -0.28740538E-01 -0.27656205E-01 -0.26501288E-01 -0.25288018E-01 -0.24027900E-01
 -0.22731725E-01 -0.21409575E-01 -0.20070848E-01 -0.18724265E-01 -0.17377889E-01
 -0.16039144E-01 -0.14714830E-01 -0.13411140E-01 -0.12133686E-01 -0.10887512E-01
 -0.96771157E-02 -0.85064726E-02 -0.73790541E-02 -0.62978503E-02 -0.52653913E-02
 -0.42837693E-02 -0.33546609E-02 -0.24793489E-02 -0.16587448E-02 -0.89341036E-03
 -0.18358014E-03  0.47081717E-03  0.10701371E-02  0.16149980E-02  0.21062605E-02
  0.25450066E-02  0.29325197E-02  0.32702651E-02  0.35598707E-02  0.38031083E-02
  0.40018757E-02  0.41581796E-02  0.42741180E-02  0.43518648E-02  0.43936538E-02
  0.44017642E-02  0.43785064E-02  0.43262088E-02  0.42472046E-02  0.41438205E-02
  0.40183654E-02  0.38731196E-02  0.37103255E-02  0.35321787E-02  0.33408194E-02
  0.31383250E-02  0.29267039E-02  0.27078885E-02  0.24837308E-02  0.22559970E-02
  0.20263638E-02  0.17964150E-02  0.15676386E-02  0.13414250E-02  0.11190651E-02
  0.90174953E-03  0.69056789E-03  0.48650916E-03  0.29046202E-03  0.10321585E-03
 -0.74537804E-04 -0.24220345E-03 -0.39927946E-03 -0.54535549E-03 -0.68010972E-03
 -0.80330560E-03 -0.91478855E-03 -0.10144823E-02 -0.11023849E-02 -0.11785652E-02
 -0.12431579E-02 -0.12963601E-02 -0.13384263E-02 -0.13696642E-02 -0.13904304E-02
 -0.14011253E-02 -0.14021894E-02 -0.13940978E-02 -0.13773568E-02 -0.13524987E-02
 -0.13200777E-02 -0.12806658E-02 -0.12348488E-02 -0.11832217E-02 -0.11263858E-02
 -0.10649440E-02 -0.99949800E-03 -0.93064469E-03 -0.85897295E-03 -0.78506069E-03
 -0.70947211E-03 -0.63275510E-03 -0.55543886E-03 -0.47803172E-03 -0.40101924E-03
 -0.32486241E-03 -0.24999617E-03 -0.17682807E-03 -0.10573716E-03 -0.37073103E-04
  0.28844554E-04  0.91726864E-04  0.15131581E-03  0.20738443E-03  0.25973678E-03
  0.30820770E-03  0.35266250E-03  0.39299633E-03  0.42913362E-03  0.46102719E-03
  0.48865738E-03  0.51203096E-03  0.53118002E-03  0.54616070E-03  0.55705190E-03
  0.56395385E-03  0.56698665E-03  0.56628880E-03  0.56201560E-03  0.55433756E-03
  0.54343884E-03  0.52951560E-03  0.51277435E-03  0.49343039E-03  0.47170613E-03
  0.44782960E-03  0.42203281E-03  0.39455028E-03  0.36561758E-03  0.33546987E-03
  0.30434057E-03  0.27246005E-03  0.24005439E-03  0.20734421E-03  0.17454361E-03
  0.14185914E-03  0.10948884E-03  0.77621464E-04  0.46435651E-04  0.16099287E-04
 -0.13231100E-04 -0.41410839E-04 -0.68307531E-04 -0.93801388E-04 -0.11778547E-03
 -0.14016586E-03 -0.16086174E-03 -0.17980540E-03 -0.19694216E-03 -0.21223024E-03
 -0.22564054E-03 -0.23715638E-03 -0.24677312E-03 -0.25449779E-03 -0.26034866E-03
 -0.26435471E-03 -0.26655506E-03 -0.26699847E-03 -0.26574263E-03 -0.26285357E-03
 -0.25840493E-03 -0.25247734E-03 -0.24515761E-03 -0.23653809E-03 -0.22671586E-03
 -0.21579206E-03 -0.20387111E-03 -0.19105998E-03 -0.17746751E-03 -0.16320364E-03
 -0.14837877E-03 -0.13310307E-03 -0.11748580E-03 -0.10163476E-03 -0.85655631E-04
 -0.69651433E-04 -0.53722010E-04 -0.37963523E-04 -0.22468003E-04 -0.73229281E-05
  0.73891501E-05  0.21590942E-04  0.35210717E-04  0.48182553E-04  0.60446549E-04
  0.71948995E-04  0.82642496E-04  0.92486062E-04  0.10144515E-03  0.10949168E-03
  0.11660398E-03  0.12276674E-03  0.12797093E-03  0.13221359E-03  0.13549774E-03
  0.13783212E-03  0.13923102E-03  0.13971398E-03  0.13930553E-03  0.13803491E-03
  0.13593573E-03  0.13304563E-03  0.12940599E-03  0.12506149E-03  0.12005981E-03
  0.11445124E-03  0.10828825E-03  0.10162521E-03  0.94517897E-04  0.87023211E-04
  0.79198743E-04  0.71102435E-04  0.62792210E-04  0.54325631E-04  0.45759561E-04
  0.37149844E-04  0.28550993E-04  0.20015907E-04  0.11595592E-04  0.33389099E-05
 -0.47076553E-05 -0.12500210E-04 -0.19997644E-04 -0.27161800E-04 -0.33957620E-04
 -0.40353273E-04 -0.46320255E-04 -0.51833469E-04 -0.56871284E-04 -0.61415570E-04
 -0.65451707E-04 -0.68968585E-04 -0.71958568E-04 -0.74417450E-04 -0.76344386E-04
 -0.77741805E-04 -0.78615309E-04 -0.78973551E-04 -0.78828105E-04 -0.78193315E-04
 -0.77086132E-04 -0.75525949E-04 -0.73534413E-04 -0.71135236E-04 -0.68353997E-04
 -0.65217942E-04 -0.61755767E-04 -0.57997414E-04 -0.53973857E-04 -0.49716881E-04
 -0.45258876E-04 -0.40632621E-04 -0.35871078E-04 -0.31007187E-04 -0.26073664E-04
 -0.21102815E-04 -0.16126345E-04 -0.11175186E-04 -0.62793241E-05 -0.14676484E-05
  0.32322019E-05  0.77939701E-05  0.12192907E-04  0.16405884E-04  0.20411491E-04
  0.24190123E-04  0.27724056E-04  0.30997504E-04  0.33996671E-04  0.36709781E-04
  0.39127103E-04  0.41240957E-04  0.43045711E-04  0.44537764E-04  0.45715521E-04
  0.46579349E-04  0.47131531E-04  0.47376205E-04  0.47319289E-04  0.46968410E-04
  0.46332811E-04  0.45423256E-04  0.44251930E-04  0.42832331E-04  0.41179155E-04
  0.39308180E-04  0.37236142E-04  0.34980614E-04  0.32559877E-04  0.29992791E-04
  0.27298671E-04  0.24497156E-04  0.21608081E-04  0.18651355E-04  0.15646838E-04
  0.12614217E-04  0.95728974E-05  0.65418853E-05  0.35396852E-05  0.58419744E-06
 -0.23073761E-05 -0.51186207E-05 -0.78339905E-05 -0.10438883E-04 -0.12919706E-04
 -0.15263939E-04 -0.17460181E-04 -0.19498200E-04 -0.21368962E-04 -0.23064666E-04
 -0.24578757E-04 -0.25905944E-04 -0.27042199E-04 -0.27984756E-04 -0.28732096E-04
 -0.29283936E-04 -0.29641193E-04 -0.29805961E-04 -0.29781467E-04 -0.29572026E-04
 -0.29182995E-04 -0.28620714E-04 -0.27892445E-04 -0.27006312E-04 -0.25971229E-04
 -0.24796827E-04 -0.23493386E-04 -0.22071752E-04 -0.20543264E-04 -0.18919669E-04
 -0.17213045E-04 -0.15435720E-04 -0.13600192E-04 -0.11719047E-04 -0.98048823E-05
 -0.78702301E-05 -0.59274808E-05 -0.39888118E-05 -0.20661172E-05 -0.17094191E-06
  0.16855817E-05  0.34927928E-05  0.52405571E-05  0.69193175E-05  0.85201402E-05
  0.10034756E-04  0.11455598E-04  0.12775831E-04  0.13989379E-04  0.15090946E-04
  0.16076035E-04  0.16940955E-04  0.17682827E-04  0.18299588E-04  0.18789986E-04
  0.19153568E-04  0.19390669E-04  0.19502396E-04  0.19490599E-04  0.19357851E-04
  0.19107415E-04  0.18743211E-04  0.18269777E-04  0.17692231E-04  0.17016227E-04
  0.16247910E-04  0.15393869E-04  0.14461087E-04  0.13456892E-04  0.12388905E-04
  0.11264986E-04  0.10093183E-04  0.88816797E-05  0.76387418E-05  0.63726648E-05
  0.50917234E-05  0.38041213E-05  0.25179423E-05  0.12411037E-05 -0.18689018E-07
 -0.12539852E-05 -0.24576291E-05 -0.36227983E-05 -0.47430386E-05 -0.58122963E-05
 -0.68249476E-05 -0.77758244E-05 -0.86602372E-05 -0.94739948E-05 -0.10213420E-04
 -0.10875362E-04 -0.11457206E-04 -0.11956879E-04 -0.12372852E-04 -0.12704140E-04
 -0.12950295E-04 -0.13111400E-04 -0.13188061E-04 -0.13181391E-04 -0.13092991E-04
 -0.12924937E-04 -0.12679754E-04 -0.12360395E-04 -0.11970211E-04 -0.11512928E-04
 -0.10992613E-04 -0.10413648E-04 -0.97806894E-05 -0.90986433E-05 -0.83726248E-05
 -0.76079255E-05 -0.68099772E-05 -0.59843164E-05 -0.51365483E-05 -0.42723116E-05
 -0.33972430E-05 -0.25169434E-05 -0.16369437E-05 -0.76267268E-06  0.10057461E-06
  0.94766651E-06  0.17736633E-05  0.25738440E-05  0.33437311E-05  0.40791137E-05
  0.47760685E-05  0.54309784E-05  0.60405493E-05  0.66018246E-05  0.71121969E-05
  0.75694181E-05  0.79716064E-05  0.83172517E-05  0.86052178E-05  0.88347432E-05
  0.90054388E-05  0.91172837E-05  0.91706194E-05  0.91661404E-05  0.91048847E-05
  0.89882208E-05  0.88178338E-05  0.85957097E-05  0.83241178E-05  0.80055917E-05
  0.76429099E-05  0.72390739E-05  0.67972861E-05  0.63209271E-05  0.58135315E-05
  0.52787640E-05  0.47203944E-05  0.41422731E-05  0.35483057E-05  0.29424288E-05
  0.23285846E-05  0.17106976E-05  0.10926500E-05  0.47825937E-06 -0.12874415E-06
 -0.72473876E-06 -0.13062315E-05 -0.18698776E-05 -0.24124981E-05 -0.29310968E-05
 -0.34228754E-05 -0.38852472E-05 -0.43158496E-05 -0.47125547E-05 -0.50734783E-05
 -0.53969876E-05 -0.56817066E-05 -0.59265207E-05 -0.61305789E-05 -0.62932949E-05
 -0.64143458E-05 -0.64936703E-05 -0.65314643E-05 -0.65281759E-05 -0.64844981E-05
 -0.64013607E-05 -0.62799208E-05 -0.61215519E-05 -0.59278321E-05 -0.57005307E-05
 -0.54415949E-05 -0.51531343E-05 -0.48374060E-05 -0.44967979E-05 -0.41338121E-05
 -0.37510479E-05 -0.33511841E-05 -0.29369617E-05 -0.25111655E-05 -0.20766070E-05
 -0.16361063E-05 -0.11924751E-05 -0.74849920E-06 -0.30692225E-06  0.12957057E-06
  0.55836802E-06  0.97694757E-06  0.13828894E-05  0.17738897E-05  0.21477728E-05
  0.25025024E-05  0.28361921E-05  0.31471142E-05  0.34337083E-05  0.36945875E-05
  0.39285448E-05  0.41345574E-05  0.43117901E-05  0.44595973E-05  0.45775245E-05
  0.46653074E-05  0.47228711E-05  0.47503275E-05  0.47479717E-05  0.47162770E-05
  0.46558900E-05  0.45676232E-05  0.44524480E-05  0.43114860E-05  0.41460000E-05
  0.39573840E-05  0.37471528E-05  0.35169308E-05  0.32684404E-05  0.30034897E-05
  0.27239608E-05  0.24317965E-05  0.21289877E-05  0.18175608E-05  0.14995642E-05
  0.11770560E-05  0.85209079E-06  0.52670758E-06  0.20291719E-06 -0.11730941E-06
 -0.43205265E-06 -0.73945526E-06 -0.10377328E-05 -0.13251833E-05 -0.16001966E-05
 -0.18612630E-05 -0.21069804E-05 -0.23360619E-05 -0.25473418E-05 -0.27397805E-05
 -0.29124699E-05 -0.30646359E-05 -0.31956420E-05 -0.33049909E-05 -0.33923255E-05
 -0.34574288E-05 -0.35002236E-05 -0.35207707E-05 -0.35192664E-05 -0.34960396E-05
 -0.34515475E-05 -0.33863713E-05 -0.33012107E-05 -0.31968779E-05 -0.30742910E-05
 -0.29344667E-05 -0.27785131E-05 -0.26076210E-05 -0.24230562E-05 -0.22261498E-05
 -0.20182899E-05 -0.18009119E-05 -0.15754889E-05 -0.13435228E-05 -0.11065339E-05
 -0.86605196E-06 -0.62360644E-06 -0.38071720E-06 -0.13888536E-06  0.10041559E-06
  0.33574846E-06  0.56572059E-06  0.78899172E-06  0.10042815E-05  0.12103765E-05
  0.14061364E-05  0.15905005E-05  0.17624925E-05  0.19212256E-05  0.20659068E-05
  0.21958401E-05  0.23104295E-05  0.24091816E-05  0.24917066E-05  0.25577198E-05
  0.26070417E-05  0.26395973E-05  0.26554159E-05  0.26546286E-05  0.26374668E-05
  0.26042591E-05  0.25554279E-05  0.24914858E-05  0.24130309E-05  0.23207423E-05
  0.22153748E-05  0.20977529E-05  0.19687654E-05  0.18293587E-05  0.16805302E-05
  0.15233219E-05  0.13588129E-05  0.11881129E-05  0.10123546E-05  0.83268643E-06
  0.65026566E-06  0.46625096E-06  0.28179535E-06  0.98039260E-07 -0.83896292E-07
 -0.26291629E-06 -0.43795805E-06 -0.60799731E-06 -0.77205399E-06 -0.92919755E-06
 -0.10785521E-05 -0.12193009E-05 -0.13506908E-05 -0.14720357E-05 -0.15827203E-05
 -0.16822024E-05 -0.17700158E-05 -0.18457716E-05 -0.19091602E-05 -0.19599515E-05
 -0.19979960E-05 -0.20232241E-05 -0.20356454E-05 -0.20353485E-05 -0.20224983E-05
 -0.19973348E-05 -0.19601705E-05 -0.19113873E-05 -0.18514336E-05 -0.17808205E-05
 -0.17001179E-05 -0.16099506E-05 -0.15109932E-05 -0.14039657E-05 -0.12896286E-05
 -0.11687775E-05 -0.10422380E-05 -0.91086006E-06 -0.77551271E-06 -0.63707835E-06
 -0.49644728E-06 -0.35451209E-06 -0.21216221E-06 -0.70278519E-07  0.70271966E-07
  0.20864119E-06  0.34400504E-06  0.47556804E-06  0.60256790E-06  0.72427978E-06
  0.84002019E-06  0.94915076E-06  0.10510815E-05  0.11452738E-05  0.12312433E-05
  0.13085618E-05  0.13768597E-05  0.14358270E-05  0.14852149E-05  0.15248364E-05
  0.15545666E-05  0.15743428E-05  0.15841644E-05  0.15840917E-05  0.15742448E-05
  0.15548028E-05  0.15260011E-05  0.14881298E-05  0.14415314E-05  0.13865976E-05
  0.13237666E-05  0.12535199E-05  0.11763786E-05  0.10929002E-05  0.10036740E-05
  0.90931793E-06  0.81047389E-06  0.70780373E-06  0.60198492E-06  0.49370625E-06
  0.38366345E-06  0.27255485E-06  0.16107709E-06  0.49920844E-07 -0.60233294E-07
 -0.16871890E-06 -0.27488762E-06 -0.37811292E-06 -0.47779370E-06 -0.57335765E-06
 -0.66426441E-06 -0.75000855E-06 -0.83012223E-06 -0.90417764E-06 -0.97178916E-06
 -0.10326152E-05 -0.10863599E-05 -0.11327742E-05 -0.11716571E-05 -0.12028561E-05
 -0.12262677E-05 -0.12418374E-05 -0.12495596E-05 -0.12494770E-05 -0.12416797E-05
 -0.12263041E-05 -0.12035319E-05 -0.11735880E-05 -0.11367387E-05 -0.10932900E-05
 -0.10435847E-05 -0.98800045E-06 -0.92694651E-06 -0.86086126E-06 -0.79020899E-06
 -0.71547687E-06 -0.63717161E-06 -0.55581620E-06 -0.47194648E-06 -0.38610772E-06
 -0.29885119E-06 -0.21073066E-06 -0.12229904E-06 -0.34104927E-07  0.53310660E-07
  0.13941754E-06  0.22369950E-06  0.30565730E-06  0.38481157E-06  0.46070550E-06
  0.53290743E-06  0.60101320E-06  0.66464832E-06  0.72346997E-06  0.77716874E-06
  0.82547017E-06  0.86813601E-06  0.90496537E-06  0.93579546E-06  0.96050220E-06
  0.97900061E-06  0.99124481E-06  0.99722795E-06  0.99698179E-06  0.99057610E-06
  0.97811781E-06  0.95974994E-06  0.93565034E-06  0.90603024E-06  0.87113252E-06
  0.83122997E-06  0.78662320E-06  0.73763855E-06  0.68462578E-06  0.62795568E-06
  0.56801755E-06  0.50521662E-06  0.43997138E-06  0.37271087E-06  0.30387190E-06
  0.23389635E-06  0.16322832E-06  0.92311419E-07  0.21586039E-07 -0.48513330E-07
 -0.11756071E-06 -0.18514114E-06 -0.25085315E-06 -0.31431106E-06 -0.37514719E-06
 -0.43301392E-06 -0.48758565E-06 -0.53856053E-06 -0.58566210E-06 -0.62864068E-06
 -0.66727468E-06 -0.70137160E-06 -0.73076899E-06 -0.75533505E-06 -0.77496917E-06
 -0.78960220E-06 -0.79919656E-06 -0.80374613E-06 -0.80327596E-06 -0.79784178E-06
 -0.78752934E-06 -0.77245358E-06 -0.75275761E-06 -0.72861151E-06 -0.70021107E-06
 -0.66777621E-06 -0.63154946E-06 -0.59179422E-06 -0.54879289E-06 -0.50284492E-06
 -0.45426487E-06 -0.40338022E-06 -0.35052928E-06 -0.29605897E-06 -0.24032260E-06
 -0.18367762E-06 -0.12648340E-06 -0.69098972E-07 -0.11880816E-07  0.44819278E-07
  0.10065636E-06  0.15529435E-06  0.20840803E-06  0.25968496E-06  0.30882721E-06
  0.35555309E-06  0.39959874E-06  0.44071950E-06  0.47869131E-06  0.51331180E-06
  0.54440137E-06  0.57180405E-06  0.59538819E-06  0.61504708E-06  0.63069928E-06
  0.64228895E-06  0.64978586E-06  0.65318535E-06  0.65250811E-06  0.64779976E-06
  0.63913034E-06  0.62659363E-06  0.61030631E-06  0.59040704E-06  0.56705536E-06
  0.54043053E-06  0.51073015E-06  0.47816886E-06  0.44297674E-06  0.40539781E-06
  0.36568838E-06  0.32411529E-06  0.28095422E-06  0.23648789E-06  0.19100421E-06
  0.14479449E-06  0.98151610E-07  0.51368164E-07  0.47346978E-08 -0.41462080E-07
   17.0075338972103      T
 Non local Part
           1           2   1.18824278939285     
   9.62386048455587       -14.4262800258415       -14.4262800258415     
   12.6557768267629     
 Reciprocal Space Part
  0.00000000E+00  0.15872193E+00  0.31762487E+00  0.47689020E+00  0.63669962E+00
  0.79723437E+00  0.95867331E+00  0.11211897E+01  0.12849464E+01  0.14500893E+01
  0.16167391E+01  0.17849816E+01  0.19548562E+01  0.21263436E+01  0.22993526E+01
  0.24737066E+01  0.26491300E+01  0.28252356E+01  0.30015136E+01  0.31773221E+01
  0.33518806E+01  0.35242659E+01  0.36934126E+01  0.38581169E+01  0.40170447E+01
  0.41687446E+01  0.43116650E+01  0.44441758E+01  0.45645943E+01  0.46712151E+01
  0.47623423E+01  0.48363257E+01  0.48915976E+01  0.49267109E+01  0.49403776E+01
  0.49315054E+01  0.48992331E+01  0.48429619E+01  0.47623838E+01  0.46575040E+01
  0.45286579E+01  0.43765219E+01  0.42021167E+01  0.40068038E+01  0.37922735E+01
  0.35605269E+01  0.33138488E+01  0.30547752E+01  0.27860536E+01  0.25105982E+01
  0.22314402E+01  0.19516751E+01  0.16744071E+01  0.14026930E+01  0.11394857E+01
  0.88758032E+00  0.64956204E+00  0.42775894E+00  0.22419977E+00  0.40578106E-01
 -0.12177635E+00 -0.26191855E+00 -0.37930058E+00 -0.47377539E+00 -0.54559193E+00
 -0.59538164E+00 -0.62413676E+00 -0.63318109E+00 -0.62413382E+00 -0.59886754E+00
 -0.55946133E+00 -0.50815032E+00 -0.44727281E+00 -0.37921639E+00 -0.30636436E+00
 -0.23104373E+00 -0.15547605E+00 -0.81732315E-01 -0.11692774E-01  0.52987240E-01
  0.11090493E+00  0.16093049E+00  0.20222013E+00  0.23422146E+00  0.25667145E+00
  0.26958712E+00  0.27324951E+00  0.26818151E+00  0.25512040E+00  0.23498595E+00
  0.20884508E+00  0.17787425E+00  0.14332048E+00  0.10646237E+00  0.68571921E-01
  0.30878391E-01 -0.54650152E-02 -0.39410749E-01 -0.70042141E-01 -0.96593702E-01
 Real Space Part
  0.00000000E+00  0.10199141E+01  0.20362983E+01  0.30456368E+01  0.40444414E+01
  0.50292653E+01  0.59967170E+01  0.69434731E+01  0.78662921E+01  0.87620268E+01
  0.96276371E+01  0.10460202E+02  0.11256931E+02  0.12015176E+02  0.12732442E+02
  0.13406395E+02  0.14034876E+02  0.14615906E+02  0.15147695E+02  0.15628653E+02
  0.16057390E+02  0.16432729E+02  0.16753707E+02  0.17019583E+02  0.17229838E+02
  0.17384178E+02  0.17482541E+02  0.17525090E+02  0.17512221E+02  0.17444558E+02
  0.17322949E+02  0.17148472E+02  0.16922420E+02  0.16646306E+02  0.16321853E+02
  0.15950988E+02  0.15535835E+02  0.15078708E+02  0.14582100E+02  0.14048674E+02
  0.13481250E+02  0.12882798E+02  0.12256418E+02  0.11605335E+02  0.10932878E+02
  0.10242467E+02  0.95375974E+01  0.88218250E+01  0.80987465E+01  0.73719830E+01
  0.66451618E+01  0.59218979E+01  0.52057747E+01  0.45003253E+01  0.38090128E+01
  0.31352110E+01  0.24821850E+01  0.18530721E+01  0.12508626E+01  0.67838146E+00
  0.13827010E+00 -0.36703063E+00 -0.83529711E+00 -0.12645384E+01 -0.16530106E+01
 -0.19992298E+01 -0.23019842E+01 -0.25603437E+01 -0.27736683E+01 -0.29416153E+01
 -0.30641434E+01 -0.31415156E+01 -0.31743001E+01 -0.31633678E+01 -0.31098897E+01
 -0.30153306E+01 -0.28814406E+01 -0.27102451E+01 -0.25040334E+01 -0.22653427E+01
 -0.19969436E+01 -0.17018216E+01 -0.13831571E+01 -0.10443063E+01 -0.68877836E+00
 -0.32020382E+00  0.57750471E-01  0.44071687E+00  0.82265696E+00  0.12300621E+01
  0.12939963E+01  0.12698873E+01  0.12028685E+01  0.11006124E+01  0.96188003E+00
  0.78733855E+00  0.57793529E+00  0.34063047E+00  0.43045117E-01  0.00000000E+00
 Reciprocal Space Part
  0.00000000E+00  0.51232644E+00  0.10177867E+01  0.15095901E+01  0.19810971E+01
  0.24258934E+01  0.28378632E+01  0.32112611E+01  0.35407813E+01  0.38216239E+01
  0.40495580E+01  0.42209800E+01  0.43329672E+01  0.43833250E+01  0.43706269E+01
  0.42942469E+01  0.41543828E+01  0.39520694E+01  0.36891817E+01  0.33684260E+01
  0.29933192E+01  0.25681563E+01  0.20979648E+01  0.15884468E+01  0.10459090E+01
  0.47718105E+00 -0.11047699E+00 -0.70947636E+00 -0.13120099E+01 -0.19101688E+01
 -0.24960638E+01 -0.30619491E+01 -0.36003464E+01 -0.41041675E+01 -0.45668312E+01
 -0.49823746E+01 -0.53455547E+01 -0.56519380E+01 -0.58979776E+01 -0.60810742E+01
 -0.61996207E+01 -0.62530287E+01 -0.62417355E+01 -0.61671931E+01 -0.60318368E+01
 -0.58390354E+01 -0.55930235E+01 -0.52988172E+01 -0.49621143E+01 -0.45891822E+01
 -0.41867352E+01 -0.37618029E+01 -0.33215948E+01 -0.28733616E+01 -0.24242577E+01
 -0.19812078E+01 -0.15507794E+01 -0.11390657E+01 -0.75157939E+00 -0.39316158E+00
 -0.67906091E-01  0.22089847E+00  0.47080806E+00  0.68024347E+00  0.84849119E+00
  0.97568542E+00  0.10627718E+01  0.11114542E+01  0.11241261E+01  0.11037891E+01
  0.10539592E+01  0.97856558E+00  0.88184289E+00  0.76822034E+00  0.64221047E+00
  0.50830014E+00  0.37084650E+00  0.23398022E+00  0.10151830E+00 -0.23111867E-01
 -0.13693535E+00 -0.23747863E+00 -0.32280364E+00 -0.39152666E+00 -0.44282212E+00
 -0.47641175E+00 -0.49253992E+00 -0.49193640E+00 -0.47576792E+00 -0.44558039E+00
 -0.40323360E+00 -0.35083056E+00 -0.29064361E+00 -0.22503942E+00 -0.15640511E+00
 -0.87077332E-01 -0.19276395E-01  0.44953095E-01  0.10379358E+00  0.15569678E+00
 Real Space Part
  0.00000000E+00 -0.13102468E+01 -0.26151097E+01 -0.39092283E+01 -0.51872886E+01
 -0.64440460E+01 -0.76743483E+01 -0.88731580E+01 -0.10035574E+02 -0.11156855E+02
 -0.12232435E+02 -0.13257951E+02 -0.14229257E+02 -0.15142445E+02 -0.15993859E+02
 -0.16780118E+02 -0.17498126E+02 -0.18145089E+02 -0.18718529E+02 -0.19216293E+02
 -0.19636567E+02 -0.19977885E+02 -0.20239133E+02 -0.20419563E+02 -0.20518790E+02
 -0.20536802E+02 -0.20473958E+02 -0.20330990E+02 -0.20109002E+02 -0.19809466E+02
 -0.19434220E+02 -0.18985457E+02 -0.18465723E+02 -0.17877904E+02 -0.17225215E+02
 -0.16511189E+02 -0.15739659E+02 -0.14914748E+02 -0.14040843E+02 -0.13122582E+02
 -0.12164834E+02 -0.11172670E+02 -0.10151346E+02 -0.91062735E+01 -0.80429956E+01
 -0.69671589E+01 -0.58844838E+01 -0.48007360E+01 -0.37216948E+01 -0.26531225E+01
 -0.16007317E+01 -0.57015358E+00  0.43309598E+00  0.14036484E+01  0.23363160E+01
  0.32261241E+01  0.40683435E+01  0.48585220E+01  0.55925144E+01  0.62665124E+01
  0.68770720E+01  0.74211399E+01  0.78960774E+01  0.82996829E+01  0.86302105E+01
  0.88863879E+01  0.90674294E+01  0.91730471E+01  0.92034581E+01  0.91593887E+01
  0.90420745E+01  0.88532575E+01  0.85951786E+01  0.82705669E+01  0.78826248E+01
  0.74350108E+01  0.69318166E+01  0.63775418E+01  0.57770676E+01  0.51356223E+01
  0.44587501E+01  0.37522737E+01  0.30222553E+01  0.22749593E+01  0.15168106E+01
  0.75433555E+00 -0.59899823E-02 -0.75653321E+00 -0.14867385E+01 -0.22452527E+01
 -0.23647764E+01 -0.23227815E+01 -0.22020285E+01 -0.20164498E+01 -0.17636290E+01
 -0.14446637E+01 -0.10611812E+01 -0.62588324E+00 -0.79127973E-01  0.00000000E+00
 Non local Part
           0           2   1.18824278939285     
   1.52842726855764        6.27684745114581        6.27684745114581     
   26.3797270581275     
 Reciprocal Space Part
  0.20989848E+01  0.19305208E+01  0.14280924E+01  0.60053483E+00 -0.53761478E+00
 -0.19663948E+01 -0.36607998E+01 -0.55912560E+01 -0.77241813E+01 -0.10022620E+02
 -0.12446934E+02 -0.14955546E+02 -0.17505707E+02 -0.20054280E+02 -0.22558526E+02
 -0.24976870E+02 -0.27269634E+02 -0.29399728E+02 -0.31333276E+02 -0.33040176E+02
 -0.34494572E+02 -0.35675244E+02 -0.36565895E+02 -0.37155343E+02 -0.37437608E+02
 -0.37411900E+02 -0.37082505E+02 -0.36458580E+02 -0.35553854E+02 -0.34386259E+02
 -0.32977477E+02 -0.31352438E+02 -0.29538772E+02 -0.27566212E+02 -0.25465994E+02
 -0.23270232E+02 -0.21011308E+02 -0.18721277E+02 -0.16431292E+02 -0.14171083E+02
 -0.11968473E+02 -0.98489529E+01 -0.78353284E+01 -0.59474249E+01 -0.42018712E+01
 -0.26119550E+01 -0.11875526E+01  0.64870246E-01  0.11421874E+01  0.20444779E+01
  0.27748329E+01  0.33391112E+01  0.37456513E+01  0.40049476E+01  0.41293007E+01
  0.41324504E+01  0.40291997E+01  0.38350402E+01  0.35657850E+01  0.32372195E+01
  0.28647745E+01  0.24632293E+01  0.20464493E+01  0.16271622E+01  0.12167751E+01
  0.82523524E+00  0.46093379E+00  0.13065300E+00 -0.16044518E+00 -0.40879144E+00
 -0.61234559E+00 -0.77050127E+00 -0.88396329E+00 -0.95460261E+00 -0.98529411E+00
 -0.97974245E+00 -0.94230129E+00 -0.87779103E+00 -0.79131973E+00 -0.68811187E+00
 -0.57334861E+00 -0.45202311E+00 -0.32881356E+00 -0.20797600E+00 -0.93258373E-01
  0.12163534E-01  0.10572808E+00  0.18550830E+00  0.25021203E+00  0.29916324E+00
  0.33226652E+00  0.34995715E+00  0.35313929E+00  0.34311501E+00  0.32150704E+00
  0.29017805E+00  0.25114909E+00  0.20651981E+00  0.15839274E+00  0.10880363E+00
 Real Space Part
 -0.12712833E+03 -0.12707801E+03 -0.12692705E+03 -0.12667539E+03 -0.12632296E+03
 -0.12586966E+03 -0.12531537E+03 -0.12465995E+03 -0.12390327E+03 -0.12304519E+03
 -0.12208557E+03 -0.12102432E+03 -0.11986137E+03 -0.11859670E+03 -0.11723036E+03
 -0.11576248E+03 -0.11419327E+03 -0.11252307E+03 -0.11075235E+03 -0.10888171E+03
 -0.10691194E+03 -0.10484399E+03 -0.10267905E+03 -0.10041849E+03 -0.98063956E+02
 -0.95617343E+02 -0.93080822E+02 -0.90456866E+02 -0.87748257E+02 -0.84958107E+02
 -0.82089870E+02 -0.79147356E+02 -0.76134741E+02 -0.73056577E+02 -0.69917800E+02
 -0.66723733E+02 -0.63480090E+02 -0.60192974E+02 -0.56868877E+02 -0.53514668E+02
 -0.50137587E+02 -0.46745232E+02 -0.43345538E+02 -0.39946757E+02 -0.36557435E+02
 -0.33186379E+02 -0.29842627E+02 -0.26535404E+02 -0.23274087E+02 -0.20068152E+02
 -0.16927128E+02 -0.13860539E+02 -0.10877846E+02 -0.79883879E+01 -0.52013134E+01
 -0.25255148E+01  0.30441795E-01  0.24583883E+01  0.47506267E+01  0.69000017E+01
  0.88999730E+01  0.10744686E+02  0.12429040E+02  0.13948754E+02  0.15300430E+02
  0.16481604E+02  0.17490802E+02  0.18327584E+02  0.18992573E+02  0.19487490E+02
  0.19815168E+02  0.19979561E+02  0.19985741E+02  0.19839887E+02  0.19549256E+02
  0.19122151E+02  0.18567872E+02  0.17896658E+02  0.17119622E+02  0.16248665E+02
  0.15296394E+02  0.14276028E+02  0.13201286E+02  0.12086288E+02  0.10945431E+02
  0.97932843E+01  0.86444572E+01  0.75134900E+01  0.64147298E+01  0.53622182E+01
  0.43695785E+01  0.34499093E+01  0.26156853E+01  0.18786657E+01  0.12498061E+01
  0.73920706E+00  0.35602999E+00  0.10784036E+00  0.51484471E-02  0.00000000E+00
 Reciprocal Space Part
  0.68590700E+01  0.68765482E+01  0.69285627E+01  0.70138615E+01  0.71303868E+01
  0.72753186E+01  0.74451327E+01  0.76356744E+01  0.78422452E+01  0.80596994E+01
  0.82825513E+01  0.85050877E+01  0.87214853E+01  0.89259299E+01  0.91127344E+01
  0.92764536E+01  0.94119934E+01  0.95147120E+01  0.95805112E+01  0.96059153E+01
  0.95881374E+01  0.95251303E+01  0.94156227E+01  0.92591385E+01  0.90560004E+01
  0.88073176E+01  0.85149572E+01  0.81815015E+01  0.78101918E+01  0.74048596E+01
  0.69698479E+01  0.65099237E+01  0.60301836E+01  0.55359559E+01  0.50326990E+01
  0.45259012E+01  0.40209814E+01  0.35231943E+01  0.30375415E+01  0.25686897E+01
  0.21208987E+01  0.16979594E+01  0.13031429E+01  0.93916173E+00  0.60814363E+00
  0.31161778E+00  0.50513346E-01 -0.17482999E+00 -0.36464020E+00 -0.51968078E+00
 -0.64120926E+00 -0.73092784E+00 -0.79092739E+00 -0.82362631E+00 -0.83170597E+00
 -0.81804405E+00 -0.78564756E+00 -0.73758682E+00 -0.67693197E+00 -0.60669315E+00
 -0.52976562E+00 -0.44888061E+00 -0.36656290E+00 -0.28509547E+00 -0.20649186E+00
 -0.13247623E+00 -0.64471290E-01 -0.35937050E-02  0.49343148E-01  0.93819777E-01
  0.12959508E+00  0.15668553E+00  0.17533996E+00  0.18601067E+00  0.18932210E+00
  0.18603765E+00  0.17702597E+00  0.16322727E+00  0.14562073E+00  0.12519366E+00
  0.10291308E+00  0.79700305E-01  0.56408986E-01  0.33806868E-01  0.12561554E-01
 -0.67697076E-02 -0.23746205E-01 -0.38046077E-01 -0.49464982E-01 -0.57911446E-01
 -0.63399274E-01 -0.66037476E-01 -0.66018199E-01 -0.63603148E-01 -0.59109042E-01
 -0.52892588E-01 -0.45335472E-01 -0.36829812E-01 -0.27764478E-01 -0.18512638E-01
 Real Space Part
  0.29125070E+02  0.29114955E+02  0.29084605E+02  0.29034003E+02  0.28963124E+02
  0.28871933E+02  0.28760385E+02  0.28628432E+02  0.28476016E+02  0.28303078E+02
  0.28109558E+02  0.27895394E+02  0.27660531E+02  0.27404917E+02  0.27128513E+02
  0.26831289E+02  0.26513232E+02  0.26174352E+02  0.25814677E+02  0.25434265E+02
  0.25033205E+02  0.24611622E+02  0.24169677E+02  0.23707578E+02  0.23225578E+02
  0.22723982E+02  0.22203151E+02  0.21663504E+02  0.21105522E+02  0.20529755E+02
  0.19936821E+02  0.19327409E+02  0.18702286E+02  0.18062294E+02  0.17408357E+02
  0.16741476E+02  0.16062737E+02  0.15373306E+02  0.14674433E+02  0.13967446E+02
  0.13253756E+02  0.12534848E+02  0.11812284E+02  0.11087694E+02  0.10362776E+02
  0.96392876E+01  0.89190398E+01  0.82038915E+01  0.74957398E+01  0.67965120E+01
  0.61081551E+01  0.54326256E+01  0.47718779E+01  0.41278520E+01  0.35024608E+01
  0.28975766E+01  0.23150171E+01  0.17565310E+01  0.12237835E+01  0.71834137E+00
  0.24165827E+00 -0.20493979E+00 -0.62026872E+00 -0.10033000E+01 -0.13531738E+01
 -0.16692107E+01 -0.19509231E+01 -0.21980247E+01 -0.24104385E+01 -0.25883037E+01
 -0.27319802E+01 -0.28420518E+01 -0.29193264E+01 -0.29648350E+01 -0.29798280E+01
 -0.29657695E+01 -0.29243289E+01 -0.28573702E+01 -0.27669410E+01 -0.26552560E+01
 -0.25246819E+01 -0.23777189E+01 -0.22169806E+01 -0.20451738E+01 -0.18650753E+01
 -0.16795103E+01 -0.14913280E+01 -0.13033787E+01 -0.11184902E+01 -0.93944462E+00
 -0.76895609E+00 -0.60964926E+00 -0.46403900E+00 -0.33451160E+00 -0.22330672E+00
 -0.13250596E+00 -0.64015582E-01 -0.19446217E-01 -0.92920817E-03  0.00000000E+00
 PAW radial sets
         371  0.925357835009377     
(5E20.12)                                
 augmentation charges (non sperical)
  0.743622151350E+00 -0.361293231868E+00 -0.120840702465E+00 -0.415026185460E+00 -0.361293231868E+00
  0.129561056601E+00  0.248133949201E-01  0.527285130300E-01 -0.120840702465E+00  0.248133949201E-01
  0.208215393161E-02 -0.154218782392E-01 -0.415026185460E+00  0.527285130300E-01 -0.154218782392E-01
 -0.162686644718E+00
 uccopancies in atom
  0.200000000019E+01  0.000000000000E+00  0.000000000000E+00  0.000000000000E+00  0.000000000000E+00
  0.000000000000E+00  0.000000000000E+00  0.000000000000E+00  0.000000000000E+00  0.000000000000E+00
  0.100000000173E+01  0.000000000000E+00  0.000000000000E+00  0.000000000000E+00  0.000000000000E+00
  0.000000000000E+00
 grid
  0.330471652264E-04  0.341217765970E-04  0.352313316485E-04  0.363769666623E-04  0.375598548687E-04
  0.387812076486E-04  0.400422757741E-04  0.413443506890E-04  0.426887658319E-04  0.440768980013E-04
  0.455101687659E-04  0.469900459202E-04  0.485180449876E-04  0.500957307729E-04  0.517247189641E-04
  0.534066777874E-04  0.551433297157E-04  0.569364532323E-04  0.587878846523E-04  0.606995200034E-04
  0.626733169671E-04  0.647112968841E-04  0.668155468238E-04  0.689882217221E-04  0.712315465879E-04
  0.735478187820E-04  0.759394103694E-04  0.784087705490E-04  0.809584281613E-04  0.835909942785E-04
  0.863091648784E-04  0.891157236052E-04  0.920135446203E-04  0.950055955457E-04  0.980949405028E-04
  0.101284743251E-03  0.104578270427E-03  0.107978894890E-03  0.111490099178E-03  0.115115479069E-03
  0.118858747271E-03  0.122723737216E-03  0.126714406992E-03  0.130834843393E-03  0.135089266107E-03
  0.139482032035E-03  0.144017639751E-03  0.148700734116E-03  0.153536111026E-03  0.158528722331E-03
  0.163683680901E-03  0.169006265863E-03  0.174501928010E-03  0.180176295379E-03  0.186035179020E-03
  0.192084578941E-03  0.198330690256E-03  0.204779909528E-03  0.211438841323E-03  0.218314304967E-03
  0.225413341537E-03  0.232743221066E-03  0.240311449992E-03  0.248125778842E-03  0.256194210172E-03
  0.264525006760E-03  0.273126700071E-03  0.282008098990E-03  0.291178298844E-03  0.300646690722E-03
  0.310422971082E-03  0.320517151691E-03  0.330939569872E-03  0.341700899091E-03  0.352812159890E-03
  0.364284731171E-03  0.376130361849E-03  0.388361182886E-03  0.400989719711E-03  0.414028905049E-03
  0.427492092165E-03  0.441393068540E-03  0.455746069988E-03  0.470565795237E-03  0.485867420980E-03
  0.501666617419E-03  0.517979564312E-03  0.534822967543E-03  0.552214076227E-03  0.570170700380E-03
  0.588711229155E-03  0.607854649672E-03  0.627620566468E-03  0.648029221567E-03  0.669101515217E-03
  0.690859027288E-03  0.713324039373E-03  0.736519557608E-03  0.760469336229E-03  0.785197901905E-03
  0.810730578845E-03  0.837093514744E-03  0.864313707551E-03  0.892419033121E-03  0.921438273765E-03
  0.951401147721E-03  0.982338339589E-03  0.101428153176E-02  0.104726343685E-02  0.108131783121E-02
  0.111647958952E-02  0.115278472050E-02  0.119027040376E-02  0.122897502793E-02  0.126893822992E-02
  0.131020093555E-02  0.135280540142E-02  0.139679525824E-02  0.144221555546E-02  0.148911280743E-02
  0.153753504105E-02  0.158753184490E-02  0.163915442009E-02  0.169245563264E-02  0.174749006766E-02
  0.180431408520E-02  0.186298587804E-02  0.192356553121E-02  0.198611508358E-02  0.205069859134E-02
  0.211738219367E-02  0.218623418038E-02  0.225732506194E-02  0.233072764162E-02  0.240651709007E-02
  0.248477102231E-02  0.256556957721E-02  0.264899549955E-02  0.273513422476E-02  0.282407396642E-02
  0.291590580661E-02  0.301072378915E-02  0.310862501593E-02  0.320970974638E-02  0.331408150008E-02
  0.342184716284E-02  0.353311709612E-02  0.364800525003E-02  0.376662928010E-02  0.388911066770E-02
  0.401557484447E-02  0.414615132078E-02  0.428097381835E-02  0.442018040720E-02  0.456391364704E-02
  0.471232073327E-02  0.486555364771E-02  0.502376931426E-02  0.518712975959E-02  0.535580227907E-02
  0.552995960809E-02  0.570978009898E-02  0.589544790364E-02  0.608715316212E-02  0.628509219737E-02
  0.648946771624E-02  0.670048901713E-02  0.691837220429E-02  0.714334040915E-02  0.737562401880E-02
  0.761546091196E-02  0.786309670256E-02  0.811878499130E-02  0.838278762533E-02  0.865537496641E-02
  0.893682616779E-02  0.922742946012E-02  0.952748244654E-02  0.983729240754E-02  0.101571766156E-01
  0.104874626601E-01  0.108284887828E-01  0.111806042242E-01  0.115441695814E-01  0.119195571770E-01
  0.123071514407E-01  0.127073493030E-01  0.131205606014E-01  0.135472085003E-01  0.139877299246E-01
  0.144425760066E-01  0.149122125485E-01  0.153971204992E-01  0.158977964467E-01  0.164147531270E-01
  0.169485199489E-01  0.174996435362E-01  0.180686882878E-01  0.186562369550E-01  0.192628912392E-01
  0.198892724072E-01  0.205360219283E-01  0.212038021303E-01  0.218932968785E-01  0.226052122759E-01
  0.233402773860E-01  0.240992449797E-01  0.248828923062E-01  0.256920218888E-01  0.265274623469E-01
  0.273900692445E-01  0.282807259664E-01  0.292003446231E-01  0.301498669843E-01  0.311302654439E-01
  0.321425440156E-01  0.331877393611E-01  0.342669218519E-01  0.353811966650E-01  0.365317049152E-01
  0.377196248236E-01  0.389461729239E-01  0.402126053086E-01  0.415202189151E-01  0.428703528539E-01
  0.442643897803E-01  0.457037573098E-01  0.471899294806E-01  0.487244282628E-01  0.503088251173E-01
  0.519447426050E-01  0.536338560482E-01  0.553778952468E-01  0.571786462492E-01  0.590379531820E-01
  0.609577201378E-01  0.629399131258E-01  0.649865620847E-01  0.670997629621E-01  0.692816798602E-01
  0.715345472526E-01  0.738606722724E-01  0.762624370748E-01  0.787423012770E-01  0.813028044765E-01
  0.839465688524E-01  0.866763018504E-01  0.894947989556E-01  0.924049465554E-01  0.954097248953E-01
  0.985122111307E-01  0.101715582479E+00  0.105023119472E+00  0.108438209316E+00  0.111964349363E+00
  0.115605150687E+00  0.119364341788E+00  0.123245772405E+00  0.127253417463E+00  0.131391381141E+00
  0.135663901074E+00  0.140075352697E+00  0.144630253722E+00  0.149333268764E+00  0.154189214124E+00
  0.159203062712E+00  0.164379949148E+00  0.169725175017E+00  0.175244214296E+00  0.180942718964E+00
  0.186826524787E+00  0.192901657298E+00  0.199174337963E+00  0.205650990554E+00  0.212338247731E+00
  0.219242957828E+00  0.226372191872E+00  0.233733250822E+00  0.241333673046E+00  0.249181242039E+00
  0.257283994399E+00  0.265650228052E+00  0.274288510752E+00  0.283207688856E+00  0.292416896380E+00
  0.301925564360E+00  0.311743430500E+00  0.321880549156E+00  0.332347301620E+00  0.343154406764E+00
  0.354312932006E+00  0.365834304653E+00  0.377730323595E+00  0.390013171396E+00  0.402695426766E+00
  0.415790077443E+00  0.429310533492E+00  0.443270641042E+00  0.457684696464E+00  0.472567461009E+00
  0.487934175929E+00  0.503800578084E+00  0.520182916054E+00  0.537097966787E+00  0.554563052771E+00
  0.572596059781E+00  0.591215455193E+00  0.610440306894E+00  0.630290302812E+00  0.650785771077E+00
  0.671947700841E+00  0.693797763768E+00  0.716358336231E+00  0.739652522230E+00  0.763704177046E+00
  0.788537931674E+00  0.814179218051E+00  0.840654295093E+00  0.867990275594E+00  0.896215153985E+00
  0.925357835009E+00  0.955448163318E+00  0.986516954038E+00  0.101859602432E+01  0.105171822595E+01
  0.108591747894E+01  0.112122880632E+01  0.115768836998E+01  0.119533350769E+01  0.123420277137E+01
  0.127433596654E+01  0.131577419309E+01  0.135855988739E+01  0.140273686574E+01  0.144835036921E+01
  0.149544711003E+01  0.154407531936E+01  0.159428479675E+01  0.164612696109E+01  0.169965490328E+01
  0.175492344061E+01  0.181198917290E+01  0.187091054044E+01  0.193174788387E+01  0.199456350593E+01
  0.205942173531E+01  0.212638899252E+01  0.219553385786E+01  0.226692714173E+01  0.234064195709E+01
  0.241675379435E+01  0.249534059868E+01  0.257648284983E+01  0.266026364457E+01  0.274676878175E+01
  0.283608685018E+01  0.292830931938E+01  0.302353063320E+01  0.312184830661E+01  0.322336302548E+01
  0.332817874976E+01  0.343640281991E+01  0.354814606684E+01  0.366352292539E+01  0.378265155155E+01
  0.390565394345E+01  0.403265606628E+01  0.416378798130E+01  0.429918397908E+01  0.443898271692E+01
  0.458332736097E+01
 aepotential
  0.288490517735E+05  0.283498973427E+05  0.278135651286E+05  0.272430970148E+05  0.266422625413E+05
  0.260147206258E+05  0.253639860684E+05  0.246940702486E+05  0.240083821365E+05  0.233105911509E+05
  0.226040911806E+05  0.218922115027E+05  0.211779644442E+05  0.204643561115E+05  0.197540703688E+05
  0.190495554635E+05  0.183531288170E+05  0.176668108975E+05  0.169923938669E+05  0.163314792042E+05
  0.156854128657E+05  0.150553549997E+05  0.144422465799E+05  0.138468545608E+05  0.132697555808E+05
  0.127113717066E+05  0.121719702116E+05  0.116516849507E+05  0.111505280921E+05  0.106684044268E+05
  0.102051245129E+05  0.976041795927E+04  0.933394427931E+04  0.892530612972E+04  0.853405613333E+04
  0.815971185481E+04  0.780175910434E+04  0.745966013116E+04  0.713286586742E+04  0.682081422286E+04
  0.652294029222E+04  0.623868025196E+04  0.596747764966E+04  0.570877338170E+04  0.546203121825E+04
  0.522671705952E+04  0.500231700213E+04  0.478832950768E+04  0.458427127801E+04  0.438967566542E+04
  0.420409091344E+04  0.402708963558E+04  0.385824955230E+04  0.369718510373E+04  0.354350658425E+04
  0.339686700354E+04  0.325690151744E+04  0.312329951755E+04  0.299574492580E+04  0.287393014487E+04
  0.275759118498E+04  0.264642933837E+04  0.254023185629E+04  0.243871518477E+04  0.234167952012E+04
  0.224889096838E+04  0.216014938781E+04  0.207525764628E+04  0.199402860759E+04  0.191628532319E+04
  0.184186520904E+04  0.177060474657E+04  0.170235698283E+04  0.163697872805E+04  0.157433356717E+04
  0.151429379444E+04  0.145673981112E+04  0.140155333567E+04  0.134862778268E+04  0.129785753302E+04
  0.124914400904E+04  0.120239447473E+04  0.115751923684E+04  0.111443459403E+04  0.107305936704E+04
  0.103331882701E+04  0.995139191790E+03  0.958451439367E+03  0.923194143740E+03  0.889295543942E+03
  0.856707468038E+03  0.825366762951E+03  0.795222538444E+03  0.766221974781E+03  0.738316377293E+03
  0.711461986813E+03  0.685611075942E+03  0.660724042025E+03  0.636759939789E+03  0.613680599196E+03
  0.591448889856E+03  0.570031001021E+03  0.549393055670E+03  0.529503118951E+03  0.510331431038E+03
  0.491848612189E+03  0.474027216581E+03  0.456840735518E+03  0.440263747650E+03  0.424272270736E+03
  0.408843002186E+03  0.393953984358E+03  0.379583865789E+03  0.365712596575E+03  0.352320439187E+03
  0.339389134195E+03  0.326900574037E+03  0.314837879060E+03  0.303184610939E+03  0.291925005968E+03
  0.281044144847E+03  0.270527426281E+03  0.260361077296E+03  0.250531779914E+03  0.241026745967E+03
  0.231833609316E+03  0.222940823460E+03  0.214336647710E+03  0.206010612861E+03  0.197951981630E+03
  0.190150769923E+03  0.182597087019E+03  0.175281967313E+03  0.168196073725E+03  0.161330949444E+03
  0.154678212435E+03  0.148229788651E+03  0.141978000563E+03  0.135915327918E+03  0.130034606220E+03
  0.124328899376E+03  0.118791483602E+03  0.113415875973E+03  0.108195871345E+03  0.103125424071E+03
  0.981986643189E+02  0.934100134776E+02  0.887539867615E+02  0.842253267022E+02  0.798189193944E+02
  0.755298532539E+02  0.713533349142E+02  0.672847193840E+02  0.633195512397E+02  0.594534570959E+02
  0.556822415681E+02  0.520017941521E+02  0.484081627215E+02  0.448974794902E+02  0.414660171534E+02
  0.381101276897E+02  0.348262866700E+02  0.316110509543E+02  0.284610895172E+02  0.253731400422E+02
  0.223440388747E+02  0.193707020021E+02  0.164501483397E+02  0.135794194632E+02  0.107556900554E+02
  0.797615963981E+01  0.523811930843E+01  0.253893322619E+01 -0.123998709366E+00 -0.275318874970E+01
 -0.535111612999E+01 -0.792017003422E+01 -0.104627222887E+02 -0.129810556024E+02 -0.154774311805E+02
 -0.179540355633E+02 -0.204130234789E+02 -0.228564905352E+02 -0.252864917013E+02 -0.277050310096E+02
 -0.301140704362E+02 -0.325155271853E+02 -0.349112692022E+02 -0.373031259375E+02 -0.396928803842E+02
 -0.420822709869E+02 -0.444729935993E+02 -0.468666988359E+02 -0.492649927884E+02 -0.516694359642E+02
 -0.540815437458E+02 -0.565027835922E+02 -0.589345758545E+02 -0.613782913539E+02 -0.638352506795E+02
 -0.663067223348E+02 -0.687939213137E+02 -0.712980062744E+02 -0.738200789934E+02 -0.763611808028E+02
 -0.789222904329E+02 -0.815043212090E+02 -0.841081189825E+02 -0.867344568957E+02 -0.893840340202E+02
 -0.920574704606E+02 -0.947553033556E+02 -0.974779827351E+02 -0.100225866505E+03 -0.102999215323E+03
 -0.105798186488E+03 -0.108622829830E+03 -0.111473077101E+03 -0.114348737441E+03 -0.117249489873E+03
 -0.120174871626E+03 -0.123124269788E+03 -0.126096910187E+03 -0.129091843956E+03 -0.132107937281E+03
 -0.135143850012E+03 -0.138198026379E+03 -0.141268668475E+03 -0.144353721665E+03 -0.147450846769E+03
 -0.150557399251E+03 -0.153670397024E+03 -0.156786496401E+03 -0.159901957990E+03 -0.163012618492E+03
 -0.166113859712E+03 -0.169200583031E+03 -0.172267188156E+03 -0.175307562542E+03 -0.178315084272E+03
 -0.181282646708E+03 -0.184202709911E+03 -0.187067389530E+03 -0.189868591174E+03 -0.192598200495E+03
 -0.195248337281E+03 -0.197811678995E+03 -0.200281852943E+03 -0.202653885100E+03 -0.204924674573E+03
 -0.207093433194E+03 -0.209161983716E+03 -0.211134750384E+03 -0.213018199756E+03 -0.214819428451E+03
 -0.216543602427E+03 -0.218190112105E+03 -0.219747739842E+03 -0.221189861613E+03 -0.222471541047E+03
 -0.223530818892E+03 -0.224295917002E+03 -0.224698212966E+03 -0.224688305645E+03 -0.224250469141E+03
 -0.223410256462E+03 -0.222231337698E+03 -0.220801144356E+03 -0.219209945365E+03 -0.217531761228E+03
 -0.215814379435E+03 -0.214080035485E+03 -0.212332808366E+03 -0.210567337325E+03 -0.208775385705E+03
 -0.206949400808E+03 -0.205083736951E+03 -0.203174579913E+03 -0.201219396638E+03 -0.199216375696E+03
 -0.197164047169E+03 -0.195061104126E+03 -0.192906375218E+03 -0.190698887144E+03 -0.188437957437E+03
 -0.186123285386E+03 -0.183755023398E+03 -0.181333819991E+03 -0.178860839796E+03 -0.176337760181E+03
 -0.173766752500E+03 -0.171150452275E+03 -0.168491919321E+03 -0.165794593977E+03 -0.163062249017E+03
 -0.160298936024E+03 -0.157508935000E+03 -0.154696695852E+03 -0.151866781736E+03 -0.149023808359E+03
 -0.146172381367E+03 -0.143317030481E+03 -0.140462140615E+03 -0.137611876786E+03 -0.134770116952E+03
 -0.131940368597E+03 -0.129125702005E+03 -0.126328685879E+03 -0.123551341505E+03 -0.120795124233E+03
 -0.118060943755E+03 -0.115349233593E+03 -0.112660075959E+03 -0.109993380139E+03 -0.107349101580E+03
 -0.104727477164E+03 -0.102129242160E+03 -0.995557916763E+02 -0.970092563025E+02 -0.944924814601E+02
 -0.920089322598E+02 -0.895625867044E+02 -0.871579202401E+02 -0.848001030588E+02 -0.824954846772E+02
 -0.802522485531E+02 -0.780806792495E+02 -0.759917933950E+02 -0.739925876908E+02 -0.720771685877E+02
 -0.702172997359E+02 -0.683626335139E+02 -0.664615421803E+02 -0.644950965102E+02 -0.624914035376E+02
 -0.605018712297E+02 -0.585674397201E+02 -0.567062849142E+02 -0.549203417667E+02 -0.532049247005E+02
 -0.515543846921E+02 -0.499641825100E+02 -0.484311459892E+02 -0.469532199672E+02 -0.455289765338E+02
 -0.441573295681E+02 -0.428371333146E+02 -0.415669854412E+02 -0.403449834259E+02 -0.391686502205E+02
 -0.380349662077E+02 -0.369404903979E+02 -0.358816089059E+02 -0.348547877452E+02 -0.338567934377E+02
 -0.328848665114E+02 -0.319368051300E+02 -0.310109856142E+02 -0.301063339150E+02 -0.292222646466E+02
 -0.283586046831E+02 -0.275155097015E+02 -0.266933781735E+02 -0.258927640295E+02 -0.251142880431E+02
 -0.243585488047E+02 -0.236260364220E+02 -0.229170549646E+02 -0.222316617799E+02 -0.215696318061E+02
 -0.209304522607E+02
 core charge-density
  0.228923233011E-04  0.243991361936E-04  0.260050919818E-04  0.277167100304E-04  0.295409380183E-04
  0.314851800405E-04  0.335573265513E-04  0.357657862646E-04  0.381195201450E-04  0.406280776209E-04
  0.433016351682E-04  0.461510374159E-04  0.491878409418E-04  0.524243609283E-04  0.558737208700E-04
  0.595499055282E-04  0.634678173441E-04  0.676433365361E-04  0.720933851218E-04  0.768359951169E-04
  0.818903811842E-04  0.872770180216E-04  0.930177227962E-04  0.991357429510E-04  0.105655849734E-03
  0.112604437818E-03  0.120009631411E-03  0.127901397264E-03  0.136311665045E-03  0.145274455528E-03
  0.154826017124E-03  0.165004971283E-03  0.175852467334E-03  0.187412347384E-03  0.199731321915E-03
  0.212859156770E-03  0.226848872257E-03  0.241756955157E-03  0.257643584462E-03  0.274572871711E-03
  0.292613116887E-03  0.311837080840E-03  0.332322275320E-03  0.354151271721E-03  0.377412029761E-03
  0.402198247329E-03  0.428609732893E-03  0.456752801861E-03  0.486740698454E-03  0.518694044680E-03
  0.552741318152E-03  0.589019360568E-03  0.627673918765E-03  0.668860220462E-03  0.712743586819E-03
  0.759500084170E-03  0.809317217350E-03  0.862394667305E-03  0.918945075648E-03  0.979194879182E-03
  0.104338519751E-02  0.111177277692E-02  0.118463099430E-02  0.126225092439E-02  0.134494247485E-02
  0.143303559274E-02  0.152688154731E-02  0.162685429348E-02  0.173335192108E-02  0.184679819509E-02
  0.196764419246E-02  0.209637004123E-02  0.223348676843E-02  0.237953826305E-02  0.253510336124E-02
  0.270079806098E-02  0.287727787396E-02  0.306524032292E-02  0.326542759307E-02  0.347862934673E-02
  0.370568571076E-02  0.394749044704E-02  0.420499431659E-02  0.447920864871E-02  0.477120912688E-02
  0.508213980412E-02  0.541321736073E-02  0.576573561840E-02  0.614107032536E-02  0.654068422704E-02
  0.696613243996E-02  0.741906814326E-02  0.790124860804E-02  0.841454158075E-02  0.896093204148E-02
  0.954252935686E-02  0.101615748479E-01  0.108204497966E-01  0.115216839122E-01  0.122679642827E-01
  0.130621448356E-01  0.139072563344E-01  0.148065169366E-01  0.157633433432E-01  0.167813625659E-01
  0.178644243440E-01  0.190166142404E-01  0.202422674494E-01  0.215459833482E-01  0.229326408249E-01
  0.244074144195E-01  0.259757913094E-01  0.276435891780E-01  0.294169750003E-01  0.313024847826E-01
  0.333070442929E-01  0.354379908183E-01  0.377030959862E-01  0.401105896849E-01  0.426691851193E-01
  0.453881050370E-01  0.482771091558E-01  0.513465228278E-01  0.546072669659E-01  0.580708892632E-01
  0.617495967266E-01  0.656562895478E-01  0.698045963256E-01  0.742089106542E-01  0.788844290767E-01
  0.838471904142E-01  0.891141164480E-01  0.947030539532E-01  0.100632818042E+00  0.106923236793E+00
  0.113595197110E+00  0.120670691745E+00  0.128172867415E+00  0.136126073911E+00  0.144555914086E+00
  0.153489294593E+00  0.162954477206E+00  0.172981130553E+00  0.183600382042E+00  0.194844869744E+00
  0.206748793960E+00  0.219347968173E+00  0.232679869013E+00  0.246783684881E+00  0.261700362774E+00
  0.277472652837E+00  0.294145150106E+00  0.311764332864E+00  0.330378596943E+00  0.350038285268E+00
  0.370795711880E+00  0.392705179549E+00  0.415822990100E+00  0.440207446409E+00  0.465918845016E+00
  0.493019458154E+00  0.521573503975E+00  0.551647103587E+00  0.583308223499E+00  0.616626601909E+00
  0.651673657238E+00  0.688522377164E+00  0.727247186380E+00  0.767923791118E+00  0.810628998542E+00
  0.855440508839E+00  0.902436677985E+00  0.951696248912E+00  0.100329804885E+01  0.105732065062E+01
  0.111384199551E+01  0.117293897557E+01  0.123468697286E+01  0.129915935380E+01  0.136642691618E+01
  0.143655728716E+01  0.150961427022E+01  0.158565713984E+01  0.166473988220E+01  0.174691038142E+01
  0.183220955044E+01  0.192067040665E+01  0.201231709276E+01  0.210716384388E+01  0.220521390290E+01
  0.230645838646E+01  0.241087510533E+01  0.251842734365E+01  0.262906260260E+01  0.274271131544E+01
  0.285928554197E+01  0.297867765216E+01  0.310075900966E+01  0.322537866819E+01  0.335236209485E+01
  0.348150993640E+01  0.361259684640E+01  0.374537039260E+01  0.387955006598E+01  0.401482641463E+01
  0.415086032704E+01  0.428728249124E+01  0.442369305756E+01  0.455966153387E+01  0.469472694319E+01
  0.482839827421E+01  0.496015525542E+01  0.508944948322E+01  0.521570593385E+01  0.533832488739E+01
  0.545668429013E+01  0.557014257856E+01  0.567804198547E+01  0.577971234262E+01  0.587447539056E+01
  0.596164959931E+01  0.604055549543E+01  0.611052148411E+01  0.617089014449E+01  0.622102496638E+01
  0.626031748667E+01  0.628819476909E+01  0.630412716297E+01  0.630763625866E+01  0.629830294966E+01
  0.627577549369E+01  0.623977745743E+01  0.619011541298E+01  0.612668624882E+01  0.604948394444E+01
  0.595860565506E+01  0.585425694555E+01  0.573675601337E+01  0.560653674161E+01  0.546415042992E+01
  0.531026606055E+01  0.514566897320E+01  0.497125784070E+01  0.478803986324E+01  0.459712412772E+01
  0.439971311315E+01  0.419709236060E+01  0.399061836754E+01  0.378170480940E+01  0.357180723540E+01
  0.336240642884E+01  0.315499066483E+01  0.295103712309E+01  0.275199276820E+01  0.255925500529E+01
  0.237415244126E+01  0.219792608983E+01  0.203171135317E+01  0.187652111378E+01  0.173323027791E+01
  0.160256213065E+01  0.148507688711E+01  0.138116283492E+01  0.129103043522E+01  0.121470966593E+01
  0.115205075683E+01  0.110272830635E+01  0.106624861426E+01  0.104195993972E+01  0.102906532217E+01
  0.102663759445E+01  0.103363625439E+01  0.104892590557E+01  0.107129599029E+01  0.109948151521E+01
  0.113218442617E+01  0.116809524656E+01  0.120591456659E+01  0.124437396121E+01  0.128225592307E+01
  0.131841242081E+01  0.135178172932E+01  0.138140322542E+01  0.140642989570E+01  0.142613836310E+01
  0.143993629888E+01  0.144736714836E+01  0.144811216021E+01  0.144198976507E+01  0.142895240542E+01
  0.140908096762E+01  0.138257701247E+01  0.134975304094E+01  0.131102106409E+01  0.126687977478E+01
  0.121790063918E+01  0.116471323681E+01  0.110799018796E+01  0.104843200079E+01  0.986752164287E+00
  0.923662794675E+00  0.859861120369E+00  0.796017060088E+00  0.732762117954E+00  0.670679754137E+00
  0.610297413719E+00  0.552080262084E+00  0.496426698483E+00  0.443665647840E+00  0.394055592668E+00
  0.347785266647E+00  0.304975893699E+00  0.265684821887E+00  0.229910370292E+00  0.197597679486E+00
  0.168645334232E+00  0.142912510552E+00  0.120226392524E+00  0.100389607141E+00  0.831874410260E-01
  0.683946302557E-01  0.557815524745E-01  0.451196953620E-01  0.361863226910E-01  0.287683035051E-01
  0.226651068801E-01  0.176909914438E-01  0.136764353365E-01  0.104688629540E-01  0.793273924468E-02
  0.594913175932E-02  0.441488548658E-02  0.324158854977E-02  0.235447696000E-02  0.169131492569E-02
  0.120117941091E-02  0.843095931758E-03  0.584586150834E-03  0.400250348086E-03  0.270477815003E-03
  0.180322275130E-03  0.118544368654E-03  0.768096994155E-04  0.490272250594E-04  0.308119590303E-04
  0.190558605615E-04  0.115910709011E-04  0.693035080502E-05  0.407068610577E-05  0.234746352663E-05
  0.132825637888E-05  0.736962347481E-06  0.400694529203E-06  0.213356789871E-06  0.111183429931E-06
  0.566662418268E-07  0.282269048253E-07  0.137325986821E-07  0.652048641070E-08  0.301940911327E-08
  0.136252335781E-08  0.598685122117E-09  0.255931635848E-09  0.106351572656E-09  0.429206041596E-10
  0.168066311783E-10  0.637914453043E-11  0.234459603339E-11  0.833560821434E-12  0.286347513529E-12
  0.949387031680E-13
 kinetic energy-density
  0.124807024530E+01  0.126219089041E+01  0.127683141838E+01  0.129202676539E+01  0.130779726050E+01
  0.132416477237E+01  0.134115654142E+01  0.135879684242E+01  0.137711350930E+01  0.139613625203E+01
  0.141589541783E+01  0.143642343738E+01  0.145775471799E+01  0.147992621023E+01  0.150297496561E+01
  0.152694214777E+01  0.155187087223E+01  0.157780421503E+01  0.160479147470E+01  0.163288098151E+01
  0.166212573909E+01  0.169258041045E+01  0.172430379214E+01  0.175735647267E+01  0.179180334368E+01
  0.182771210309E+01  0.186515429186E+01  0.190420520311E+01  0.194494419761E+01  0.198745489985E+01
  0.203182542541E+01  0.207814871314E+01  0.212652264755E+01  0.217705070086E+01  0.222984161368E+01
  0.228501050560E+01  0.234267864227E+01  0.240297420315E+01  0.246603227613E+01  0.253199578061E+01
  0.260101548236E+01  0.267325045035E+01  0.274886933200E+01  0.282804995582E+01  0.291098051888E+01
  0.299785946002E+01  0.308889767294E+01  0.318431679903E+01  0.328435254551E+01  0.338925370459E+01
  0.349928301215E+01  0.361472109339E+01  0.373585974814E+01  0.386301464787E+01  0.399651336738E+01
  0.413670931724E+01  0.428396990606E+01  0.443868988531E+01  0.460128469746E+01  0.477219459104E+01
  0.495188898147E+01  0.514085839256E+01  0.533963118606E+01  0.554876055027E+01  0.576883679819E+01
  0.600048391368E+01  0.624436409264E+01  0.650117897556E+01  0.677167353553E+01  0.705663535671E+01
  0.735690293675E+01  0.767336172513E+01  0.800695463814E+01  0.835867893631E+01  0.872959381773E+01
  0.912082172691E+01  0.953355469520E+01  0.996905509425E+01  0.104286648108E+02  0.109138053974E+02
  0.114259857449E+02  0.119668062772E+02  0.125379652907E+02  0.131412644270E+02  0.137786148709E+02
  0.144520445512E+02  0.151637060696E+02  0.159158774522E+02  0.167109906463E+02  0.175516028619E+02
  0.184404465154E+02  0.193804096588E+02  0.203745650714E+02  0.214261611956E+02  0.225386522456E+02
  0.237156981329E+02  0.249611843623E+02  0.262792263042E+02  0.276741937208E+02  0.291507186705E+02
  0.307137135207E+02  0.323683839812E+02  0.341202546015E+02  0.359751782419E+02  0.379393598224E+02
  0.400193775424E+02  0.422222014318E+02  0.445552202613E+02  0.470262600837E+02  0.496436148498E+02
  0.524160683024E+02  0.553529265443E+02  0.584640421586E+02  0.617598508408E+02  0.652513972797E+02
  0.689503760182E+02  0.728691614313E+02  0.770208471535E+02  0.814192880693E+02  0.860791350362E+02
  0.910158845054E+02  0.962459187537E+02  0.101786553378E+03  0.107656088621E+03  0.113873859111E+03
  0.120460281482E+03  0.127436920928E+03  0.134826539820E+03  0.142653153738E+03  0.150942106632E+03
  0.159720128068E+03  0.169015382542E+03  0.178857571819E+03  0.189277976318E+03  0.200309535029E+03
  0.211986928645E+03  0.224346643765E+03  0.237427053551E+03  0.251268501158E+03  0.265913373479E+03
  0.281406187837E+03  0.297793671086E+03  0.315124839289E+03  0.333451086752E+03  0.352826264474E+03
  0.373306758756E+03  0.394951576218E+03  0.417822421701E+03  0.441983766221E+03  0.467502931161E+03
  0.494450143678E+03  0.522898613296E+03  0.552924574428E+03  0.584607345690E+03  0.618029372461E+03
  0.653276249255E+03  0.690436752546E+03  0.729602838700E+03  0.770869644642E+03  0.814335460104E+03
  0.860101697221E+03  0.908272814636E+03  0.958956251053E+03  0.101226230491E+04  0.106830401486E+04
  0.112719696893E+04  0.118905913929E+04  0.125401062074E+04  0.132217339438E+04  0.139367095523E+04
  0.146862802560E+04  0.154717008307E+04  0.162942294107E+04  0.171551221659E+04  0.180556276068E+04
  0.189969801163E+04  0.199803929092E+04  0.210070505066E+04  0.220780998567E+04  0.231946415100E+04
  0.243577192535E+04  0.255683094970E+04  0.268273094092E+04  0.281355245832E+04  0.294936554116E+04
  0.309022831196E+04  0.323618542979E+04  0.338726653640E+04  0.354348454995E+04  0.370483392966E+04
  0.387128884857E+04  0.404280130308E+04  0.421929917600E+04  0.440068424310E+04  0.458683015170E+04
  0.477758038866E+04  0.497274622744E+04  0.517210471450E+04  0.537539668379E+04  0.558232483226E+04
  0.579255189733E+04  0.600569894634E+04  0.622134381129E+04  0.643901973430E+04  0.665821420776E+04
  0.687836809018E+04  0.709887503624E+04  0.731908124747E+04  0.753828563071E+04  0.775574039297E+04
  0.797065208535E+04  0.818218321238E+04  0.838945435148E+04  0.859154692220E+04  0.878750655400E+04
  0.897634715646E+04  0.915705563225E+04  0.932859738433E+04  0.948992243465E+04  0.963997241277E+04
  0.977768807051E+04  0.990201769028E+04  0.100119259968E+05  0.101064037774E+05  0.101844779772E+05
  0.102452223233E+05  0.102877682770E+05  0.103113162678E+05  0.103151470590E+05  0.102986331047E+05
  0.102612496943E+05  0.102025858362E+05  0.101223545188E+05  0.100204023253E+05  0.989671803617E+04
  0.975144020677E+04  0.958486328660E+04  0.939744225597E+04  0.918979550932E+04  0.896270578694E+04
  0.871711900246E+04  0.845414085537E+04  0.817503105244E+04  0.788119509592E+04  0.757417361120E+04
  0.725562920271E+04  0.692733092805E+04  0.659113653902E+04  0.624897268204E+04  0.590281337549E+04
  0.555465713144E+04  0.520650307649E+04  0.486032722122E+04  0.451805805855E+04  0.418155401690E+04
  0.385258201075E+04  0.353279815689E+04  0.322373082757E+04  0.292676592438E+04  0.264313384013E+04
  0.237389732871E+04  0.211993968600E+04  0.188195337582E+04  0.166043031504E+04  0.145565591036E+04
  0.126770910168E+04  0.109646987025E+04  0.941634171600E+03  0.802734573221E+03  0.679163773956E+03
  0.570198230424E+03  0.475020205956E+03  0.392737888575E+03  0.322404033767E+03  0.263033665637E+03
  0.213621078003E+03  0.173156053034E+03  0.140639036078E+03  0.115094969053E+03  0.955855298217E+02
  0.812195990338E+02  0.711618529983E+02  0.646394492011E+02  0.609468294957E+02  0.594487185862E+02
  0.595814347705E+02  0.608526694438E+02  0.628399150257E+02  0.651877372247E+02  0.676040976548E+02
  0.698559324132E+02  0.717641805445E+02  0.731984491522E+02  0.740714778352E+02  0.743335526318E+02
  0.739669925369E+02  0.729808161683E+02  0.714056695681E+02  0.692890906145E+02  0.666911491577E+02
  0.636805098973E+02  0.603309292064E+02  0.567182023753E+02  0.529175696758E+02  0.490015416836E+02
  0.450381626245E+02  0.410896710991E+02  0.372115270015E+02  0.334517762181E+02  0.298507157069E+02
  0.264408214014E+02  0.232469013436E+02  0.202864374422E+02  0.175700816955E+02  0.151022736368E+02
  0.128819503134E+02  0.109033188730E+02  0.915666478449E+01  0.762916809733E+01  0.630570094681E+01
  0.516958089862E+01  0.420325766283E+01  0.338891547818E+01  0.270897982719E+01  0.214652447765E+01
  0.168558216939E+01  0.131136843552E+01  0.101043162610E+01  0.770741473785E+00  0.581722377984E+00
  0.434228280740E+00  0.320452329642E+00  0.233778569821E+00  0.168613979482E+00  0.120255258069E+00
  0.848092740469E-01  0.591315424677E-01  0.407441384253E-01  0.277318749718E-01  0.186358587855E-01
  0.123584200926E-01  0.808364805788E-02  0.521276590277E-02  0.331227277117E-02  0.207278578994E-02
  0.127678462668E-02  0.773695581025E-03  0.460952127577E-03  0.269841522020E-03  0.155115130236E-03
  0.875003895637E-04  0.484048549490E-04  0.262421827967E-04  0.139331572496E-04  0.724005758361E-05
  0.367942024048E-05  0.182751272838E-05  0.886501085002E-06  0.419685557632E-06  0.193764776515E-06
  0.871770549747E-07  0.381913661309E-07  0.162783288627E-07  0.674477375150E-08  0.271427061440E-08
  0.105990047053E-08  0.401220436630E-09  0.147084928235E-09  0.521630233218E-10  0.178768273052E-10
  0.591366598979E-11
 mkinetic energy-density pseudized
  0.278630225005E-06  0.297045564869E-06  0.316678018709E-06  0.337608028505E-06  0.359921352842E-06
  0.383709418293E-06  0.409069694036E-06  0.436106091216E-06  0.464929388718E-06  0.495657687067E-06
  0.528416892337E-06  0.563341232032E-06  0.600573805076E-06  0.640267168144E-06  0.682583960745E-06
  0.727697571623E-06  0.775792849201E-06  0.827066858974E-06  0.881729690969E-06  0.940005320565E-06
  0.100213252621E-05  0.106836586779E-05  0.113897672966E-05  0.121425443262E-05  0.129450741938E-05
  0.138006451835E-05  0.147127629100E-05  0.156851646825E-05  0.167218348180E-05  0.178270209662E-05
  0.190052515144E-05  0.202613541417E-05  0.216004756000E-05  0.230281028024E-05  0.245500853051E-05
  0.261726592754E-05  0.279024730437E-05  0.297466143445E-05  0.317126393574E-05  0.338086036679E-05
  0.360430952744E-05  0.384252697763E-05  0.409648878884E-05  0.436723554343E-05  0.465587659831E-05
  0.496359463041E-05  0.529165048258E-05  0.564138832975E-05  0.601424118654E-05  0.641173677888E-05
  0.683550380372E-05  0.728727860241E-05  0.776891227517E-05  0.828237826580E-05  0.882978044759E-05
  0.941336174375E-05  0.100355133175E-04  0.106987843697E-04  0.114058925836E-04  0.121597352607E-04
  0.129634011918E-04  0.138201833128E-04  0.147335921976E-04  0.157073704419E-04  0.167455079979E-04
  0.178522585233E-04  0.190321568092E-04  0.202900373618E-04  0.216310542104E-04  0.230607020259E-04
  0.245848386340E-04  0.262097090176E-04  0.279419709040E-04  0.297887220446E-04  0.317575292965E-04
  0.338564596271E-04  0.360941131671E-04  0.384796584483E-04  0.410228699703E-04  0.437341682500E-04
  0.466246625182E-04  0.497061962377E-04  0.529913956303E-04  0.564937214102E-04  0.602275239375E-04
  0.642081020157E-04  0.684517655764E-04  0.729759025059E-04  0.777990498888E-04  0.829409699601E-04
  0.884227310770E-04  0.942667940420E-04  0.100497104131E-03  0.107139189205E-03  0.114220264303E-03
  0.121769343148E-03  0.129817357029E-03  0.138397281526E-03  0.147544271625E-03  0.157295805754E-03
  0.167691839337E-03  0.178774968504E-03  0.190590604610E-03  0.203187160299E-03  0.216616247851E-03
  0.230932890650E-03  0.246195748619E-03  0.262467358557E-03  0.279814390354E-03  0.298307920147E-03
  0.318023721515E-03  0.339042575931E-03  0.361450603718E-03  0.385339616882E-03  0.410807495261E-03
  0.437958587527E-03  0.466904138690E-03  0.497762745849E-03  0.530660844063E-03  0.565733224320E-03
  0.603123585742E-03  0.642985124270E-03  0.685481160251E-03  0.730785807488E-03  0.779084686503E-03
  0.830575684924E-03  0.885469768108E-03  0.943991843323E-03  0.100638168103E-02  0.107289489702E-02
  0.114380399946E-02  0.121939950506E-02  0.129999112902E-02  0.138590905360E-02  0.147750528041E-02
  0.157515507208E-02  0.167925848917E-02  0.179024202854E-02  0.190856036998E-02  0.203469823814E-02
  0.216917238745E-02  0.231253371811E-02  0.246536953184E-02  0.262830593649E-02  0.280201040950E-02
  0.298719453052E-02  0.318461689452E-02  0.339508621707E-02  0.361946464469E-02  0.385867128363E-02
  0.411368596150E-02  0.438555323716E-02  0.467538667513E-02  0.498437340205E-02  0.531377896359E-02
  0.566495250181E-02  0.603933227388E-02  0.643845153464E-02  0.686394480706E-02  0.731755456593E-02
  0.780113836205E-02  0.831667641582E-02  0.886627971106E-02  0.945219862191E-02  0.100768321078E-01
  0.107427375135E-01  0.114526410146E-01  0.122094487498E-01  0.130162586857E-01  0.138763732611E-01
  0.147933128638E-01  0.157708301911E-01  0.168129255551E-01  0.179238631916E-01  0.191081886403E-01
  0.203707472643E-01  0.217167039838E-01  0.231515643031E-01  0.246811967145E-01  0.263118565686E-01
  0.280502115048E-01  0.299033685456E-01  0.318789029586E-01  0.339848890031E-01  0.362299326809E-01
  0.386232066204E-01  0.411744872309E-01  0.438941942724E-01  0.467934329947E-01  0.498840390095E-01
  0.531786260694E-01  0.566906369372E-01  0.604343975409E-01  0.644251746218E-01  0.686792370938E-01
  0.732139213458E-01  0.780477007335E-01  0.832002595193E-01  0.886925715348E-01  0.945469838561E-01
  0.100787305797E+00  0.107438903546E+00  0.114528800776E+00  0.122085785607E+00  0.130140524273E+00
  0.138725681907E+00  0.147876050851E+00  0.157628686931E+00  0.168023054154E+00  0.179101178293E+00
  0.190907809879E+00  0.203490597092E+00  0.216900269113E+00  0.231190830481E+00  0.246419767039E+00
  0.262648264060E+00  0.279941437176E+00  0.298368576719E+00  0.318003406127E+00  0.338924355066E+00
  0.361214847900E+00  0.384963608187E+00  0.410264979830E+00  0.437219265537E+00  0.465933083186E+00
  0.496519740703E+00  0.529099629987E+00  0.563800640381E+00  0.600758592109E+00  0.640117690038E+00
  0.682030997962E+00  0.726660933561E+00  0.774179783931E+00  0.824770241485E+00  0.878625959744E+00
  0.935952128278E+00  0.996966065784E+00  0.106189782987E+01  0.113099084174E+01  0.120450252344E+01
  0.128270494475E+01  0.136588547629E+01  0.145434744432E+01  0.154841078229E+01  0.164841267277E+01
  0.175470817266E+01  0.186767081288E+01  0.198769316267E+01  0.211518734671E+01  0.225058550149E+01
  0.239434015532E+01  0.254692451386E+01  0.270883263060E+01  0.288057943860E+01  0.306270061664E+01
  0.325575225915E+01  0.346031031543E+01  0.367696975922E+01  0.390634344454E+01  0.414906059889E+01
  0.440576489872E+01  0.467711206615E+01  0.496376691912E+01  0.526639980012E+01  0.558568230120E+01
  0.592228219532E+01  0.627685747590E+01  0.665004939869E+01  0.704247441194E+01  0.745471485357E+01
  0.788730828685E+01  0.834073534065E+01  0.881540591576E+01  0.931164361699E+01  0.982966827150E+01
  0.103695763983E+02  0.109313195040E+02  0.115146800947E+02  0.121192453187E+02  0.127443781861E+02
  0.133891863572E+02  0.140524885496E+02  0.147327786869E+02  0.154281880085E+02  0.161364454754E+02
  0.168548369464E+02  0.175801637757E+02  0.183087016809E+02  0.190361609720E+02  0.197576495103E+02
  0.204676400792E+02  0.211599442064E+02  0.218276948703E+02  0.224633409469E+02  0.230586566993E+02
  0.236047700697E+02  0.240922139686E+02  0.245110051529E+02  0.248507555897E+02  0.251008213647E+02
  0.252504941458E+02  0.252892398598E+02  0.252069884767E+02  0.249944774995E+02  0.246436497677E+02
  0.241481033461E+02  0.235035874007E+02  0.227085328916E+02  0.217646004648E+02  0.206772200007E+02
  0.194560868090E+02  0.181155685567E+02  0.166749649325E+02  0.151585493299E+02  0.135953093828E+02
  0.120182923674E+02  0.104634542513E+02  0.896791016152E+01  0.756749264710E+01  0.629354651641E+01
  0.516893008366E+01  0.420325766283E+01  0.338891547818E+01  0.270897982719E+01  0.214652447765E+01
  0.168558216939E+01  0.131136843552E+01  0.101043162610E+01  0.770741473785E+00  0.581722377984E+00
  0.434228280740E+00  0.320452329642E+00  0.233778569821E+00  0.168613979482E+00  0.120255258069E+00
  0.848092740469E-01  0.591315424677E-01  0.407441384253E-01  0.277318749718E-01  0.186358587855E-01
  0.123584200926E-01  0.808364805788E-02  0.521276590277E-02  0.331227277117E-02  0.207278578994E-02
  0.127678462668E-02  0.773695581025E-03  0.460952127577E-03  0.269841522020E-03  0.155115130236E-03
  0.875003895637E-04  0.484048549490E-04  0.262421827967E-04  0.139331572496E-04  0.724005758361E-05
  0.367942024048E-05  0.182751272838E-05  0.886501085002E-06  0.419685557632E-06  0.193764776515E-06
  0.871770549747E-07  0.381913661309E-07  0.162783288627E-07  0.674477375150E-08  0.271427061440E-08
  0.105990047053E-08  0.401220436630E-09  0.147084928235E-09  0.521630233218E-10  0.178768273052E-10
  0.591366598979E-11
 local pseudopotential core
 -0.264009167912E+03 -0.264010737119E+03 -0.264012256902E+03 -0.264013728820E+03 -0.264015154379E+03
 -0.264016535039E+03 -0.264017872213E+03 -0.264019167272E+03 -0.264020421541E+03 -0.264021636304E+03
 -0.264022812806E+03 -0.264023952251E+03 -0.264025055805E+03 -0.264026124600E+03 -0.264027159727E+03
 -0.264028162250E+03 -0.264029133193E+03 -0.264030073550E+03 -0.264030984285E+03 -0.264031866330E+03
 -0.264032720586E+03 -0.264033547931E+03 -0.264034349210E+03 -0.264035125243E+03 -0.264035876825E+03
 -0.264036604725E+03 -0.264037309689E+03 -0.264037992437E+03 -0.264038653669E+03 -0.264039294061E+03
 -0.264039914268E+03 -0.264040514925E+03 -0.264041096648E+03 -0.264041660029E+03 -0.264042205647E+03
 -0.264042734058E+03 -0.264043245804E+03 -0.264043741408E+03 -0.264044221376E+03 -0.264044686199E+03
 -0.264045136352E+03 -0.264045572295E+03 -0.264045994474E+03 -0.264046403318E+03 -0.264046799247E+03
 -0.264047182664E+03 -0.264047553959E+03 -0.264047913513E+03 -0.264048261691E+03 -0.264048598848E+03
 -0.264048925328E+03 -0.264049241464E+03 -0.264049547575E+03 -0.264049843975E+03 -0.264050130964E+03
 -0.264050408833E+03 -0.264050677865E+03 -0.264050938331E+03 -0.264051190496E+03 -0.264051434614E+03
 -0.264051670933E+03 -0.264051899689E+03 -0.264052121114E+03 -0.264052335429E+03 -0.264052542851E+03
 -0.264052743586E+03 -0.264052937834E+03 -0.264053125790E+03 -0.264053307639E+03 -0.264053483563E+03
 -0.264053653733E+03 -0.264053818318E+03 -0.264053977478E+03 -0.264054131368E+03 -0.264054280137E+03
 -0.264054423929E+03 -0.264054562880E+03 -0.264054697123E+03 -0.264054826783E+03 -0.264054951983E+03
 -0.264055072836E+03 -0.264055189454E+03 -0.264055301942E+03 -0.264055410399E+03 -0.264055514920E+03
 -0.264055615595E+03 -0.264055712507E+03 -0.264055805737E+03 -0.264055895359E+03 -0.264055981442E+03
 -0.264056064050E+03 -0.264056143242E+03 -0.264056219071E+03 -0.264056291588E+03 -0.264056360833E+03
 -0.264056426846E+03 -0.264056489658E+03 -0.264056549297E+03 -0.264056605782E+03 -0.264056659130E+03
 -0.264056709350E+03 -0.264056756443E+03 -0.264056800406E+03 -0.264056841230E+03 -0.264056878896E+03
 -0.264056913382E+03 -0.264056944654E+03 -0.264056972675E+03 -0.264056997395E+03 -0.264057018760E+03
 -0.264057036704E+03 -0.264057051155E+03 -0.264057062028E+03 -0.264057069229E+03 -0.264057072655E+03
 -0.264057072190E+03 -0.264057067705E+03 -0.264057059062E+03 -0.264057046106E+03 -0.264057028672E+03
 -0.264057006575E+03 -0.264056979621E+03 -0.264056947593E+03 -0.264056910261E+03 -0.264056867374E+03
 -0.264056818662E+03 -0.264056763835E+03 -0.264056702580E+03 -0.264056634559E+03 -0.264056559413E+03
 -0.264056476751E+03 -0.264056386159E+03 -0.264056287189E+03 -0.264056179363E+03 -0.264056062169E+03
 -0.264055935059E+03 -0.264055797444E+03 -0.264055648698E+03 -0.264055488148E+03 -0.264055315077E+03
 -0.264055128717E+03 -0.264054928249E+03 -0.264054712796E+03 -0.264054481422E+03 -0.264054233129E+03
 -0.264053966849E+03 -0.264053681443E+03 -0.264053375696E+03 -0.264053048310E+03 -0.264052697899E+03
 -0.264052322987E+03 -0.264051921994E+03 -0.264051493240E+03 -0.264051034929E+03 -0.264050545147E+03
 -0.264050021850E+03 -0.264049462860E+03 -0.264048865853E+03 -0.264048228350E+03 -0.264047547708E+03
 -0.264046821108E+03 -0.264046045543E+03 -0.264045217808E+03 -0.264044334484E+03 -0.264043391925E+03
 -0.264042386243E+03 -0.264041313294E+03 -0.264040168659E+03 -0.264038947624E+03 -0.264037645165E+03
 -0.264036255924E+03 -0.264034774191E+03 -0.264033193874E+03 -0.264031508482E+03 -0.264029711090E+03
 -0.264027794320E+03 -0.264025750302E+03 -0.264023570648E+03 -0.264021246414E+03 -0.264018768065E+03
 -0.264016125438E+03 -0.264013307695E+03 -0.264010303283E+03 -0.264007099887E+03 -0.264003684377E+03
 -0.264000042756E+03 -0.263996160104E+03 -0.263992020512E+03 -0.263987607025E+03 -0.263982901566E+03
 -0.263977884865E+03 -0.263972536381E+03 -0.263966834216E+03 -0.263960755028E+03 -0.263954273934E+03
 -0.263947364412E+03 -0.263939998188E+03 -0.263932145124E+03 -0.263923773096E+03 -0.263914847862E+03
 -0.263905332922E+03 -0.263895189373E+03 -0.263884375746E+03 -0.263872847844E+03 -0.263860558557E+03
 -0.263847457674E+03 -0.263833491682E+03 -0.263818603542E+03 -0.263802732469E+03 -0.263785813677E+03
 -0.263767778123E+03 -0.263748552228E+03 -0.263728057578E+03 -0.263706210615E+03 -0.263682922293E+03
 -0.263658097728E+03 -0.263631635815E+03 -0.263603428825E+03 -0.263573361974E+03 -0.263541312965E+03
 -0.263507151504E+03 -0.263470738781E+03 -0.263431926921E+03 -0.263390558401E+03 -0.263346465426E+03
 -0.263299469273E+03 -0.263249379587E+03 -0.263195993641E+03 -0.263139095544E+03 -0.263078455400E+03
 -0.263013828427E+03 -0.262944954006E+03 -0.262871554685E+03 -0.262793335119E+03 -0.262709980947E+03
 -0.262621157606E+03 -0.262526509070E+03 -0.262425656523E+03 -0.262318196951E+03 -0.262203701654E+03
 -0.262081714684E+03 -0.261951751183E+03 -0.261813295643E+03 -0.261665800066E+03 -0.261508682029E+03
 -0.261341322656E+03 -0.261163064475E+03 -0.260973209187E+03 -0.260771015312E+03 -0.260555695738E+03
 -0.260326415159E+03 -0.260082287400E+03 -0.259822372634E+03 -0.259545674498E+03 -0.259251137095E+03
 -0.258937641904E+03 -0.258604004591E+03 -0.258248971738E+03 -0.257871217496E+03 -0.257469340168E+03
 -0.257041858759E+03 -0.256587209484E+03 -0.256103742282E+03 -0.255589717348E+03 -0.255043301728E+03
 -0.254462566006E+03 -0.253845481130E+03 -0.253189915442E+03 -0.252493631955E+03 -0.251754285964E+03
 -0.250969423065E+03 -0.250136477677E+03 -0.249252772174E+03 -0.248315516753E+03 -0.247321810174E+03
 -0.246268641522E+03 -0.245152893192E+03 -0.243971345264E+03 -0.242720681530E+03 -0.241397497404E+03
 -0.239998310009E+03 -0.238519570768E+03 -0.236957680852E+03 -0.235309009897E+03 -0.233569918444E+03
 -0.231736784605E+03 -0.229806035542E+03 -0.227774184396E+03 -0.225637873396E+03 -0.223393923991E+03
 -0.221039394919E+03 -0.218571649335E+03 -0.215988432216E+03 -0.213287959543E+03 -0.210469020984E+03
 -0.207531098201E+03 -0.204474501320E+03 -0.201300526732E+03 -0.198011640035E+03 -0.194611688587E+03
 -0.191106148288E+03 -0.187502407743E+03 -0.183810086917E+03 -0.180041370465E+03 -0.176211294232E+03
 -0.172337830931E+03 -0.168441436120E+03 -0.164543399721E+03 -0.160661953406E+03 -0.156804981986E+03
 -0.152959361779E+03 -0.149080677939E+03 -0.145092683402E+03 -0.140907342817E+03 -0.136464890191E+03
 -0.131772117616E+03 -0.126911946522E+03 -0.122036214366E+03 -0.117405882386E+03 -0.113369538128E+03
 -0.109908461936E+03 -0.105820821580E+03 -0.101892862823E+03 -0.982271100131E+02 -0.948750993839E+02
 -0.918602480447E+02 -0.891953229869E+02 -0.868994005788E+02 -0.843325577157E+02 -0.816751236156E+02
 -0.791017822131E+02 -0.766097894341E+02 -0.741965047912E+02 -0.718593925178E+02 -0.695960082671E+02
 -0.674039970527E+02 -0.652810818294E+02 -0.632250653796E+02 -0.612338350189E+02 -0.593053346022E+02
 -0.574375814151E+02 -0.556286594128E+02 -0.538767111480E+02 -0.521799461732E+02 -0.505366184420E+02
 -0.489450426214E+02 -0.474035988137E+02 -0.459106924812E+02 -0.444648112947E+02 -0.430644621765E+02
 -0.417082154675E+02 -0.403946804100E+02 -0.391225151254E+02 -0.378904134519E+02 -0.366971153942E+02
 -0.355413979614E+02 -0.344220784567E+02 -0.333380099279E+02 -0.322880824277E+02 -0.312712207299E+02
 -0.302863834451E+02 -0.293325620187E+02 -0.284087796346E+02 -0.275140902798E+02 -0.266475776854E+02
 -0.258083545011E+02 -0.249955612887E+02 -0.242083656814E+02 -0.234459615381E+02 -0.227075681055E+02
 -0.219924291981E+02
 pspotential valence only
 -0.194667938352E+03 -0.194669507563E+03 -0.194671027353E+03 -0.194672499277E+03 -0.194673924842E+03
 -0.194675305509E+03 -0.194676642691E+03 -0.194677937757E+03 -0.194679192034E+03 -0.194680406806E+03
 -0.194681583317E+03 -0.194682722772E+03 -0.194683826337E+03 -0.194684895142E+03 -0.194685930283E+03
 -0.194686932818E+03 -0.194687903774E+03 -0.194688844147E+03 -0.194689754897E+03 -0.194690636958E+03
 -0.194691491232E+03 -0.194692318596E+03 -0.194693119895E+03 -0.194693895949E+03 -0.194694647554E+03
 -0.194695375479E+03 -0.194696080469E+03 -0.194696763244E+03 -0.194697424506E+03 -0.194698064929E+03
 -0.194698685170E+03 -0.194699285863E+03 -0.194699867623E+03 -0.194700431046E+03 -0.194700976707E+03
 -0.194701505165E+03 -0.194702016960E+03 -0.194702512616E+03 -0.194702992640E+03 -0.194703457523E+03
 -0.194703907740E+03 -0.194704343751E+03 -0.194704766001E+03 -0.194705174923E+03 -0.194705570934E+03
 -0.194705954438E+03 -0.194706325827E+03 -0.194706685481E+03 -0.194707033765E+03 -0.194707371036E+03
 -0.194707697636E+03 -0.194708013900E+03 -0.194708320149E+03 -0.194708616695E+03 -0.194708903840E+03
 -0.194709181876E+03 -0.194709451085E+03 -0.194709711740E+03 -0.194709964106E+03 -0.194710208439E+03
 -0.194710444987E+03 -0.194710673987E+03 -0.194710895672E+03 -0.194711110265E+03 -0.194711317982E+03
 -0.194711519032E+03 -0.194711713617E+03 -0.194711901931E+03 -0.194712084163E+03 -0.194712260493E+03
 -0.194712431098E+03 -0.194712596145E+03 -0.194712755799E+03 -0.194712910215E+03 -0.194713059545E+03
 -0.194713203935E+03 -0.194713343524E+03 -0.194713478446E+03 -0.194713608831E+03 -0.194713734803E+03
 -0.194713856480E+03 -0.194713973976E+03 -0.194714087400E+03 -0.194714196854E+03 -0.194714302439E+03
 -0.194714404248E+03 -0.194714502369E+03 -0.194714596889E+03 -0.194714687884E+03 -0.194714775432E+03
 -0.194714859602E+03 -0.194714940459E+03 -0.194715018064E+03 -0.194715092472E+03 -0.194715163735E+03
 -0.194715231898E+03 -0.194715297004E+03 -0.194715359087E+03 -0.194715418178E+03 -0.194715474304E+03
 -0.194715527485E+03 -0.194715577736E+03 -0.194715625066E+03 -0.194715669478E+03 -0.194715710971E+03
 -0.194715749535E+03 -0.194715785156E+03 -0.194715817812E+03 -0.194715847474E+03 -0.194715874108E+03
 -0.194715897670E+03 -0.194715918108E+03 -0.194715935365E+03 -0.194715949373E+03 -0.194715960055E+03
 -0.194715967324E+03 -0.194715971087E+03 -0.194715971235E+03 -0.194715967652E+03 -0.194715960210E+03
 -0.194715948766E+03 -0.194715933168E+03 -0.194715913248E+03 -0.194715888823E+03 -0.194715859696E+03
 -0.194715825655E+03 -0.194715786467E+03 -0.194715741885E+03 -0.194715691640E+03 -0.194715635443E+03
 -0.194715572984E+03 -0.194715503930E+03 -0.194715427921E+03 -0.194715344574E+03 -0.194715253477E+03
 -0.194715154188E+03 -0.194715046233E+03 -0.194714929108E+03 -0.194714802268E+03 -0.194714665136E+03
 -0.194714517090E+03 -0.194714357467E+03 -0.194714185559E+03 -0.194714000609E+03 -0.194713801808E+03
 -0.194713588291E+03 -0.194713359136E+03 -0.194713113356E+03 -0.194712849901E+03 -0.194712567647E+03
 -0.194712265396E+03 -0.194711941867E+03 -0.194711595697E+03 -0.194711225427E+03 -0.194710829505E+03
 -0.194710406272E+03 -0.194709953960E+03 -0.194709470681E+03 -0.194708954423E+03 -0.194708403039E+03
 -0.194707814240E+03 -0.194707185585E+03 -0.194706514468E+03 -0.194705798114E+03 -0.194705033560E+03
 -0.194704217649E+03 -0.194703347013E+03 -0.194702418062E+03 -0.194701426967E+03 -0.194700369645E+03
 -0.194699241744E+03 -0.194698038623E+03 -0.194696755333E+03 -0.194695386598E+03 -0.194693926794E+03
 -0.194692369923E+03 -0.194690709591E+03 -0.194688938983E+03 -0.194687050831E+03 -0.194685037386E+03
 -0.194682890390E+03 -0.194680601037E+03 -0.194678159939E+03 -0.194675557088E+03 -0.194672781817E+03
 -0.194669822751E+03 -0.194666667766E+03 -0.194663303939E+03 -0.194659717490E+03 -0.194655893733E+03
 -0.194651817011E+03 -0.194647470634E+03 -0.194642836812E+03 -0.194637896581E+03 -0.194632629727E+03
 -0.194627014701E+03 -0.194621028536E+03 -0.194614646750E+03 -0.194607843250E+03 -0.194600590220E+03
 -0.194592858016E+03 -0.194584615039E+03 -0.194575827614E+03 -0.194566459845E+03 -0.194556473478E+03
 -0.194545827742E+03 -0.194534479185E+03 -0.194522381502E+03 -0.194509485344E+03 -0.194495738120E+03
 -0.194481083790E+03 -0.194465462637E+03 -0.194448811027E+03 -0.194431061156E+03 -0.194412140779E+03
 -0.194391972921E+03 -0.194370475574E+03 -0.194347561365E+03 -0.194323137217E+03 -0.194297103975E+03
 -0.194269356018E+03 -0.194239780843E+03 -0.194208258624E+03 -0.194174661740E+03 -0.194138854281E+03
 -0.194100691521E+03 -0.194060019350E+03 -0.194016673688E+03 -0.193970479851E+03 -0.193921251880E+03
 -0.193868791839E+03 -0.193812889062E+03 -0.193753319358E+03 -0.193689844176E+03 -0.193622209712E+03
 -0.193550145977E+03 -0.193473365800E+03 -0.193391563791E+03 -0.193304415230E+03 -0.193211574911E+03
 -0.193112675920E+03 -0.193007328347E+03 -0.192895117936E+03 -0.192775604670E+03 -0.192648321286E+03
 -0.192512771717E+03 -0.192368429475E+03 -0.192214735952E+03 -0.192051098660E+03 -0.191876889398E+03
 -0.191691442352E+03 -0.191494052133E+03 -0.191283971752E+03 -0.191060410539E+03 -0.190822532017E+03
 -0.190569451724E+03 -0.190300235019E+03 -0.190013894853E+03 -0.189709389547E+03 -0.189385620577E+03
 -0.189041430394E+03 -0.188675600307E+03 -0.188286848448E+03 -0.187873827863E+03 -0.187435124761E+03
 -0.186969256974E+03 -0.186474672671E+03 -0.185949749397E+03 -0.185392793492E+03 -0.184802039987E+03
 -0.184175653049E+03 -0.183511727079E+03 -0.182808288595E+03 -0.182063298995E+03 -0.181274658385E+03
 -0.180440210592E+03 -0.179557749586E+03 -0.178625027471E+03 -0.177639764303E+03 -0.176599659971E+03
 -0.175502408408E+03 -0.174345714461E+03 -0.173127313731E+03 -0.171844995773E+03 -0.170496631054E+03
 -0.169080202119E+03 -0.167593839453E+03 -0.166035862586E+03 -0.164404827016E+03 -0.162699577624E+03
 -0.160919309276E+03 -0.159063635434E+03 -0.157132665664E+03 -0.155127093079E+03 -0.153048292930E+03
 -0.150898433756E+03 -0.148680602873E+03 -0.146398948327E+03 -0.144058839961E+03 -0.141667052606E+03
 -0.139231974353E+03 -0.136763841009E+03 -0.134274991590E+03 -0.131780122369E+03 -0.129296475064E+03
 -0.126843801991E+03 -0.124443766032E+03 -0.122118117467E+03 -0.119884595195E+03 -0.117749398631E+03
 -0.115696252939E+03 -0.113675821786E+03 -0.111604836133E+03 -0.109385793424E+03 -0.106946673523E+03
 -0.104278914745E+03 -0.101446736952E+03 -0.985797902963E+02 -0.959133901491E+02 -0.937672729817E+02
 -0.920912036356E+02 -0.896500502248E+02 -0.871962249292E+02 -0.847994993761E+02 -0.824816627928E+02
 -0.802415138558E+02 -0.780744818453E+02 -0.759915557586E+02 -0.739925807725E+02 -0.720771685878E+02
 -0.702172997360E+02 -0.683626335140E+02 -0.664615421803E+02 -0.644950965103E+02 -0.624914035377E+02
 -0.605018712297E+02 -0.585674397201E+02 -0.567062849142E+02 -0.549203417668E+02 -0.532049247005E+02
 -0.515543846921E+02 -0.499641825100E+02 -0.484311459892E+02 -0.469532199673E+02 -0.455289765338E+02
 -0.441573295681E+02 -0.428371333147E+02 -0.415669854412E+02 -0.403449834260E+02 -0.391686502205E+02
 -0.380349662077E+02 -0.369404903979E+02 -0.358816089059E+02 -0.348547877452E+02 -0.338567934378E+02
 -0.328848665114E+02 -0.319368051300E+02 -0.310109856142E+02 -0.301063339150E+02 -0.292222646466E+02
 -0.283586046831E+02 -0.275155097015E+02 -0.266933781735E+02 -0.258927640295E+02 -0.251142880431E+02
 -0.243585488047E+02 -0.236260364220E+02 -0.229170549646E+02 -0.222316617799E+02 -0.215696318062E+02
 -0.209304522607E+02
 core charge-density (pseudized)
  0.359430116867E-08  0.383185715383E-08  0.408511378376E-08  0.435510875172E-08  0.464294833459E-08
  0.494981192577E-08  0.527695686756E-08  0.562572360305E-08  0.599754116842E-08  0.639393304827E-08
  0.681652341794E-08  0.726704379843E-08  0.774734015109E-08  0.825938044129E-08  0.880526270192E-08
  0.938722362992E-08  0.100076477509E-07  0.106690771893E-07  0.113742220850E-07  0.121259716971E-07
  0.129274062430E-07  0.137818095191E-07  0.146926823556E-07  0.156637569608E-07  0.166990122139E-07
  0.178026899676E-07  0.189793124287E-07  0.202337006875E-07  0.215709944716E-07  0.229966732057E-07
  0.245165784625E-07  0.261369378984E-07  0.278643907701E-07  0.297060151391E-07  0.316693568724E-07
  0.337624605616E-07  0.359939024844E-07  0.383728257452E-07  0.409089777377E-07  0.436127500843E-07
  0.464952212141E-07  0.495682017562E-07  0.528442829319E-07  0.563368881465E-07  0.600603279895E-07
  0.640298588716E-07  0.682617455354E-07  0.727733276990E-07  0.775830911032E-07  0.827107432551E-07
  0.881772941773E-07  0.940051424942E-07  0.100218167208E-06  0.106841825540E-06  0.113903257239E-06
  0.121431395783E-06  0.129457086931E-06  0.138013215111E-06  0.147134838159E-06  0.156859330963E-06
  0.167226538605E-06  0.178278939623E-06  0.190061820055E-06  0.202623459000E-06  0.216015326433E-06
  0.230292294096E-06  0.245512860331E-06  0.261739389766E-06  0.279038368850E-06  0.297480678270E-06
  0.317141883378E-06  0.338102543804E-06  0.360448543549E-06  0.384271442872E-06  0.409668853453E-06
  0.436744838339E-06  0.465610338330E-06  0.496383626543E-06  0.529190793015E-06  0.564166261343E-06
  0.601453339459E-06  0.641204806816E-06  0.683583540374E-06  0.728763181963E-06  0.776928849748E-06
  0.828277896725E-06  0.883020719332E-06  0.941381619513E-06  0.100359972376E-05  0.106992996286E-05
  0.114064411646E-05  0.121603192662E-05  0.129640228492E-05  0.138208449815E-05  0.147342963751E-05
  0.157081197708E-05  0.167463052727E-05  0.178531066972E-05  0.190330590012E-05  0.202909968635E-05
  0.216320744930E-05  0.230617867467E-05  0.245859916431E-05  0.262109343634E-05  0.279432728393E-05
  0.297901050308E-05  0.317589980083E-05  0.338580189547E-05  0.360957682182E-05  0.384814145476E-05
  0.410247326577E-05  0.437361432761E-05  0.466267558369E-05  0.497084139958E-05  0.529937441523E-05
  0.564962071793E-05  0.602301535705E-05  0.642108822317E-05  0.684547031576E-05  0.729790042499E-05
  0.778023225504E-05  0.829444201814E-05  0.884263653035E-05  0.942706184229E-05  0.100501124401E-04
  0.107143410545E-04  0.114224691175E-04  0.121773979104E-04  0.129822204486E-04  0.138402341504E-04
  0.147549543442E-04  0.157301286671E-04  0.167697524148E-04  0.178780849062E-04  0.190596669278E-04
  0.203193393311E-04  0.216622628588E-04  0.230939392796E-04  0.246202339189E-04  0.262473996788E-04
  0.279821026425E-04  0.298314493709E-04  0.318030160011E-04  0.339048792666E-04  0.361456495645E-04
  0.385345062076E-04  0.410812350021E-04  0.437962683063E-04  0.466907277338E-04  0.497764696741E-04
  0.530661338184E-04  0.565731948861E-04  0.603120177654E-04  0.642979162906E-04  0.685472158970E-04
  0.730773204080E-04  0.779067832268E-04  0.830553832217E-04  0.885442056145E-04  0.943957282006E-04
  0.100633913251E-03  0.107284305468E-03  0.114374136401E-03  0.121932435727E-03  0.129990149870E-03
  0.138580268422E-03  0.147737958891E-03  0.157500710306E-03  0.167908486272E-03  0.179003888095E-03
  0.190832328615E-03  0.203442217475E-03  0.216885158552E-03  0.231216160352E-03  0.246493860208E-03
  0.262780763193E-03  0.280143496687E-03  0.298653081631E-03  0.318385221541E-03  0.339420610441E-03
  0.361845260931E-03  0.385750853704E-03  0.411235109885E-03  0.438402187667E-03  0.467363104815E-03
  0.498236188686E-03  0.531147555541E-03  0.566231621015E-03  0.603631643734E-03  0.643500304201E-03
  0.686000321172E-03  0.731305107909E-03  0.779599470829E-03  0.831080353208E-03  0.885957626774E-03
  0.944454934176E-03  0.100681058550E-02  0.107327851219E-02  0.114412928187E-02  0.121965117790E-02
  0.130015134748E-02  0.138595702261E-02  0.147741681821E-02  0.157490211199E-02  0.167880851107E-02
  0.178955741031E-02  0.190759764781E-02  0.203340726318E-02  0.216749536445E-02  0.231040410980E-02
  0.246271081057E-02  0.262503016213E-02  0.279801660973E-02  0.298236685637E-02  0.317882252032E-02
  0.338817294987E-02  0.361125820325E-02  0.384897220192E-02  0.410226606524E-02  0.437215163526E-02
  0.465970519974E-02  0.496607142201E-02  0.529246748612E-02  0.564018746541E-02  0.601060692248E-02
  0.640518774838E-02  0.682548324785E-02  0.727314347729E-02  0.774992084085E-02  0.825767594923E-02
  0.879838374412E-02  0.937413988995E-02  0.998716743210E-02  0.106398237189E-01  0.113346075812E-01
  0.120741667606E-01  0.128613055730E-01  0.136989927893E-01  0.145903697103E-01  0.155387584056E-01
  0.165476700802E-01  0.176208135223E-01  0.187621035782E-01  0.199756695865E-01  0.212658636946E-01
  0.226372689609E-01  0.240947071358E-01  0.256432459892E-01  0.272882060372E-01  0.290351664911E-01
  0.308899702292E-01  0.328587275591E-01  0.349478185046E-01  0.371638933142E-01  0.395138708443E-01
  0.420049344259E-01  0.446445247688E-01  0.474403294026E-01  0.504002680899E-01  0.535324735795E-01
  0.568452669931E-01  0.603471270581E-01  0.640466523157E-01  0.679525153395E-01  0.720734079052E-01
  0.764179759534E-01  0.809947430804E-01  0.858120211948E-01  0.908778068688E-01  0.961996618195E-01
  0.101784575867E+00  0.107638810635E+00  0.113767722213E+00  0.120175560960E+00  0.126865246654E+00
  0.133838117224E+00  0.141093649464E+00  0.148629150280E+00  0.156439417356E+00  0.164516368532E+00
  0.172848639749E+00  0.181421152185E+00  0.190214650116E+00  0.199205212300E+00  0.208363741114E+00
  0.217655435548E+00  0.227039256298E+00  0.236467393880E+00  0.245884753690E+00  0.255228475541E+00
  0.264427509235E+00  0.273402272343E+00  0.282064421372E+00  0.290316773005E+00  0.298053417832E+00
  0.305160074875E+00  0.311514740865E+00  0.316988693358E+00  0.321447910768E+00  0.324754974574E+00
  0.326771518404E+00  0.327361284337E+00  0.326393837091E+00  0.323748970274E+00  0.319321813549E+00
  0.313028613311E+00  0.304813110063E+00  0.294653370689E+00  0.282568851305E+00  0.268627364658E+00
  0.252951504605E+00  0.235723939989E+00  0.217190834779E+00  0.197662487316E+00  0.177510120536E+00
  0.157157614462E+00  0.137066877049E+00  0.117715533296E+00  0.995657189984E-01  0.830230481027E-01
  0.683853439066E-01  0.557815524745E-01  0.451196953620E-01  0.361863226910E-01  0.287683035051E-01
  0.226651068801E-01  0.176909914438E-01  0.136764353365E-01  0.104688629540E-01  0.793273924468E-02
  0.594913175932E-02  0.441488548658E-02  0.324158854977E-02  0.235447696000E-02  0.169131492569E-02
  0.120117941091E-02  0.843095931758E-03  0.584586150834E-03  0.400250348086E-03  0.270477815003E-03
  0.180322275130E-03  0.118544368654E-03  0.768096994155E-04  0.490272250594E-04  0.308119590303E-04
  0.190558605615E-04  0.115910709011E-04  0.693035080502E-05  0.407068610577E-05  0.234746352663E-05
  0.132825637888E-05  0.736962347481E-06  0.400694529203E-06  0.213356789871E-06  0.111183429931E-06
  0.566662418268E-07  0.282269048253E-07  0.137325986821E-07  0.652048641070E-08  0.301940911327E-08
  0.136252335781E-08  0.598685122117E-09  0.255931635848E-09  0.106351572656E-09  0.429206041596E-10
  0.168066311783E-10  0.637914453043E-11  0.234459603339E-11  0.833560821434E-12  0.286347513529E-12
  0.949387031680E-13
 pseudo wavefunction
  0.516125392885E-08  0.550237358063E-08  0.586603864833E-08  0.625373921254E-08  0.666706383687E-08
  0.710770607689E-08  0.757747141932E-08  0.807828467984E-08  0.861219788978E-08  0.918139870416E-08
  0.978821936536E-08  0.104351462593E-07  0.111248301029E-07  0.118600968056E-07  0.126439590478E-07
  0.134796286252E-07  0.143705296086E-07  0.153203123743E-07  0.163328685601E-07  0.174123470120E-07
  0.185631707828E-07  0.197900552556E-07  0.210980274645E-07  0.224924466922E-07  0.239790264292E-07
  0.255638577845E-07  0.272534344428E-07  0.290546792719E-07  0.309749726888E-07  0.330221828997E-07
  0.352046981392E-07  0.375314610408E-07  0.400120052776E-07  0.426564946260E-07  0.454757646109E-07
  0.484813669025E-07  0.516856166488E-07  0.551016429351E-07  0.587434425794E-07  0.626259374825E-07
  0.667650357694E-07  0.711776969708E-07  0.758820015133E-07  0.808972248018E-07  0.862439161984E-07
  0.919439832216E-07  0.980207813097E-07  0.104499209517E-06  0.111405812536E-06  0.118768889461E-06
  0.126618609738E-06  0.134987136787E-06  0.143908759780E-06  0.153420034146E-06  0.163559931345E-06
  0.174369998552E-06  0.185894528897E-06  0.198180742942E-06  0.211278982169E-06  0.225242915246E-06
  0.240129757930E-06  0.256000507498E-06  0.272920192683E-06  0.290958140115E-06  0.310188258382E-06
  0.330689340864E-06  0.352545388575E-06  0.375845954351E-06  0.400686509780E-06  0.427168836385E-06
  0.455401442664E-06  0.485500008687E-06  0.517587860084E-06  0.551796473353E-06  0.588266014569E-06
  0.627145913697E-06  0.668595476863E-06  0.712784539087E-06  0.759894160159E-06  0.810117366510E-06
  0.863659942106E-06  0.920741271623E-06  0.981595239340E-06  0.104647118745E-05  0.111563493769E-05
  0.118936988052E-05  0.126797813627E-05  0.135178179302E-05  0.144112422628E-05  0.153637150599E-05
  0.163791389632E-05  0.174616745481E-05  0.186157573702E-05  0.198461161393E-05  0.211577920946E-05
  0.225561596599E-05  0.240469484644E-05  0.256362668184E-05  0.273306267408E-05  0.291369706407E-05
  0.310626997621E-05  0.331157045090E-05  0.353043967736E-05  0.376377444027E-05  0.401253079400E-05
  0.427772797983E-05  0.456045260197E-05  0.486186307953E-05  0.518319439284E-05  0.552576314326E-05
  0.589097294755E-05  0.628032018862E-05  0.669540014636E-05  0.713791353366E-05  0.760967346430E-05
  0.811261288137E-05  0.864879247653E-05  0.922040913269E-05  0.982980492454E-05  0.104794767138E-04
  0.111720863788E-04  0.119104717197E-04  0.126976580843E-04  0.135368707628E-04  0.144315482007E-04
  0.153853560848E-04  0.164022023611E-04  0.174862532435E-04  0.186419502813E-04  0.198740285541E-04
  0.211875360685E-04  0.225878544372E-04  0.240807209236E-04  0.256722519431E-04  0.273689681173E-04
  0.291778209826E-04  0.311062214645E-04  0.331620702317E-04  0.353537900559E-04  0.376903603097E-04
  0.401813537418E-04  0.428369756827E-04  0.456681058394E-04  0.486863428498E-04  0.519040517810E-04
  0.553344147626E-04  0.589914849654E-04  0.628902441432E-04  0.670466639743E-04  0.714777714534E-04
  0.762017186003E-04  0.812378567703E-04  0.866068158699E-04  0.923305888017E-04  0.984326214811E-04
  0.104937908795E-03  0.111873096891E-03  0.119266592217E-03  0.127148677751E-03  0.135551636905E-03
  0.144509885590E-03  0.154060112999E-03  0.164241431670E-03  0.175095537441E-03  0.186666879949E-03
  0.199002844361E-03  0.212153945091E-03  0.226174032262E-03  0.241120511780E-03  0.257054579891E-03
  0.274041473182E-03  0.292150735031E-03  0.311456499598E-03  0.332037794482E-03  0.353978863289E-03
  0.377369509397E-03  0.402305462310E-03  0.428888768075E-03  0.457228205335E-03  0.487439728676E-03
  0.519646941060E-03  0.553981597237E-03  0.590584140130E-03  0.629604272357E-03  0.671201565153E-03
  0.715546107115E-03  0.762819195357E-03  0.813214071792E-03  0.866936707468E-03  0.924206638043E-03
  0.985257853685E-03  0.105033974688E-02  0.111971812186E-02  0.119367626957E-02  0.127251611241E-02
  0.135655942304E-02  0.144614912208E-02  0.154165065967E-02  0.164345348607E-02  0.175197261697E-02
  0.186765029941E-02  0.199095778458E-02  0.212239721406E-02  0.226250362662E-02  0.241184709284E-02
  0.257103498544E-02  0.274071439358E-02  0.292157468970E-02  0.311435025813E-02  0.331982339508E-02
  0.353882739007E-02  0.377224979945E-02  0.402103592316E-02  0.428619249623E-02  0.456879160747E-02
  0.486997485767E-02  0.519095777102E-02  0.553303447301E-02  0.589758264949E-02  0.628606880142E-02
  0.670005381063E-02  0.714119883211E-02  0.761127152916E-02  0.811215266729E-02  0.864584308392E-02
  0.921447105020E-02  0.982030004201E-02  0.104657369365E-01  0.111533406508E-01  0.118858312384E-01
  0.126660994586E-01  0.134972168332E-01  0.143824462030E-01  0.153252527955E-01  0.163293158124E-01
  0.173985405439E-01  0.185370710118E-01  0.197493031416E-01  0.210398984576E-01  0.224137982898E-01
  0.238762384750E-01  0.254327645267E-01  0.270892472385E-01  0.288518986772E-01  0.307272885065E-01
  0.327223605707E-01  0.348444496497E-01  0.371012982788E-01  0.395010735046E-01  0.420523834234E-01
  0.447642933221E-01  0.476463412075E-01  0.507085524748E-01  0.539614534269E-01  0.574160833068E-01
  0.610840044565E-01  0.649773101575E-01  0.691086296427E-01  0.734911296978E-01  0.781385121914E-01
  0.830650067838E-01  0.882853579683E-01  0.938148054920E-01  0.996690570871E-01  0.105864252318E+00
  0.112416916214E+00  0.119343901212E+00  0.126662315775E+00  0.134389437901E+00  0.142542611559E+00
  0.151139123901E+00  0.160196060976E+00  0.169730139418E+00  0.179757511509E+00  0.190293540787E+00
  0.201352545298E+00  0.212947505476E+00  0.225089733589E+00  0.237788501719E+00  0.251050625328E+00
  0.264879999673E+00  0.279277086679E+00  0.294238350339E+00  0.309755639456E+00  0.325815517429E+00
  0.342398540038E+00  0.359478483719E+00  0.377021528782E+00  0.394985404420E+00  0.413318505268E+00
  0.431958992765E+00  0.450833898677E+00  0.469858252927E+00  0.488934263381E+00  0.507950581420E+00
  0.526781694018E+00  0.545287490515E+00  0.563313060173E+00  0.580688784716E+00  0.597230798027E+00
  0.612741892440E+00  0.627012957051E+00  0.639825037234E+00  0.650952104962E+00  0.660164625263E+00
  0.667233993484E+00  0.671937899046E+00  0.674066641867E+00  0.673430385195E+00  0.669867270774E+00
  0.663252246778E+00  0.653506363855E+00  0.640606179004E+00  0.624592771227E+00  0.605579719654E+00
  0.583759229872E+00  0.559405427477E+00  0.532873684838E+00  0.504594729757E+00  0.475062232951E+00
  0.444812623267E+00  0.414396081764E+00  0.384338071410E+00  0.355091424646E+00  0.326979989743E+00
  0.300145029446E+00  0.274616731500E+00  0.250417314181E+00  0.227563810812E+00  0.206068289246E+00
  0.185937286569E+00  0.167169624729E+00  0.149753009570E+00  0.133661249029E+00  0.118854333944E+00
  0.105281761507E+00  0.928870240706E-01  0.816109832733E-01  0.713935214650E-01  0.621740868393E-01
  0.538918501163E-01  0.464858507232E-01  0.398952415870E-01  0.340596241186E-01  0.289194341912E-01
  0.244163421095E-01  0.204936393362E-01  0.170965935512E-01  0.141727620143E-01  0.116722578635E-01
  0.954796930309E-02  0.775573327231E-02  0.625446621801E-02  0.500625366289E-02  0.397639879800E-02
  0.313342926106E-02  0.244906124063E-02  0.189812105448E-02  0.145842619948E-02  0.111062992405E-02
  0.838035215808E-03  0.626385399616E-03  0.463639189355E-03  0.339738046748E-03  0.246373178551E-03
  0.176758590698E-03  0.125415462485E-03  0.879718392053E-04  0.609803782448E-04  0.417557062279E-04
  0.282319124024E-04
 ae wavefunction
  0.378898987490E-06  0.402376999679E-06  0.427153504093E-06  0.453309279905E-06  0.480929766771E-06
  0.510105358444E-06  0.540931722008E-06  0.573510132584E-06  0.607947828364E-06  0.644358392489E-06
  0.682862151663E-06  0.723586606825E-06  0.766666883081E-06  0.812246217054E-06  0.860476465230E-06
  0.911518650568E-06  0.965543544305E-06  0.102273227630E-05  0.108327699844E-05  0.114738157362E-05
  0.121526232113E-05  0.128714880341E-05  0.136328466616E-05  0.144392852870E-05  0.152935493458E-05
  0.161985536147E-05  0.171573929589E-05  0.181733537729E-05  0.192499261574E-05  0.203908168784E-05
  0.215999631629E-05  0.228815473822E-05  0.242400126864E-05  0.256800796485E-05  0.272067639802E-05
  0.288253954027E-05  0.305416377243E-05  0.323615102526E-05  0.342914105409E-05  0.363381386663E-05
  0.385089230506E-05  0.408114479577E-05  0.432538827830E-05  0.458449132804E-05  0.485937747455E-05
  0.515102874050E-05  0.546048941462E-05  0.578887005739E-05  0.613735178365E-05  0.650719081015E-05
  0.689972330535E-05  0.731637056301E-05  0.775864448236E-05  0.822815345750E-05  0.872660858904E-05
  0.925583035234E-05  0.981775566284E-05  0.104144454321E-04  0.110480925776E-04  0.117210306075E-04
  0.124357427040E-04  0.131948714552E-04  0.140012291512E-04  0.148578088503E-04  0.157677960504E-04
  0.167345812128E-04  0.177617730468E-04  0.188532126783E-04  0.200129887461E-04  0.212454534535E-04
  0.225552396932E-04  0.239472792579E-04  0.254268222679E-04  0.269994578122E-04  0.286711359816E-04
  0.304481912917E-04  0.323373676407E-04  0.343458448861E-04  0.364812671477E-04  0.387517729306E-04
  0.411660272170E-04  0.437332556121E-04  0.464632807271E-04  0.493665608901E-04  0.524542313796E-04
  0.557381482941E-04  0.592309353013E-04  0.629460333222E-04  0.668977535546E-04  0.711013337482E-04
  0.755729982078E-04  0.803300216500E-04  0.853907971847E-04  0.907749085412E-04  0.965032071340E-04
  0.102597893842E-03  0.109082606300E-03  0.115982511480E-03  0.123324404455E-03  0.131136813334E-03
  0.139450110968E-03  0.148296633683E-03  0.157710807737E-03  0.167729283708E-03  0.178391079445E-03
  0.189737732161E-03  0.201813460102E-03  0.214665334526E-03  0.228343462510E-03  0.242901181353E-03
  0.258395265216E-03  0.274886144820E-03  0.292438140928E-03  0.311119712531E-03  0.331003720579E-03
  0.352167708236E-03  0.374694198659E-03  0.398671011320E-03  0.424191598096E-03  0.451355400175E-03
  0.480268227143E-03  0.511042659532E-03  0.543798476200E-03  0.578663108079E-03  0.615772119811E-03
  0.655269720876E-03  0.697309308030E-03  0.742054040876E-03  0.789677452246E-03  0.840364095869E-03
  0.894310233083E-03  0.951724560861E-03  0.101282898373E-02  0.107785943188E-02  0.114706672801E-02
  0.122071750585E-02  0.129909518301E-02  0.138250099121E-02  0.147125506712E-02  0.156569760695E-02
  0.166619008832E-02  0.177311656297E-02  0.188688502400E-02  0.200792885162E-02  0.213670834142E-02
  0.227371231943E-02  0.241945984823E-02  0.257450202897E-02  0.273942390356E-02  0.291484646250E-02
  0.310142876279E-02  0.329987016170E-02  0.351091267136E-02  0.373534343993E-02  0.397399736493E-02
  0.422775984450E-02  0.449756967265E-02  0.478442208433E-02  0.508937195667E-02  0.541353717239E-02
  0.575810215172E-02  0.612432155911E-02  0.651352419096E-02  0.692711705059E-02  0.736658961662E-02
  0.783351831074E-02  0.832957117077E-02  0.885651273456E-02  0.941620914018E-02  0.100106334472E-01
  0.106418711838E-01  0.113121261236E-01  0.120237262954E-01  0.127791302295E-01  0.135809334409E-01
  0.144318751518E-01  0.153348452524E-01  0.162928914987E-01  0.173092269455E-01  0.183872376083E-01
  0.195304903506E-01  0.207427409861E-01  0.220279425879E-01  0.233902539906E-01  0.248340484710E-01
  0.263639225893E-01  0.279847051689E-01  0.297014663919E-01  0.315195269794E-01  0.334444674267E-01
  0.354821372547E-01  0.376386642361E-01  0.399204635505E-01  0.423342468141E-01  0.448870309275E-01
  0.475861466752E-01  0.504392470061E-01  0.534543149153E-01  0.566396708413E-01  0.600039794840E-01
  0.635562559389E-01  0.673058710374E-01  0.712625557693E-01  0.754364046577E-01  0.798378779449E-01
  0.844778024357E-01  0.893673708370E-01  0.945181394194E-01  0.999420238168E-01  0.105651292766E+00
  0.111658559582E+00  0.117976771150E+00  0.124619194201E+00  0.131599398641E+00  0.138931237680E+00
  0.146628824494E+00  0.154706505171E+00  0.163178827664E+00  0.172060506456E+00  0.181366382686E+00
  0.191111379429E+00  0.201310451862E+00  0.211978532038E+00  0.223130468002E+00  0.234780956979E+00
  0.246944472426E+00  0.259635184676E+00  0.272866875046E+00  0.286652843177E+00  0.301005807546E+00
  0.315937799011E+00  0.331460047414E+00  0.347582861215E+00  0.364315500297E+00  0.381666042068E+00
  0.399641241121E+00  0.418246382770E+00  0.437485130868E+00  0.457359370420E+00  0.477869045608E+00
  0.499011993918E+00  0.520783777239E+00  0.543177510876E+00  0.566183691603E+00  0.589790026077E+00
  0.613981261161E+00  0.638739018021E+00  0.664041632294E+00  0.689864003128E+00  0.716177454658E+00
  0.742949614249E+00  0.770144312828E+00  0.797721513651E+00  0.825637275776E+00  0.853843759223E+00
  0.882289275035E+00  0.910918379302E+00  0.939672000460E+00  0.968487576506E+00  0.997299164734E+00
  0.102603747728E+01  0.105462979948E+01  0.108299977149E+01  0.111106705799E+01  0.113874698529E+01
  0.116595027203E+01  0.119258299488E+01  0.121854689639E+01  0.124374005830E+01  0.126805786141E+01
  0.129139408565E+01  0.131364200454E+01  0.133469538781E+01  0.135444939643E+01  0.137280140075E+01
  0.138965176379E+01  0.140490462071E+01  0.141846866754E+01  0.143025795605E+01  0.144019268180E+01
  0.144819994825E+01  0.145421448905E+01  0.145817933327E+01  0.146004640023E+01  0.145977701462E+01
  0.145734233467E+01  0.145272368825E+01  0.144591281491E+01  0.143691201228E+01  0.142573418799E+01
  0.141240281923E+01  0.139695182366E+01  0.137942534692E+01  0.135987747247E+01  0.133837186115E+01
  0.131498132857E+01  0.128978736722E+01  0.126287962315E+01  0.123435533360E+01  0.120431873371E+01
  0.117288043793E+01  0.114015680134E+01  0.110626926396E+01  0.107134367921E+01  0.103550962574E+01
  0.998899701516E+00  0.961648792650E+00  0.923893314609E+00  0.885770417957E+00  0.847417154085E+00
  0.808969598477E+00  0.770561933676E+00  0.732325500363E+00  0.694387832984E+00  0.656871703953E+00
  0.619894207855E+00  0.583565919734E+00  0.547990161397E+00  0.513262402841E+00  0.479469815208E+00
  0.446690978610E+00  0.414995737113E+00  0.384445188733E+00  0.355091804844E+00  0.326979691663E+00
  0.300145029446E+00  0.274616731500E+00  0.250417314181E+00  0.227563810812E+00  0.206068289246E+00
  0.185937286569E+00  0.167169624729E+00  0.149753009570E+00  0.133661249029E+00  0.118854333944E+00
  0.105281761507E+00  0.928870240706E-01  0.816109832733E-01  0.713935214650E-01  0.621740868393E-01
  0.538918501163E-01  0.464858507232E-01  0.398952415870E-01  0.340596241186E-01  0.289194341912E-01
  0.244163421095E-01  0.204936393362E-01  0.170965935512E-01  0.141727620143E-01  0.116722578635E-01
  0.954796930309E-02  0.775573327231E-02  0.625446621801E-02  0.500625366289E-02  0.397639879800E-02
  0.313342926106E-02  0.244906124063E-02  0.189812105448E-02  0.145842619948E-02  0.111062992405E-02
  0.838035215808E-03  0.626385399616E-03  0.463639189355E-03  0.339738046748E-03  0.246373178551E-03
  0.176758590698E-03  0.125415462485E-03  0.879718392053E-04  0.609803782448E-04  0.417557062279E-04
  0.282319124024E-04
 pseudo wavefunction
 -0.916249710006E-10 -0.976806847935E-10 -0.104136635192E-09 -0.111019274789E-09 -0.118356804488E-09
 -0.126179289061E-09 -0.134518780329E-09 -0.143409448495E-09 -0.152887722150E-09 -0.162992437537E-09
 -0.173764997679E-09 -0.185249542020E-09 -0.197493127285E-09 -0.210545920287E-09 -0.224461403482E-09
 -0.239296594105E-09 -0.255112277794E-09 -0.271973257652E-09 -0.289948619768E-09 -0.309112016291E-09
 -0.329541967212E-09 -0.351322182088E-09 -0.374541903032E-09 -0.399296270376E-09 -0.425686712492E-09
 -0.453821361383E-09 -0.483815495743E-09 -0.515792013297E-09 -0.549881934355E-09 -0.586224938655E-09
 -0.624969937678E-09 -0.666275684799E-09 -0.710311425752E-09 -0.757257592095E-09 -0.807306540501E-09
 -0.860663340912E-09 -0.917546616786E-09 -0.978189440871E-09 -0.104284029019E-08 -0.111176406413E-08
 -0.118524316984E-08 -0.126357867934E-08 -0.134709156309E-08 -0.143612400516E-08 -0.153104080524E-08
 -0.163223087335E-08 -0.174010882333E-08 -0.185511667163E-08 -0.197772564839E-08 -0.210843812823E-08
 -0.224778968860E-08 -0.239635130422E-08 -0.255473168652E-08 -0.272357977764E-08 -0.290358740943E-08
 -0.309549213794E-08 -0.330008026544E-08 -0.351819006208E-08 -0.375071520045E-08 -0.399860841715E-08
 -0.426288541635E-08 -0.454462903133E-08 -0.484499366099E-08 -0.516520999967E-08 -0.550659007945E-08
 -0.587053264567E-08 -0.625852888783E-08 -0.667216854903E-08 -0.711314643932E-08 -0.758326937939E-08
 -0.808446360315E-08 -0.861878264954E-08 -0.918841577576E-08 -0.979569692659E-08 -0.104431142963E-07
 -0.111333205227E-07 -0.118691435540E-07 -0.126535982353E-07 -0.134898986589E-07 -0.143814713319E-07
 -0.153319692135E-07 -0.163452866801E-07 -0.174255754784E-07 -0.185772617337E-07 -0.198050640810E-07
 -0.211140129950E-07 -0.225094713962E-07 -0.239971566193E-07 -0.255831638323E-07 -0.272739910033E-07
 -0.290765655167E-07 -0.309982725469E-07 -0.330469853073E-07 -0.352310972974E-07 -0.375595566789E-07
 -0.400419029241E-07 -0.426883058833E-07 -0.455096074337E-07 -0.485173658780E-07 -0.517239032760E-07
 -0.551423559012E-07 -0.587867280295E-07 -0.626719492795E-07 -0.668139357388E-07 -0.712296551257E-07
 -0.759371962531E-07 -0.809558430772E-07 -0.863061536344E-07 -0.920100441877E-07 -0.980908789266E-07
 -0.104573565586E-06 -0.111484657374E-06 -0.118852461623E-06 -0.126707155612E-06 -0.135080910024E-06
 -0.144008020546E-06 -0.153525048147E-06 -0.163670968609E-06 -0.174487331904E-06 -0.186018432084E-06
 -0.198311488365E-06 -0.211416838136E-06 -0.225388142685E-06 -0.240282606470E-06 -0.256161210827E-06
 -0.273088963062E-06 -0.291135161930E-06 -0.310373680580E-06 -0.330883268102E-06 -0.352747870907E-06
 -0.376056975214E-06 -0.400905972045E-06 -0.427396546181E-06 -0.455637090648E-06 -0.485743148396E-06
 -0.517837882939E-06 -0.552052579837E-06 -0.588527181028E-06 -0.627410854136E-06 -0.668862599021E-06
 -0.713051893982E-06 -0.760159384172E-06 -0.810377614948E-06 -0.863911813051E-06 -0.920980718688E-06
 -0.981817471772E-06 -0.104667055581E-05 -0.111580480309E-05 -0.118950246509E-05 -0.126806435229E-05
 -0.135181104765E-05 -0.144108419864E-05 -0.153624789251E-05 -0.163769012024E-05 -0.174582433455E-05
 -0.186109110801E-05 -0.198395989723E-05 -0.211493091989E-05 -0.225453715144E-05 -0.240334644879E-05
 -0.256196380870E-05 -0.273103376905E-05 -0.291124296152E-05 -0.310332282464E-05 -0.330805248683E-05
 -0.352626182918E-05 -0.375883473857E-05 -0.400671256194E-05 -0.427089777315E-05 -0.455245786430E-05
 -0.485252947404E-05 -0.517232276551E-05 -0.551312606759E-05 -0.587631079297E-05 -0.626333664746E-05
 -0.667575714516E-05 -0.711522544433E-05 -0.758350051936E-05 -0.808245368408E-05 -0.861407548213E-05
 -0.918048295973E-05 -0.978392733626E-05 -0.104268020876E-04 -0.111116514566E-04 -0.118411794046E-04
 -0.126182590160E-04 -0.134459423675E-04 -0.143274708713E-04 -0.152662860984E-04 -0.162660410875E-04
 -0.173306121388E-04 -0.184641110899E-04 -0.196708980645E-04 -0.209555946799E-04 -0.223230976901E-04
 -0.237785930345E-04 -0.253275702519E-04 -0.269758372056E-04 -0.287295350542E-04 -0.305951533856E-04
 -0.325795454101E-04 -0.346899430919E-04 -0.369339720665E-04 -0.393196661672E-04 -0.418554813462E-04
 -0.445503087380E-04 -0.474134865659E-04 -0.504548105419E-04 -0.536845423482E-04 -0.571134157182E-04
 -0.607526395594E-04 -0.646138974633E-04 -0.687093428480E-04 -0.730515888550E-04 -0.776536919878E-04
 -0.825291283200E-04 -0.876917609220E-04 -0.931557969522E-04 -0.989357326200E-04 -0.105046283966E-03
 -0.111502301096E-03 -0.118318663158E-03 -0.125510150967E-03 -0.133091293698E-03 -0.141076185618E-03
 -0.149478268162E-03 -0.158310072070E-03 -0.167582913504E-03 -0.177306537212E-03 -0.187488698862E-03
 -0.198134677511E-03 -0.209246707988E-03 -0.220823321486E-03 -0.232858581091E-03 -0.245341197131E-03
 -0.258253505166E-03 -0.271570287107E-03 -0.285257413290E-03 -0.299270280372E-03 -0.313552016489E-03
 -0.328031421365E-03 -0.342620604681E-03 -0.357212281232E-03 -0.371676675874E-03 -0.385857985135E-03
 -0.399570335428E-03 -0.412593170027E-03 -0.424665988199E-03 -0.435482350122E-03 -0.444683050200E-03
 -0.451848349108E-03 -0.456489141170E-03 -0.458036918327E-03 -0.455832374904E-03 -0.449112478356E-03
 -0.436995810112E-03 -0.418465957266E-03 -0.392352710039E-03 -0.357310791457E-03 -0.311795814410E-03
 -0.254037126905E-03 -0.182007168891E-03 -0.933869232294E-04  0.144730007408E-04  0.144596160168E-03
  0.300429508254E-03  0.485898674620E-03  0.705469967828E-03  0.964219830974E-03  0.126791254278E-02
  0.162308701896E-02  0.203715363085E-02  0.251850201809E-02  0.307662092853E-02  0.372223116734E-02
  0.446743277622E-02  0.532586758765E-02  0.631289830337E-02  0.744580522369E-02  0.874400169749E-02
  0.102292692617E-01  0.119260132827E-01  0.138615396870E-01  0.160663530571E-01  0.185744759575E-01
  0.214237888141E-01  0.246563889862E-01  0.283189668040E-01  0.324631952768E-01  0.371461288622E-01
  0.424306051037E-01  0.483856410401E-01  0.550868140378E-01  0.626166140596E-01  0.710647513176E-01
  0.805283997567E-01  0.911123528471E-01  0.102929063753E+00  0.116098537102E+00  0.130748034410E+00
  0.147011549776E+00  0.165029007014E+00  0.184945124103E+00  0.206907886177E+00  0.231066564577E+00
  0.257569217598E+00  0.286559608996E+00  0.318173484345E+00  0.352534153900E+00  0.389747345278E+00
  0.429895311535E+00  0.473030211807E+00  0.519166824534E+00  0.568274708990E+00  0.620270001145E+00
  0.675007115597E+00  0.732270726717E+00  0.791768517902E+00  0.853125314610E+00  0.915879348700E+00
  0.979481528684E+00  0.104329869876E+01  0.110662193909E+01  0.116868096539E+01  0.122866559506E+01
  0.128577488578E+01  0.133938938716E+01  0.138896716985E+01  0.143395564181E+01  0.147380159567E+01
  0.150795677037E+01  0.153586875058E+01  0.000000000000E+00  0.000000000000E+00  0.000000000000E+00
  0.000000000000E+00  0.000000000000E+00  0.000000000000E+00  0.000000000000E+00  0.000000000000E+00
  0.000000000000E+00  0.000000000000E+00  0.000000000000E+00  0.000000000000E+00  0.000000000000E+00
  0.000000000000E+00  0.000000000000E+00  0.000000000000E+00  0.000000000000E+00  0.000000000000E+00
  0.000000000000E+00  0.000000000000E+00  0.000000000000E+00  0.000000000000E+00  0.000000000000E+00
  0.000000000000E+00  0.000000000000E+00  0.000000000000E+00  0.000000000000E+00  0.000000000000E+00
  0.000000000000E+00  0.000000000000E+00  0.000000000000E+00  0.000000000000E+00  0.000000000000E+00
  0.000000000000E+00  0.000000000000E+00  0.000000000000E+00  0.000000000000E+00  0.000000000000E+00
  0.000000000000E+00
 ae wavefunction
 -0.222058262825E-06 -0.235817870207E-06 -0.250338475808E-06 -0.265667421428E-06 -0.281854780207E-06
 -0.298953528711E-06 -0.317019734014E-06 -0.336112749865E-06 -0.356295424760E-06 -0.377634325745E-06
 -0.400199972031E-06 -0.424067087399E-06 -0.449314863885E-06 -0.476027247407E-06 -0.504293235680E-06
 -0.534207198571E-06 -0.565869219077E-06 -0.599385451020E-06 -0.634868507852E-06 -0.672437866453E-06
 -0.712220303944E-06 -0.754350358817E-06 -0.798970823274E-06 -0.846233265045E-06 -0.896298584492E-06
 -0.949337606500E-06 -0.100553171031E-05 -0.106507350005E-05 -0.112816751836E-05 -0.119503100591E-05
 -0.126589470990E-05 -0.134100374460E-05 -0.142061850762E-05 -0.150501565540E-05 -0.159448914147E-05
 -0.168935132237E-05 -0.178993413436E-05 -0.189659034831E-05 -0.200969490277E-05 -0.212964632688E-05
 -0.225686825360E-05 -0.239181103124E-05 -0.253495344004E-05 -0.268680452228E-05 -0.284790552701E-05
 -0.301883198410E-05 -0.320019591550E-05 -0.339264818277E-05 -0.359688099698E-05 -0.381363058394E-05
 -0.404368002644E-05 -0.428786229633E-05 -0.454706346629E-05 -0.482222616135E-05 -0.511435319943E-05
 -0.542451149922E-05 -0.575383622106E-05 -0.610353519524E-05 -0.647489361617E-05 -0.686927907380E-05
 -0.728814687696E-05 -0.773304575691E-05 -0.820562390130E-05 -0.870763544017E-05 -0.924094728571E-05
 -0.980754647221E-05 -0.104095479418E-04 -0.110492028479E-04 -0.117289074028E-04 -0.124512122851E-04
 -0.132188326757E-04 -0.140346589307E-04 -0.149017679668E-04 -0.158234353589E-04 -0.168031482524E-04
 -0.178446190908E-04 -0.189518002426E-04 -0.201288995769E-04 -0.213803970508E-04 -0.227110623632E-04
 -0.241259737628E-04 -0.256305380599E-04 -0.272305119488E-04 -0.289320246949E-04 -0.307416023001E-04
 -0.326661932134E-04 -0.347131957283E-04 -0.368904871011E-04 -0.392064546258E-04 -0.416700286145E-04
 -0.442907175635E-04 -0.470786455763E-04 -0.500445922054E-04 -0.532000347809E-04 -0.565571935755E-04
 -0.601290797321E-04 -0.639295464200E-04 -0.679733430967E-04 -0.722761733846E-04 -0.768547565703E-04
 -0.817268930720E-04 -0.869115340212E-04 -0.924288553743E-04 -0.983003366705E-04 -0.104548844810E-03
 -0.111198723184E-03 -0.118275886427E-03 -0.125807921198E-03 -0.133824193318E-03 -0.142355961699E-03
 -0.151436499443E-03 -0.161101222592E-03 -0.171387826965E-03 -0.182336433596E-03 -0.193989743297E-03
 -0.206393200894E-03 -0.219595169737E-03 -0.233647117074E-03 -0.248603811008E-03 -0.264523529657E-03
 -0.281468283304E-03 -0.299504050303E-03 -0.318701027526E-03 -0.339133896271E-03 -0.360882104504E-03
 -0.384030166383E-03 -0.408667980131E-03 -0.434891165319E-03 -0.462801420547E-03 -0.492506902972E-03
 -0.524122630707E-03 -0.557770909436E-03 -0.593581784732E-03 -0.631693521448E-03 -0.672253111651E-03
 -0.715416812829E-03 -0.761350717935E-03 -0.810231359033E-03 -0.862246346451E-03 -0.917595045280E-03
 -0.976489291278E-03 -0.103915414826E-02 -0.110582870914E-02 -0.117676694297E-02 -0.125223859030E-02
 -0.133253010929E-02 -0.141794567529E-02 -0.150880823639E-02 -0.160546062780E-02 -0.170826674789E-02
 -0.181761279883E-02 -0.193390859495E-02 -0.205758894182E-02 -0.218911508942E-02 -0.232897626264E-02
 -0.247769127247E-02 -0.263581021138E-02 -0.280391623641E-02 -0.298262744345E-02 -0.317259883644E-02
 -0.337452439502E-02 -0.358913924432E-02 -0.381722193049E-02 -0.405959680563E-02 -0.431713652557E-02
 -0.459076466409E-02 -0.488145844686E-02 -0.519025160836E-02 -0.551823737482E-02 -0.586657157598E-02
 -0.623647588827E-02 -0.662924121169E-02 -0.704623118209E-02 -0.748888582051E-02 -0.795872532044E-02
 -0.845735397323E-02 -0.898646423160E-02 -0.954784091002E-02 -0.101433655202E-01 -0.107750207389E-01
 -0.114448950040E-01 -0.121551872340E-01 -0.129082116646E-01 -0.137064027946E-01 -0.145523204311E-01
 -0.154486548244E-01 -0.163982318776E-01 -0.174040184173E-01 -0.184691275071E-01 -0.195968237843E-01
 -0.207905287969E-01 -0.220538263157E-01 -0.233904675924E-01 -0.248043765310E-01 -0.262996547384E-01
 -0.278805864122E-01 -0.295516430233E-01 -0.313174877444E-01 -0.331829795710E-01 -0.351531770768E-01
 -0.372333417406E-01 -0.394289407738E-01 -0.417456493766E-01 -0.441893523378E-01 -0.467661448945E-01
 -0.494823327550E-01 -0.523444311857E-01 -0.553591630519E-01 -0.585334557006E-01 -0.618744365598E-01
 -0.653894273266E-01 -0.690859366069E-01 -0.729716508617E-01 -0.770544235105E-01 -0.813422620324E-01
 -0.858433129018E-01 -0.905658441868E-01 -0.955182256392E-01 -0.100708906090E+00 -0.106146387974E+00
 -0.111839198791E+00 -0.117795859326E+00 -0.124024848435E+00 -0.130534564217E+00 -0.137333281392E+00
 -0.144429104728E+00 -0.151829918321E+00 -0.159543330630E+00 -0.167576615084E+00 -0.175936646196E+00
 -0.184629831048E+00 -0.193662036129E+00 -0.203038509463E+00 -0.212763798047E+00 -0.222841660637E+00
 -0.233274975974E+00 -0.244065646573E+00 -0.255214498267E+00 -0.266721175742E+00 -0.278584034350E+00
 -0.290800028568E+00 -0.303364597520E+00 -0.316271548067E+00 -0.329512936066E+00 -0.343078946486E+00
 -0.356957773249E+00 -0.371135499828E+00 -0.385595981862E+00 -0.400320733418E+00 -0.415288818887E+00
 -0.430476753015E+00 -0.445858412127E+00 -0.461404960165E+00 -0.477084793163E+00 -0.492863506126E+00
 -0.508703884130E+00 -0.524565917038E+00 -0.540406831627E+00 -0.556181127661E+00 -0.571840596563E+00
 -0.587334296184E+00 -0.602608457657E+00 -0.617606314257E+00 -0.632267867621E+00 -0.646529638196E+00
 -0.660324472733E+00 -0.673581489786E+00 -0.686226223333E+00 -0.698180976322E+00 -0.709365337801E+00
 -0.719696779699E+00 -0.729091250950E+00 -0.737463721385E+00 -0.744728667687E+00 -0.750800520151E+00
 -0.755594094556E+00 -0.759025027084E+00 -0.761010219893E+00 -0.761468295841E+00 -0.760320055580E+00
 -0.757488927961E+00 -0.752901404776E+00 -0.746487452298E+00 -0.738180893659E+00 -0.727919758407E+00
 -0.715646597004E+00 -0.701308759581E+00 -0.684858639973E+00 -0.666253886783E+00 -0.645457584840E+00
 -0.622438411164E+00 -0.597170770613E+00 -0.569634917382E+00 -0.539817068893E+00 -0.507709519404E+00
 -0.473310760982E+00 -0.436625618861E+00 -0.397665408978E+00 -0.356448123814E+00 -0.312998652571E+00
 -0.267349040215E+00 -0.219538788921E+00 -0.169615203991E+00 -0.117633785239E+00 -0.636586639934E-01
 -0.776308601724E-02  0.499700593715E-01  0.109447660490E+00  0.170565748610E+00  0.233208795607E+00
  0.297248925911E+00  0.362545017989E+00  0.428941665118E+00  0.496267962913E+00  0.564336095008E+00
  0.632939697458E+00  0.701852005850E+00  0.770823810929E+00  0.839581284061E+00  0.907823762305E+00
  0.975221609874E+00  0.104141429498E+01  0.110600884840E+01  0.116857892535E+01  0.122866480799E+01
  0.128577488578E+01  0.133938938716E+01  0.138896716985E+01  0.143395564181E+01  0.147380159567E+01
  0.150795677037E+01  0.153586875058E+01  0.000000000000E+00  0.000000000000E+00  0.000000000000E+00
  0.000000000000E+00  0.000000000000E+00  0.000000000000E+00  0.000000000000E+00  0.000000000000E+00
  0.000000000000E+00  0.000000000000E+00  0.000000000000E+00  0.000000000000E+00  0.000000000000E+00
  0.000000000000E+00  0.000000000000E+00  0.000000000000E+00  0.000000000000E+00  0.000000000000E+00
  0.000000000000E+00  0.000000000000E+00  0.000000000000E+00  0.000000000000E+00  0.000000000000E+00
  0.000000000000E+00  0.000000000000E+00  0.000000000000E+00  0.000000000000E+00  0.000000000000E+00
  0.000000000000E+00  0.000000000000E+00  0.000000000000E+00  0.000000000000E+00  0.000000000000E+00
  0.000000000000E+00  0.000000000000E+00  0.000000000000E+00  0.000000000000E+00  0.000000000000E+00
  0.000000000000E+00
 pseudo wavefunction
  0.370187928525E-05  0.382225516648E-05  0.394654537127E-05  0.407487718367E-05  0.420738202669E-05
  0.434419559691E-05  0.448545800341E-05  0.463131391128E-05  0.478191268976E-05  0.493740856520E-05
  0.509796077901E-05  0.526373375075E-05  0.543489724649E-05  0.561162655267E-05  0.579410265562E-05
  0.598251242689E-05  0.617704881466E-05  0.637791104126E-05  0.658530480730E-05  0.679944250222E-05
  0.702054342187E-05  0.724883399306E-05  0.748454800544E-05  0.772792685094E-05  0.797921977095E-05
  0.823868411160E-05  0.850658558727E-05  0.878319855276E-05  0.906880628419E-05  0.936370126915E-05
  0.966818550622E-05  0.998257081425E-05  0.103071791517E-04  0.106423429463E-04  0.109884054355E-04
  0.113457210183E-04  0.117146556175E-04  0.120955870551E-04  0.124889054390E-04  0.128950135623E-04
  0.133143273162E-04  0.137472761155E-04  0.141943033388E-04  0.146558667822E-04  0.151324391284E-04
  0.156245084305E-04  0.161325786120E-04  0.166571699831E-04  0.171988197730E-04  0.177580826806E-04
  0.183355314424E-04  0.189317574189E-04  0.195473712005E-04  0.201830032327E-04  0.208393044616E-04
  0.215169470008E-04  0.222166248198E-04  0.229390544543E-04  0.236849757405E-04  0.244551525726E-04
  0.252503736850E-04  0.260714534605E-04  0.269192327640E-04  0.277945798037E-04  0.286983910205E-04
  0.296315920060E-04  0.305951384506E-04  0.315900171219E-04  0.326172468761E-04  0.336778797005E-04
  0.347730017921E-04  0.359037346692E-04  0.370712363206E-04  0.382767023913E-04  0.395213674075E-04
  0.408065060409E-04  0.421334344144E-04  0.435035114499E-04  0.449181402607E-04  0.463787695884E-04
  0.478868952870E-04  0.494440618552E-04  0.510518640183E-04  0.527119483623E-04  0.544260150201E-04
  0.561958194134E-04  0.580231740514E-04  0.599099503868E-04  0.618580807339E-04  0.638695602479E-04
  0.659464489691E-04  0.680908739336E-04  0.703050313526E-04  0.725911888628E-04  0.749516878501E-04
  0.773889458486E-04  0.799054590184E-04  0.825038047033E-04  0.851866440722E-04  0.879567248471E-04
  0.908168841186E-04  0.937700512546E-04  0.968192509028E-04  0.999676060916E-04  0.103218341432E-03
  0.106574786422E-03  0.110040378865E-03  0.113618668390E-03  0.117313320093E-03  0.121128118301E-03
  0.125066970447E-03  0.129133911081E-03  0.133333106012E-03  0.137668856578E-03  0.142145604063E-03
  0.146767934255E-03  0.151540582152E-03  0.156468436827E-03  0.161556546441E-03  0.166810123437E-03
  0.172234549887E-03  0.177835383025E-03  0.183618360958E-03  0.189589408561E-03  0.195754643574E-03
  0.202120382888E-03  0.208693149047E-03  0.215479676957E-03  0.222486920820E-03  0.229722061296E-03
  0.237192512895E-03  0.244905931619E-03  0.252870222858E-03  0.261093549536E-03  0.269584340538E-03
  0.278351299409E-03  0.287403413344E-03  0.296749962475E-03  0.306400529466E-03  0.316365009429E-03
  0.326653620167E-03  0.337276912763E-03  0.348245782520E-03  0.359571480264E-03  0.371265624033E-03
  0.383340211156E-03  0.395807630735E-03  0.408680676549E-03  0.421972560402E-03  0.435696925912E-03
  0.449867862780E-03  0.464499921531E-03  0.479608128779E-03  0.495208002993E-03  0.511315570824E-03
  0.527947383985E-03  0.545120536720E-03  0.562852683881E-03  0.581162059633E-03  0.600067496820E-03
  0.619588447011E-03  0.639745001260E-03  0.660557911596E-03  0.682048613293E-03  0.704239247939E-03
  0.727152687335E-03  0.750812558273E-03  0.775243268220E-03  0.800470031952E-03  0.826518899176E-03
  0.853416783200E-03  0.881191490670E-03  0.909871752460E-03  0.939487255737E-03  0.970068677277E-03
  0.100164771809E-02  0.103425713943E-02  0.106793080018E-02  0.110270369588E-02  0.113861199920E-02
  0.117569310223E-02  0.121398566042E-02  0.125352963849E-02  0.129436635823E-02  0.133653854845E-02
  0.138009039709E-02  0.142506760573E-02  0.147151744645E-02  0.151948882149E-02  0.156903232556E-02
  0.162020031122E-02  0.167304695731E-02  0.172762834089E-02  0.178400251264E-02  0.184222957618E-02
  0.190237177145E-02  0.196449356247E-02  0.202866172983E-02  0.209494546816E-02  0.216341648908E-02
  0.223414912982E-02  0.230722046822E-02  0.238271044430E-02  0.246070198917E-02  0.254128116164E-02
  0.262453729324E-02  0.271056314234E-02  0.279945505805E-02  0.289131315468E-02  0.298624149768E-02
  0.308434830206E-02  0.318574614412E-02  0.329055218793E-02  0.339888842752E-02  0.351088194632E-02
  0.362666519527E-02  0.374637629125E-02  0.387015933755E-02  0.399816476842E-02  0.413054971981E-02
  0.426747842849E-02  0.440912266243E-02  0.455566218484E-02  0.470728525528E-02  0.486418917098E-02
  0.502658085213E-02  0.519467747515E-02  0.536870715837E-02  0.554890970486E-02  0.573553740781E-02
  0.592885592415E-02  0.612914522274E-02  0.633670061407E-02  0.655183386911E-02  0.677487443539E-02
  0.700617075960E-02  0.724609172649E-02  0.749502822479E-02  0.775339485220E-02  0.802163177217E-02
  0.830020673656E-02  0.858961728970E-02  0.889039317038E-02  0.920309893027E-02  0.952833678842E-02
  0.986674974375E-02  0.102190249689E-01  0.105858975109E-01  0.109681543270E-01  0.113666386853E-01
  0.117822549625E-01  0.122159738754E-01  0.126688381833E-01  0.131419689025E-01  0.136365720779E-01
  0.141539461600E-01  0.146954900369E-01  0.152627117788E-01  0.158572381513E-01  0.164808249630E-01
  0.171353683119E-01  0.178229168026E-01  0.185456848084E-01  0.193060668582E-01  0.201066532278E-01
  0.209502468245E-01  0.218398814497E-01  0.227788415332E-01  0.237706834290E-01  0.248192583659E-01
  0.259287371434E-01  0.271036366610E-01  0.283488483649E-01  0.296696686873E-01  0.310718315427E-01
  0.325615429330E-01  0.341455176906E-01  0.358310183680E-01  0.376258962474E-01  0.395386344080E-01
  0.415783927397E-01  0.437550547336E-01  0.460792758102E-01  0.485625328612E-01  0.512171745827E-01
  0.540564720559E-01  0.570946688966E-01  0.603470301294E-01  0.638298887566E-01  0.675606887735E-01
  0.715580231357E-01  0.758416648981E-01  0.804325894300E-01  0.853529852495E-01  0.906262506242E-01
  0.962769726464E-01  0.102330885013E+00  0.108814800228E+00  0.115756511400E+00  0.123184658246E+00
  0.131128551325E+00  0.139617948001E+00  0.148682773046E+00  0.158352776418E+00  0.168657120332E+00
  0.179623887636E+00  0.191279503526E+00  0.203648063075E+00  0.216750557820E+00  0.230603996091E+00
  0.245220413788E+00  0.260605775282E+00  0.276758768069E+00  0.293669500081E+00  0.311318115219E+00
  0.329673351083E+00  0.348691073132E+00  0.368312831853E+00  0.388464503976E+00  0.409055095465E+00
  0.429975802645E+00  0.451099448162E+00  0.472280429713E+00  0.493355340711E+00  0.514144441511E+00
  0.534454175578E+00  0.554080933917E+00  0.572816269607E+00  0.590460119653E+00  0.606934393504E+00
  0.622215087041E+00  0.636298272392E+00  0.649182235189E+00  0.660849303316E+00  0.671252529611E+00
  0.680315963075E+00  0.687946507002E+00  0.694047921891E+00  0.698530305941E+00  0.701314436614E+00
  0.702333142489E+00  0.701531671402E+00  0.698868111807E+00  0.694314203830E+00  0.687856635321E+00
  0.679498596565E+00  0.669261531412E+00  0.657186708473E+00  0.643336451188E+00  0.627794661850E+00
  0.610666423081E+00  0.592076615451E+00  0.572167476246E+00  0.551095338928E+00  0.529026837797E+00
  0.506134859826E+00  0.482594572622E+00  0.458579826885E+00  0.434260026867E+00  0.409797635451E+00
  0.385346319698E+00  0.361049720813E+00  0.337040786222E+00  0.313441569960E+00  0.290363384530E+00
  0.267907172749E+00  0.246163963477E+00  0.225215283304E+00  0.205133419595E+00  0.185981468564E+00
  0.167813151295E+00
 ae wavefunction
  0.271582005413E-03  0.280377567139E-03  0.289457770169E-03  0.298831812102E-03  0.308509186839E-03
  0.318499694084E-03  0.328813449127E-03  0.339460892930E-03  0.350452802551E-03  0.361800301866E-03
  0.373514872662E-03  0.385608366046E-03  0.398093014245E-03  0.410981442740E-03  0.424286682813E-03
  0.438022184470E-03  0.452201829760E-03  0.466839946538E-03  0.481951322621E-03  0.497551220417E-03
  0.513655391990E-03  0.530280094600E-03  0.547442106717E-03  0.565158744547E-03  0.583447879053E-03
  0.602327953508E-03  0.621818001589E-03  0.641937666028E-03  0.662707217838E-03  0.684147576117E-03
  0.706280328474E-03  0.729127752070E-03  0.752712835294E-03  0.777059300115E-03  0.802191625093E-03
  0.828135069098E-03  0.854915695744E-03  0.882560398552E-03  0.911096926877E-03  0.940553912604E-03
  0.970960897648E-03  0.100234836226E-02  0.103474775421E-02  0.106819151876E-02  0.110271312960E-02
  0.113834712065E-02  0.117512911881E-02  0.121309587763E-02  0.125228531204E-02  0.129273653396E-02
  0.133448988906E-02  0.137758699450E-02  0.142207077777E-02  0.146798551664E-02  0.151537688020E-02
  0.156429197115E-02  0.161477936912E-02  0.166688917536E-02  0.172067305856E-02  0.177618430191E-02
  0.183347785159E-02  0.189261036634E-02  0.195364026867E-02  0.201662779705E-02  0.208163505990E-02
  0.214872609065E-02  0.221796690445E-02  0.228942555624E-02  0.236317220032E-02  0.243927915148E-02
  0.251782094757E-02  0.259887441367E-02  0.268251872782E-02  0.276883548835E-02  0.285790878272E-02
  0.294982525814E-02  0.304467419364E-02  0.314254757389E-02  0.324354016461E-02  0.334774958968E-02
  0.345527640981E-02  0.356622420299E-02  0.368069964647E-02  0.379881260045E-02  0.392067619334E-02
  0.404640690870E-02  0.417612467371E-02  0.430995294923E-02  0.444801882136E-02  0.459045309447E-02
  0.473739038588E-02  0.488896922154E-02  0.504533213341E-02  0.520662575792E-02  0.537300093556E-02
  0.554461281184E-02  0.572162093878E-02  0.590418937785E-02  0.609248680310E-02  0.628668660537E-02
  0.648696699667E-02  0.669351111508E-02  0.690650712958E-02  0.712614834492E-02  0.735263330627E-02
  0.758616590306E-02  0.782695547237E-02  0.807521690098E-02  0.833117072616E-02  0.859504323473E-02
  0.886706656000E-02  0.914747877630E-02  0.943652399056E-02  0.973445243058E-02  0.100415205294E-01
  0.103579910056E-01  0.106841329378E-01  0.110202218352E-01  0.113665397000E-01  0.117233750843E-01
  0.120910231390E-01  0.124697856538E-01  0.128599710883E-01  0.132618945927E-01  0.136758780174E-01
  0.141022499096E-01  0.145413454978E-01  0.149935066598E-01  0.154590818767E-01  0.159384261681E-01
  0.164319010095E-01  0.169398742287E-01  0.174627198809E-01  0.180008180997E-01  0.185545549228E-01
  0.191243220900E-01  0.197105168120E-01  0.203135415071E-01  0.209338035042E-01  0.215717147088E-01
  0.222276912306E-01  0.229021529687E-01  0.235955231521E-01  0.243082278334E-01  0.250406953300E-01
  0.257933556128E-01  0.265666396361E-01  0.273609786058E-01  0.281768031839E-01  0.290145426217E-01
  0.298746238211E-01  0.307574703168E-01  0.316635011769E-01  0.325931298159E-01  0.335467627151E-01
  0.345247980464E-01  0.355276241925E-01  0.365556181597E-01  0.376091438762E-01  0.386885503713E-01
  0.397941698277E-01  0.409263155031E-01  0.420852795129E-01  0.432713304677E-01  0.444847109606E-01
  0.457256348957E-01  0.469942846524E-01  0.482908080786E-01  0.496153153047E-01  0.509678753746E-01
  0.523485126834E-01  0.537572032193E-01  0.551938705992E-01  0.566583818956E-01  0.581505432466E-01
  0.596700952448E-01  0.612167081000E-01  0.627899765696E-01  0.643894146575E-01  0.660144500710E-01
  0.676644184424E-01  0.693385573055E-01  0.710359998342E-01  0.727557683386E-01  0.744967675257E-01
  0.762577775252E-01  0.780374466889E-01  0.798342841707E-01  0.816466522966E-01  0.834727587379E-01
  0.853106485028E-01  0.871581957632E-01  0.890130955387E-01  0.908728552613E-01  0.927347862493E-01
  0.945959951215E-01  0.964533751891E-01  0.983035978634E-01  0.100143104127E+00  0.101968096119E+00
  0.103774528884E+00  0.105558102358E+00  0.107314253646E+00  0.109038149675E+00  0.110724680296E+00
  0.112368451924E+00  0.113963781815E+00  0.115504693072E+00  0.116984910498E+00  0.118397857408E+00
  0.119736653523E+00  0.120994114080E+00  0.122162750300E+00  0.123234771356E+00  0.124202087996E+00
  0.125056317992E+00  0.125788793563E+00  0.126390570973E+00  0.126852442462E+00  0.127164950706E+00
  0.127318405991E+00  0.127302906295E+00  0.127108360468E+00  0.126724514702E+00  0.126140982483E+00
  0.125347278214E+00  0.124332854678E+00  0.123087144520E+00  0.121599605908E+00  0.119859772501E+00
  0.117857307863E+00  0.115582064418E+00  0.113024147001E+00  0.110173981078E+00  0.107022385606E+00
  0.103560650512E+00  0.997806186976E-01  0.956747724404E-01  0.912363239855E-01  0.864593100882E-01
  0.813386901775E-01  0.758704477642E-01  0.700516946338E-01  0.638807772989E-01  0.573573851105E-01
  0.504826593476E-01  0.432593025244E-01  0.356916870565E-01  0.277859623234E-01  0.195501590264E-01
  0.109942895768E-01  0.213044303964E-02 -0.702712708952E-02 -0.164619242805E-01 -0.261551417686E-01
 -0.360856091058E-01 -0.462297545606E-01 -0.565615846472E-01 -0.670526804375E-01 -0.776722079106E-01
 -0.883869369212E-01 -0.991612616207E-01 -0.109957215885E+00 -0.120734481677E+00 -0.131450396164E+00
 -0.142059972637E+00 -0.152515957175E+00 -0.162768943087E+00 -0.172767556232E+00 -0.182458708931E+00
 -0.191787906136E+00 -0.200699582080E+00 -0.209137450413E+00 -0.217044859889E+00 -0.224365155473E+00
 -0.231042047694E+00 -0.237019992445E+00 -0.242244581002E+00 -0.246662937419E+00 -0.250224118609E+00
 -0.252879511430E+00 -0.254583220836E+00 -0.255292443464E+00 -0.254967821514E+00 -0.253573772590E+00
 -0.251078791800E+00 -0.247455723160E+00 -0.242681998139E+00 -0.236739839768E+00 -0.229616431477E+00
 -0.221304050467E+00 -0.211800165973E+00 -0.201107503405E+00 -0.189234075681E+00 -0.176193183521E+00
 -0.162003386686E+00 -0.146688448027E+00 -0.130277252489E+00 -0.112803702636E+00 -0.943065921508E-01
 -0.748294581936E-01 -0.544204130582E-01 -0.331319550115E-01 -0.110207577998E-01  0.118525619036E-01
  0.354236996724E-01  0.596249412882E-01  0.843854622597E-01  0.109631646062E+00  0.135287415734E+00
  0.161274570639E+00  0.187513117349E+00  0.213921581395E+00  0.240417285913E+00  0.266916585153E+00
  0.293335044550E+00  0.319587568781E+00  0.345588486731E+00  0.371251615305E+00  0.396490332432E+00
  0.421217696721E+00  0.445346655673E+00  0.468790390747E+00  0.491462865558E+00  0.513279686598E+00
  0.534159463464E+00  0.554025948719E+00  0.572811250668E+00  0.590460119653E+00  0.606934393504E+00
  0.622215087041E+00  0.636298272392E+00  0.649182235189E+00  0.660849303316E+00  0.671252529611E+00
  0.680315963075E+00  0.687946507002E+00  0.694047921891E+00  0.698530305941E+00  0.701314436614E+00
  0.702333142489E+00  0.701531671402E+00  0.698868111807E+00  0.694314203830E+00  0.687856635321E+00
  0.679498596565E+00  0.669261531412E+00  0.657186708473E+00  0.643336451188E+00  0.627794661850E+00
  0.610666423081E+00  0.592076615451E+00  0.572167476246E+00  0.551095338928E+00  0.529026837797E+00
  0.506134859826E+00  0.482594572622E+00  0.458579826885E+00  0.434260026867E+00  0.409797635451E+00
  0.385346319698E+00  0.361049720813E+00  0.337040786222E+00  0.313441569960E+00  0.290363384530E+00
  0.267907172749E+00  0.246163963477E+00  0.225215283304E+00  0.205133419595E+00  0.185981468564E+00
  0.167813151295E+00
 pseudo wavefunction
  0.357513896009E-04  0.369139356131E-04  0.381142847227E-04  0.393536661920E-04  0.406333492561E-04
  0.419546444227E-04  0.433189048134E-04  0.447275275505E-04  0.461819551870E-04  0.476836771840E-04
  0.492342314365E-04  0.508352058478E-04  0.524882399560E-04  0.541950266128E-04  0.559573137174E-04
  0.577769060062E-04  0.596556669012E-04  0.615955204184E-04  0.635984531379E-04  0.656665162386E-04
  0.678018275984E-04  0.700065739638E-04  0.722830131885E-04  0.746334765463E-04  0.770603711182E-04
  0.795661822575E-04  0.821534761352E-04  0.848249023677E-04  0.875831967307E-04  0.904311839605E-04
  0.933717806467E-04  0.964079982196E-04  0.995429460338E-04  0.102779834552E-03  0.106121978635E-03
  0.109572800932E-03  0.113135835392E-03  0.116814730876E-03  0.120613254899E-03  0.124535297487E-03
  0.128584875160E-03  0.132766135043E-03  0.137083359120E-03  0.141540968611E-03  0.146143528507E-03
  0.150895752239E-03  0.155802506509E-03  0.160868816272E-03  0.166099869883E-03  0.171501024412E-03
  0.177077811125E-03  0.182835941154E-03  0.188781311345E-03  0.194920010295E-03  0.201258324587E-03
  0.207802745231E-03  0.214559974310E-03  0.221536931845E-03  0.228740762878E-03  0.236178844795E-03
  0.243858794877E-03  0.251788478103E-03  0.259976015205E-03  0.268429790984E-03  0.277158462898E-03
  0.286170969927E-03  0.295476541729E-03  0.305084708093E-03  0.315005308698E-03  0.325248503189E-03
  0.335824781587E-03  0.346744975028E-03  0.358020266856E-03  0.369662204080E-03  0.381682709198E-03
  0.394094092408E-03  0.406909064216E-03  0.420140748457E-03  0.433802695731E-03  0.447908897288E-03
  0.462473799353E-03  0.477512317928E-03  0.493039854064E-03  0.509072309639E-03  0.525626103646E-03
  0.542718189010E-03  0.560366069953E-03  0.578587819924E-03  0.597402100110E-03  0.616828178556E-03
  0.636885949900E-03  0.657595955751E-03  0.678979405736E-03  0.701058199222E-03  0.723854947757E-03
  0.747392998230E-03  0.771696456792E-03  0.796790213552E-03  0.822699968081E-03  0.849452255737E-03
  0.877074474860E-03  0.905594914845E-03  0.935042785123E-03  0.965448245102E-03  0.996842435064E-03
  0.102925750809E-02  0.106272666299E-02  0.109728417836E-02  0.113296544769E-02  0.116980701565E-02
  0.120784661557E-02  0.124712320809E-02  0.128767702112E-02  0.132954959110E-02  0.137278380555E-02
  0.141742394709E-02  0.146351573885E-02  0.151110639132E-02  0.156024465084E-02  0.161098084956E-02
  0.166336695710E-02  0.171745663387E-02  0.177330528614E-02  0.183097012292E-02  0.189051021464E-02
  0.195198655387E-02  0.201546211787E-02  0.208100193333E-02  0.214867314316E-02  0.221854507543E-02
  0.229068931468E-02  0.236517977545E-02  0.244209277829E-02  0.252150712828E-02  0.260350419604E-02
  0.268816800151E-02  0.277558530041E-02  0.286584567358E-02  0.295904161925E-02  0.305526864833E-02
  0.315462538293E-02  0.325721365800E-02  0.336313862643E-02  0.347250886764E-02  0.358543649963E-02
  0.370203729494E-02  0.382243080029E-02  0.394674046034E-02  0.407509374543E-02  0.420762228371E-02
  0.434446199759E-02  0.448575324484E-02  0.463164096432E-02  0.478227482671E-02  0.493780939025E-02
  0.509840426173E-02  0.526422426297E-02  0.543543960291E-02  0.561222605557E-02  0.579476514403E-02
  0.598324433077E-02  0.617785721451E-02  0.637880373377E-02  0.658629037755E-02  0.680053040322E-02
  0.702174406209E-02  0.725015883278E-02  0.748600966280E-02  0.772953921871E-02  0.798099814501E-02
  0.824064533240E-02  0.850874819555E-02  0.878558296089E-02  0.907143496485E-02  0.936659896299E-02
  0.967137945040E-02  0.998609099403E-02  0.103110585773E-01  0.106466179579E-01  0.109931160386E-01
  0.113509112527E-01  0.117203739643E-01  0.121018868838E-01  0.124958454998E-01  0.129026585284E-01
  0.133227483798E-01  0.137565516450E-01  0.142045196009E-01  0.146671187374E-01  0.151448313065E-01
  0.156381558939E-01  0.161476080161E-01  0.166737207431E-01  0.172170453485E-01  0.177781519889E-01
  0.183576304142E-01  0.189560907101E-01  0.195741640765E-01  0.202125036413E-01  0.208717853153E-01
  0.215527086870E-01  0.222559979642E-01  0.229824029612E-01  0.237327001384E-01  0.245076936957E-01
  0.253082167239E-01  0.261351324192E-01  0.269893353639E-01  0.278717528792E-01  0.287833464550E-01
  0.297251132629E-01  0.306980877575E-01  0.317033433749E-01  0.327419943338E-01  0.338151975481E-01
  0.349241546606E-01  0.360701142058E-01  0.372543739141E-01  0.384782831669E-01  0.397432456167E-01
  0.410507219849E-01  0.424022330519E-01  0.437993628562E-01  0.452437621197E-01  0.467371519179E-01
  0.482813276167E-01  0.498781630975E-01  0.515296152956E-01  0.532377290790E-01  0.550046424965E-01
  0.568325924267E-01  0.587239206622E-01  0.606810804677E-01  0.627066436508E-01  0.648033081908E-01
  0.669739064736E-01  0.692214141832E-01  0.715489599075E-01  0.739598355171E-01  0.764575073843E-01
  0.790456285119E-01  0.817280516478E-01  0.845088434667E-01  0.873922999070E-01  0.903829627566E-01
  0.934856375870E-01  0.967054131421E-01  0.100047682297E+00  0.103518164701E+00  0.107122931243E+00
  0.110868430453E+00  0.114761516995E+00  0.118809482393E+00  0.123020088119E+00  0.127401601228E+00
  0.131962832653E+00  0.136713178349E+00  0.141662663406E+00  0.146821989294E+00  0.152202584358E+00
  0.157816657689E+00  0.163677256466E+00  0.169798326830E+00  0.176194778329E+00  0.182882551910E+00
  0.189878691383E+00  0.197201418202E+00  0.204870209314E+00  0.212905877730E+00  0.221330655295E+00
  0.230168277020E+00  0.239444066090E+00  0.249185018467E+00  0.259419885683E+00  0.270179254119E+00
  0.281495618668E+00  0.293403448198E+00  0.305939239737E+00  0.319141557645E+00  0.333051053365E+00
  0.347710460491E+00  0.363164558988E+00  0.379460101304E+00  0.396645691954E+00  0.414771610776E+00
  0.433889568579E+00  0.454052382224E+00  0.475313554395E+00  0.497726741291E+00  0.521345089410E+00
  0.546220420320E+00  0.572402240048E+00  0.599936547336E+00  0.628864412778E+00  0.659220298727E+00
  0.691030088019E+00  0.724308788277E+00  0.759057877915E+00  0.795262260344E+00  0.832886794681E+00
  0.871872374788E+00  0.912131534389E+00  0.953543564856E+00  0.995949144801E+00  0.103914449766E+01
  0.108287511594E+01  0.112682911972E+01  0.117063035360E+01  0.121383137097E+01  0.125590650969E+01
  0.129624532777E+01  0.133414674392E+01  0.136881431490E+01  0.139935317841E+01  0.142476929598E+01
  0.144397174083E+01  0.145577888579E+01  0.145892944883E+01  0.145209943768E+01  0.143392608553E+01
  0.140303986957E+01  0.135810562953E+01  0.129787362727E+01  0.122124108007E+01  0.112732422514E+01
  0.101554029692E+01  0.885697890921E+00  0.738093026186E+00  0.573618007034E+00  0.393903676411E+00
  0.201235094287E+00 -0.149192156840E-02  0.000000000000E+00  0.000000000000E+00  0.000000000000E+00
  0.000000000000E+00  0.000000000000E+00  0.000000000000E+00  0.000000000000E+00  0.000000000000E+00
  0.000000000000E+00  0.000000000000E+00  0.000000000000E+00  0.000000000000E+00  0.000000000000E+00
  0.000000000000E+00  0.000000000000E+00  0.000000000000E+00  0.000000000000E+00  0.000000000000E+00
  0.000000000000E+00  0.000000000000E+00  0.000000000000E+00  0.000000000000E+00  0.000000000000E+00
  0.000000000000E+00  0.000000000000E+00  0.000000000000E+00  0.000000000000E+00  0.000000000000E+00
  0.000000000000E+00  0.000000000000E+00  0.000000000000E+00  0.000000000000E+00  0.000000000000E+00
  0.000000000000E+00  0.000000000000E+00  0.000000000000E+00  0.000000000000E+00  0.000000000000E+00
  0.000000000000E+00
 ae wavefunction
  0.103674531167E-02  0.107032175251E-02  0.110498479147E-02  0.114076953973E-02  0.117771223957E-02
  0.121585030066E-02  0.125522233741E-02  0.129586820744E-02  0.133782905139E-02  0.138114733387E-02
  0.142586688578E-02  0.147203294786E-02  0.151969221577E-02  0.156889288636E-02  0.161968470562E-02
  0.167211901797E-02  0.172624881715E-02  0.178212879869E-02  0.183981541401E-02  0.189936692626E-02
  0.196084346779E-02  0.202430709950E-02  0.208982187200E-02  0.215745388862E-02  0.222727137047E-02
  0.229934472338E-02  0.237374660702E-02  0.245055200607E-02  0.252983830364E-02  0.261168535683E-02
  0.269617557474E-02  0.278339399878E-02  0.287342838542E-02  0.296636929149E-02  0.306231016207E-02
  0.316134742100E-02  0.326358056417E-02  0.336911225556E-02  0.347804842622E-02  0.359049837621E-02
  0.370657487952E-02  0.382639429221E-02  0.395007666366E-02  0.407774585118E-02  0.420952963800E-02
  0.434555985467E-02  0.448597250406E-02  0.463090789002E-02  0.478051074970E-02  0.493493038981E-02
  0.509432082670E-02  0.525884093052E-02  0.542865457352E-02  0.560393078241E-02  0.578484389529E-02
  0.597157372273E-02  0.616430571347E-02  0.636323112482E-02  0.656854719761E-02  0.678045733590E-02
  0.699917129196E-02  0.722490535563E-02  0.745788254970E-02  0.769833282918E-02  0.794649328741E-02
  0.820260836618E-02  0.846693007227E-02  0.873971819910E-02  0.902124055411E-02  0.931177319207E-02
  0.961160065404E-02  0.992101621221E-02  0.102403221209E-01  0.105698298733E-01  0.109098604649E-01
  0.112607446621E-01  0.116228232782E-01  0.119964474546E-01  0.123819789490E-01  0.127797904295E-01
  0.131902657749E-01  0.136138003821E-01  0.140508014785E-01  0.145016884418E-01  0.149668931254E-01
  0.154468601902E-01  0.159420474421E-01  0.164529261760E-01  0.169799815252E-01  0.175237128163E-01
  0.180846339307E-01  0.186632736700E-01  0.192601761271E-01  0.198759010624E-01  0.205110242836E-01
  0.211661380315E-01  0.218418513665E-01  0.225387905621E-01  0.232575994983E-01  0.239989400588E-01
  0.247634925299E-01  0.255519560005E-01  0.263650487617E-01  0.272035087078E-01  0.280680937342E-01
  0.289595821350E-01  0.298787729961E-01  0.308264865852E-01  0.318035647360E-01  0.328108712256E-01
  0.338492921446E-01  0.349197362572E-01  0.360231353500E-01  0.371604445692E-01  0.383326427411E-01
  0.395407326778E-01  0.407857414629E-01  0.420687207163E-01  0.433907468348E-01  0.447529212069E-01
  0.461563703980E-01  0.476022463026E-01  0.490917262615E-01  0.506260131392E-01  0.522063353584E-01
  0.538339468866E-01  0.555101271730E-01  0.572361810264E-01  0.590134384358E-01  0.608432543206E-01
  0.627270082125E-01  0.646661038575E-01  0.666619687357E-01  0.687160534875E-01  0.708298312459E-01
  0.730047968599E-01  0.752424660073E-01  0.775443741847E-01  0.799120755669E-01  0.823471417271E-01
  0.848511602068E-01  0.874257329253E-01  0.900724744185E-01  0.927930098947E-01  0.955889730944E-01
  0.984620039428E-01  0.101413745982E+00  0.104445843566E+00  0.107559938804E+00  0.110757668243E+00
  0.114040659263E+00  0.117410526177E+00  0.120868866010E+00  0.124417253949E+00  0.128057238431E+00
  0.131790335870E+00  0.135618024972E+00  0.139541740651E+00  0.143562867498E+00  0.147682732788E+00
  0.151902599018E+00  0.156223655915E+00  0.160647011933E+00  0.165173685185E+00  0.169804593789E+00
  0.174540545611E+00  0.179382227381E+00  0.184330193133E+00  0.189384851975E+00  0.194546455140E+00
  0.199815082296E+00  0.205190627105E+00  0.210672781980E+00  0.216261022041E+00  0.221954588234E+00
  0.227752469589E+00  0.233653384617E+00  0.239655761796E+00  0.245757719167E+00  0.251957042994E+00
  0.258251165510E+00  0.264637141714E+00  0.271111625242E+00  0.277670843300E+00  0.284310570680E+00
  0.291026102856E+00  0.297812228205E+00  0.304663199367E+00  0.311572703777E+00  0.318533833436E+00
  0.325539053958E+00  0.332580172962E+00  0.339648307909E+00  0.346733853443E+00  0.353826448373E+00
  0.360914942399E+00  0.367987362726E+00  0.375030880719E+00  0.382031778775E+00  0.388975417602E+00
  0.395846204122E+00  0.402627560236E+00  0.409301892705E+00  0.415850564438E+00  0.422253867495E+00
  0.428490998149E+00  0.434540034355E+00  0.440377916042E+00  0.445980428642E+00  0.451322190307E+00
  0.456376643305E+00  0.461116050117E+00  0.465511494767E+00  0.469532889981E+00  0.473148990782E+00
  0.476327415147E+00  0.479034672412E+00  0.481236200120E+00  0.482896410014E+00  0.483978743937E+00
  0.484445740395E+00  0.484259112553E+00  0.483379838459E+00  0.481768264275E+00  0.479384221302E+00
  0.476187157607E+00  0.472136284940E+00  0.467190741760E+00  0.461309772964E+00  0.454452927041E+00
  0.446580271138E+00  0.437652624603E+00  0.427631811309E+00  0.416480931113E+00  0.404164650514E+00
  0.390649512544E+00  0.375904265677E+00  0.359900211372E+00  0.342611569664E+00  0.324015861985E+00
  0.304094310119E+00  0.282832250009E+00  0.260219558777E+00  0.236251093106E+00  0.210927136804E+00
  0.184253855054E+00  0.156243752539E+00  0.126916132225E+00  0.962975511409E-01  0.644222689520E-01
  0.313326844135E-01 -0.292024603891E-02 -0.382766143371E-01 -0.746671993660E-01 -0.112013146927E+00
 -0.150225700372E+00 -0.189205990247E+00 -0.228844888130E+00 -0.269022923550E+00 -0.309610253674E+00
 -0.350466665355E+00 -0.391441582832E+00 -0.432374057832E+00 -0.473092736529E+00 -0.513415828956E+00
 -0.553151142314E+00 -0.592096265953E+00 -0.630038995219E+00 -0.666758045986E+00 -0.702024051848E+00
 -0.735600782167E+00 -0.767246499509E+00 -0.796715394636E+00 -0.823759073103E+00 -0.848128097786E+00
 -0.869573603113E+00 -0.887848994169E+00 -0.902711734736E+00 -0.913925218353E+00 -0.921260709885E+00
 -0.924499341609E+00 -0.923434147407E+00 -0.917872120256E+00 -0.907636280448E+00 -0.892567745537E+00
 -0.872527795625E+00 -0.847399930724E+00 -0.817091920045E+00 -0.781537845144E+00 -0.740700141644E+00
 -0.694571645877E+00 -0.643177654312E+00 -0.586578004594E+00 -0.524869186627E+00 -0.458186491439E+00
 -0.386706203398E+00 -0.310647837216E+00 -0.230276417270E+00 -0.145904789190E+00 -0.578959463583E-01
  0.333346560128E-01  0.127316837351E+00  0.223523529228E+00  0.321368777376E+00  0.420205985371E+00
  0.519326491262E+00  0.617958581079E+00  0.715267057598E+00  0.810353494585E+00  0.902257320802E+00
  0.989957893830E+00  0.107237774445E+01  0.114838720077E+01  0.121681064086E+01  0.127643467591E+01
  0.132601862363E+01  0.136430771100E+01  0.139004949237E+01  0.140201402335E+01  0.139901832871E+01
  0.137995566017E+01  0.134382994283E+01  0.128979566489E+01  0.121720328371E+01  0.112564999927E+01
  0.101503543261E+01  0.885621210180E+00  0.738092492242E+00  0.573618007034E+00  0.393903676411E+00
  0.201235094287E+00 -0.149192156840E-02  0.000000000000E+00  0.000000000000E+00  0.000000000000E+00
  0.000000000000E+00  0.000000000000E+00  0.000000000000E+00  0.000000000000E+00  0.000000000000E+00
  0.000000000000E+00  0.000000000000E+00  0.000000000000E+00  0.000000000000E+00  0.000000000000E+00
  0.000000000000E+00  0.000000000000E+00  0.000000000000E+00  0.000000000000E+00  0.000000000000E+00
  0.000000000000E+00  0.000000000000E+00  0.000000000000E+00  0.000000000000E+00  0.000000000000E+00
  0.000000000000E+00  0.000000000000E+00  0.000000000000E+00  0.000000000000E+00  0.000000000000E+00
  0.000000000000E+00  0.000000000000E+00  0.000000000000E+00  0.000000000000E+00  0.000000000000E+00
  0.000000000000E+00  0.000000000000E+00  0.000000000000E+00  0.000000000000E+00  0.000000000000E+00
  0.000000000000E+00
 End of Dataset
  PAW_PBE H 15Jun2001                    
   1.00000000000000     
 parameters from PSCTR are:
   VRHFIN =H: ultrasoft test
   LEXCH  = PE
   EATOM  =    12.4884 eV,    0.9179 Ry

   TITEL  = PAW_PBE H 15Jun2001
   LULTRA =        F    use ultrasoft PP ?
   IUNSCR =        0    unscreen: 0-lin 1-nonlin 2-no
   RPACOR =    0.000    partial core radius
   POMASS =    1.000; ZVAL   =    1.000    mass and valenz
   RCORE  =    1.100    outmost cutoff radius
   RWIGS  =    0.700; RWIGS  =    0.370    wigner-seitz radius (au A)
   ENMAX  =  250.000; ENMIN  =  200.000 eV
   RCLOC  =    0.701    cutoff for local pot
   LCOR   =        T    correct aug charges
   LPAW   =        T    paw PP
   EAUG   =  400.000
   RMAX   =    1.123    core radius for proj-oper
   RAUG   =    1.200    factor for augmentation sphere
   RDEP   =    1.112    radius for radial grids
   RDEPT  =    0.926    core radius for aug-charge
 
   Atomic configuration
    2 entries
     n  l   j            E        occ.
     1  0  0.50        -6.4927   1.0000
     2  1  0.50        -3.4015   0.0000
   Description
     l       E           TYP  RCUT    TYP  RCUT
     0     -6.4927494     23  1.100
     0      6.8029130     23  1.100
     1     -4.0817478     23  1.100
   Error from kinetic energy argument (eV)
   NDATA  =      100
   STEP   =   20.000   1.050
  5.77      5.50      5.37      5.11      4.99      4.75      4.52      4.40
  4.19      3.98      3.88      3.68      3.49      3.31      3.14      2.98
  2.83      2.68      2.54      2.35      2.22      2.11      1.94      1.84
  1.74      1.61      1.48      1.40      1.29      1.19      1.09      1.01
 0.925     0.851     0.782     0.719     0.642     0.590     0.526     0.482
 0.430     0.382     0.339     0.301     0.267     0.236     0.209     0.178
 0.157     0.133     0.113     0.988E-01 0.832E-01 0.697E-01 0.562E-01 0.467E-01
 0.386E-01 0.305E-01 0.239E-01 0.186E-01 0.143E-01 0.109E-01 0.820E-02 0.580E-02
 0.425E-02 0.291E-02 0.195E-02 0.130E-02 0.808E-03 0.544E-03 0.368E-03 0.278E-03
 0.239E-03 0.227E-03 0.225E-03 0.224E-03 0.218E-03 0.204E-03 0.181E-03 0.156E-03
 0.127E-03 0.983E-04 0.735E-04 0.520E-04 0.369E-04 0.274E-04 0.225E-04 0.204E-04
 0.201E-04 0.200E-04 0.193E-04 0.178E-04 0.151E-04 0.121E-04 0.914E-05 0.676E-05
 0.512E-05 0.437E-05 0.412E-05 0.410E-05
END of PSCTR-controll parameters
 local part
   170.075338972103     
  0.24361675E+01  0.24358438E+01  0.24348697E+01  0.24332467E+01  0.24309759E+01
  0.24280585E+01  0.24244962E+01  0.24202910E+01  0.24154452E+01  0.24099615E+01
  0.24038429E+01  0.23970925E+01  0.23897140E+01  0.23817112E+01  0.23730884E+01
  0.23638500E+01  0.23540009E+01  0.23435463E+01  0.23324918E+01  0.23208434E+01
  0.23086076E+01  0.22957912E+01  0.22824016E+01  0.22684466E+01  0.22539345E+01
  0.22388742E+01  0.22232749E+01  0.22071466E+01  0.21904995E+01  0.21733446E+01
  0.21556932E+01  0.21375571E+01  0.21189488E+01  0.20998810E+01  0.20803670E+01
  0.20604206E+01  0.20400561E+01  0.20192881E+01  0.19981317E+01  0.19766025E+01
  0.19547164E+01  0.19324900E+01  0.19099398E+01  0.18870833E+01  0.18639378E+01
  0.18405213E+01  0.18168520E+01  0.17929483E+01  0.17688290E+01  0.17445131E+01
  0.17200197E+01  0.16953681E+01  0.16705779E+01  0.16456684E+01  0.16206593E+01
  0.15955702E+01  0.15704206E+01  0.15452301E+01  0.15200181E+01  0.14948040E+01
  0.14696067E+01  0.14444455E+01  0.14193389E+01  0.13943054E+01  0.13693634E+01
  0.13445305E+01  0.13198243E+01  0.12952620E+01  0.12708602E+01  0.12466351E+01
  0.12226024E+01  0.11987774E+01  0.11751747E+01  0.11518084E+01  0.11286919E+01
  0.11058381E+01  0.10832593E+01  0.10609670E+01  0.10389722E+01  0.10172850E+01
  0.99591506E+00  0.97487120E+00  0.95416158E+00  0.93379367E+00  0.91377423E+00
  0.89410930E+00  0.87480424E+00  0.85586371E+00  0.83729166E+00  0.81909138E+00
  0.80126545E+00  0.78381581E+00  0.76674374E+00  0.75004987E+00  0.73373423E+00
  0.71779623E+00  0.70223469E+00  0.68704790E+00  0.67223359E+00  0.65778899E+00
  0.64371083E+00  0.62999539E+00  0.61663851E+00  0.60363564E+00  0.59098183E+00
  0.57867178E+00  0.56669988E+00  0.55506021E+00  0.54374657E+00  0.53275254E+00
  0.52207146E+00  0.51169647E+00  0.50162059E+00  0.49183665E+00  0.48233738E+00
  0.47311545E+00  0.46416343E+00  0.45547387E+00  0.44703928E+00  0.43885221E+00
  0.43090520E+00  0.42319086E+00  0.41570186E+00  0.40843093E+00  0.40137093E+00
  0.39451480E+00  0.38785563E+00  0.38138662E+00  0.37510113E+00  0.36899267E+00
  0.36305492E+00  0.35728172E+00  0.35166708E+00  0.34620521E+00  0.34089048E+00
  0.33571746E+00  0.33068091E+00  0.32577576E+00  0.32099717E+00  0.31634046E+00
  0.31180113E+00  0.30737491E+00  0.30305766E+00  0.29884547E+00  0.29473457E+00
  0.29072138E+00  0.28680248E+00  0.28297461E+00  0.27923465E+00  0.27557964E+00
  0.27200675E+00  0.26851329E+00  0.26509669E+00  0.26175448E+00  0.25848433E+00
  0.25528399E+00  0.25215132E+00  0.24908428E+00  0.24608088E+00  0.24313924E+00
  0.24025756E+00  0.23743407E+00  0.23466710E+00  0.23195502E+00  0.22929625E+00
  0.22668928E+00  0.22413261E+00  0.22162480E+00  0.21916444E+00  0.21675016E+00
  0.21438060E+00  0.21205445E+00  0.20977041E+00  0.20752719E+00  0.20532354E+00
  0.20315824E+00  0.20103005E+00  0.19893780E+00  0.19688029E+00  0.19485638E+00
  0.19286493E+00  0.19090482E+00  0.18897497E+00  0.18707430E+00  0.18520178E+00
  0.18335637E+00  0.18153710E+00  0.17974299E+00  0.17797310E+00  0.17622652E+00
  0.17450237E+00  0.17279980E+00  0.17111800E+00  0.16945618E+00  0.16781359E+00
  0.16618952E+00  0.16458329E+00  0.16299427E+00  0.16142185E+00  0.15986548E+00
  0.15832464E+00  0.15679885E+00  0.15528768E+00  0.15379074E+00  0.15230767E+00
  0.15083817E+00  0.14938195E+00  0.14793880E+00  0.14650851E+00  0.14509094E+00
  0.14368594E+00  0.14229345E+00  0.14091340E+00  0.13954576E+00  0.13819055E+00
  0.13684780E+00  0.13551756E+00  0.13419992E+00  0.13289498E+00  0.13160287E+00
  0.13032374E+00  0.12905775E+00  0.12780507E+00  0.12656590E+00  0.12534042E+00
  0.12412885E+00  0.12293139E+00  0.12174826E+00  0.12057967E+00  0.11942583E+00
  0.11828694E+00  0.11716320E+00  0.11605479E+00  0.11496190E+00  0.11388469E+00
  0.11282332E+00  0.11177791E+00  0.11074859E+00  0.10973545E+00  0.10873859E+00
  0.10775806E+00  0.10679390E+00  0.10584613E+00  0.10491475E+00  0.10399974E+00
  0.10310104E+00  0.10221858E+00  0.10135227E+00  0.10050197E+00  0.99667555E-01
  0.98848839E-01  0.98045629E-01  0.97257704E-01  0.96484823E-01  0.95726718E-01
  0.94983104E-01  0.94253671E-01  0.93538094E-01  0.92836028E-01  0.92147111E-01
  0.91470966E-01  0.90807204E-01  0.90155420E-01  0.89515201E-01  0.88886123E-01
  0.88267755E-01  0.87659657E-01  0.87061387E-01  0.86472496E-01  0.85892535E-01
  0.85321052E-01  0.84757597E-01  0.84201723E-01  0.83652985E-01  0.83110946E-01
  0.82575173E-01  0.82045245E-01  0.81520750E-01  0.81001287E-01  0.80486470E-01
  0.79975928E-01  0.79469303E-01  0.78966256E-01  0.78466466E-01  0.77969631E-01
  0.77475467E-01  0.76983711E-01  0.76494120E-01  0.76006474E-01  0.75520571E-01
  0.75036232E-01  0.74553301E-01  0.74071641E-01  0.73591139E-01  0.73111703E-01
  0.72633262E-01  0.72155768E-01  0.71679192E-01  0.71203528E-01  0.70728790E-01
  0.70255010E-01  0.69782241E-01  0.69310552E-01  0.68840032E-01  0.68370783E-01
  0.67902925E-01  0.67436589E-01  0.66971920E-01  0.66509072E-01  0.66048211E-01
  0.65589511E-01  0.65133151E-01  0.64679316E-01  0.64228197E-01  0.63779986E-01
  0.63334877E-01  0.62893064E-01  0.62454743E-01  0.62020103E-01  0.61589333E-01
  0.61162617E-01  0.60740132E-01  0.60322051E-01  0.59908537E-01  0.59499744E-01
  0.59095815E-01  0.58696886E-01  0.58303075E-01  0.57914494E-01  0.57531235E-01
  0.57153381E-01  0.56780996E-01  0.56414134E-01  0.56052829E-01  0.55697104E-01
  0.55346962E-01  0.55002395E-01  0.54663378E-01  0.54329872E-01  0.54001822E-01
  0.53679163E-01  0.53361812E-01  0.53049677E-01  0.52742651E-01  0.52440616E-01
  0.52143444E-01  0.51850995E-01  0.51563123E-01  0.51279668E-01  0.51000467E-01
  0.50725348E-01  0.50454134E-01  0.50186641E-01  0.49922684E-01  0.49662075E-01
  0.49404623E-01  0.49150137E-01  0.48898429E-01  0.48649311E-01  0.48402597E-01
  0.48158108E-01  0.47915668E-01  0.47675106E-01  0.47436260E-01  0.47198973E-01
  0.46963097E-01  0.46728493E-01  0.46495030E-01  0.46262587E-01  0.46031053E-01
  0.45800326E-01  0.45570316E-01  0.45340942E-01  0.45112135E-01  0.44883837E-01
  0.44655999E-01  0.44428587E-01  0.44201573E-01  0.43974943E-01  0.43748692E-01
  0.43522826E-01  0.43297360E-01  0.43072319E-01  0.42847735E-01  0.42623650E-01
  0.42400112E-01  0.42177175E-01  0.41954901E-01  0.41733354E-01  0.41512605E-01
  0.41292727E-01  0.41073795E-01  0.40855886E-01  0.40639080E-01  0.40423455E-01
  0.40209090E-01  0.39996062E-01  0.39784448E-01  0.39574321E-01  0.39365753E-01
  0.39158811E-01  0.38953560E-01  0.38750058E-01  0.38548361E-01  0.38348518E-01
  0.38150573E-01  0.37954562E-01  0.37760516E-01  0.37568461E-01  0.37378413E-01
  0.37190382E-01  0.37004372E-01  0.36820380E-01  0.36638396E-01  0.36458402E-01
  0.36280375E-01  0.36104287E-01  0.35930102E-01  0.35757781E-01  0.35587280E-01
  0.35418549E-01  0.35251536E-01  0.35086184E-01  0.34922435E-01  0.34760227E-01
  0.34599497E-01  0.34440179E-01  0.34282209E-01  0.34125520E-01  0.33970045E-01
  0.33815720E-01  0.33662478E-01  0.33510257E-01  0.33358995E-01  0.33208634E-01
  0.33059119E-01  0.32910397E-01  0.32762419E-01  0.32615143E-01  0.32468527E-01
  0.32322539E-01  0.32177147E-01  0.32032328E-01  0.31888062E-01  0.31744334E-01
  0.31601137E-01  0.31458466E-01  0.31316321E-01  0.31174710E-01  0.31033641E-01
  0.30893129E-01  0.30753194E-01  0.30613857E-01  0.30475145E-01  0.30337085E-01
  0.30199711E-01  0.30063056E-01  0.29927157E-01  0.29792053E-01  0.29657782E-01
  0.29524387E-01  0.29391908E-01  0.29260386E-01  0.29129862E-01  0.29000376E-01
  0.28871967E-01  0.28744670E-01  0.28618520E-01  0.28493549E-01  0.28369784E-01
  0.28247251E-01  0.28125971E-01  0.28005961E-01  0.27887233E-01  0.27769796E-01
  0.27653654E-01  0.27538806E-01  0.27425247E-01  0.27312967E-01  0.27201953E-01
  0.27092184E-01  0.26983638E-01  0.26876288E-01  0.26770101E-01  0.26665042E-01
  0.26561073E-01  0.26458148E-01  0.26356223E-01  0.26255247E-01  0.26155169E-01
  0.26055933E-01  0.25957483E-01  0.25859760E-01  0.25762705E-01  0.25666256E-01
  0.25570355E-01  0.25474940E-01  0.25379951E-01  0.25285330E-01  0.25191021E-01
  0.25096967E-01  0.25003117E-01  0.24909420E-01  0.24815831E-01  0.24722305E-01
  0.24628804E-01  0.24535291E-01  0.24441734E-01  0.24348107E-01  0.24254385E-01
  0.24160552E-01  0.24066592E-01  0.23972497E-01  0.23878263E-01  0.23783890E-01
  0.23689383E-01  0.23594754E-01  0.23500017E-01  0.23405193E-01  0.23310304E-01
  0.23215381E-01  0.23120455E-01  0.23025564E-01  0.22930746E-01  0.22836046E-01
  0.22741509E-01  0.22647184E-01  0.22553120E-01  0.22459369E-01  0.22365983E-01
  0.22273017E-01  0.22180524E-01  0.22088556E-01  0.21997168E-01  0.21906411E-01
  0.21816337E-01  0.21726993E-01  0.21638428E-01  0.21550687E-01  0.21463813E-01
  0.21377844E-01  0.21292817E-01  0.21208765E-01  0.21125718E-01  0.21043701E-01
  0.20962735E-01  0.20882837E-01  0.20804018E-01  0.20726288E-01  0.20649647E-01
  0.20574096E-01  0.20499626E-01  0.20426227E-01  0.20353883E-01  0.20282575E-01
  0.20212277E-01  0.20142961E-01  0.20074596E-01  0.20007145E-01  0.19940570E-01
  0.19874829E-01  0.19809879E-01  0.19745671E-01  0.19682157E-01  0.19619288E-01
  0.19557010E-01  0.19495272E-01  0.19434019E-01  0.19373197E-01  0.19312752E-01
  0.19252631E-01  0.19192779E-01  0.19133145E-01  0.19073678E-01  0.19014330E-01
  0.18955052E-01  0.18895801E-01  0.18836535E-01  0.18777215E-01  0.18717807E-01
  0.18658276E-01  0.18598597E-01  0.18538743E-01  0.18478695E-01  0.18418436E-01
  0.18357952E-01  0.18297236E-01  0.18236282E-01  0.18175090E-01  0.18113662E-01
  0.18052006E-01  0.17990131E-01  0.17928052E-01  0.17865786E-01  0.17803353E-01
  0.17740776E-01  0.17678083E-01  0.17615302E-01  0.17552465E-01  0.17489605E-01
  0.17426758E-01  0.17363961E-01  0.17301252E-01  0.17238671E-01  0.17176257E-01
  0.17114051E-01  0.17052093E-01  0.16990421E-01  0.16929075E-01  0.16868092E-01
  0.16807509E-01  0.16747361E-01  0.16687679E-01  0.16628495E-01  0.16569837E-01
  0.16511731E-01  0.16454200E-01  0.16397265E-01  0.16340944E-01  0.16285251E-01
  0.16230198E-01  0.16175795E-01  0.16122045E-01  0.16068953E-01  0.16016516E-01
  0.15964731E-01  0.15913591E-01  0.15863086E-01  0.15813203E-01  0.15763925E-01
  0.15715233E-01  0.15667108E-01  0.15619524E-01  0.15572456E-01  0.15525877E-01
  0.15479757E-01  0.15434066E-01  0.15388772E-01  0.15343843E-01  0.15299247E-01
  0.15254950E-01  0.15210918E-01  0.15167120E-01  0.15123523E-01  0.15080096E-01
  0.15036808E-01  0.14993629E-01  0.14950531E-01  0.14907489E-01  0.14864477E-01
  0.14821471E-01  0.14778452E-01  0.14735401E-01  0.14692301E-01  0.14649137E-01
  0.14605900E-01  0.14562579E-01  0.14519170E-01  0.14475668E-01  0.14432074E-01
  0.14388389E-01  0.14344618E-01  0.14300768E-01  0.14256849E-01  0.14212873E-01
  0.14168854E-01  0.14124809E-01  0.14080754E-01  0.14036711E-01  0.13992698E-01
  0.13948738E-01  0.13904855E-01  0.13861071E-01  0.13817411E-01  0.13773899E-01
  0.13730559E-01  0.13687417E-01  0.13644497E-01  0.13601821E-01  0.13559414E-01
  0.13517297E-01  0.13475492E-01  0.13434017E-01  0.13392892E-01  0.13352133E-01
  0.13311754E-01  0.13271768E-01  0.13232186E-01  0.13193015E-01  0.13154262E-01
  0.13115931E-01  0.13078021E-01  0.13040533E-01  0.13003461E-01  0.12966801E-01
  0.12930543E-01  0.12894678E-01  0.12859191E-01  0.12824070E-01  0.12789297E-01
  0.12754855E-01  0.12720724E-01  0.12686882E-01  0.12653308E-01  0.12619978E-01
  0.12586868E-01  0.12553954E-01  0.12521209E-01  0.12488609E-01  0.12456127E-01
  0.12423738E-01  0.12391416E-01  0.12359137E-01  0.12326878E-01  0.12294614E-01
  0.12262325E-01  0.12229990E-01  0.12197591E-01  0.12165110E-01  0.12132533E-01
  0.12099848E-01  0.12067043E-01  0.12034110E-01  0.12001043E-01  0.11967838E-01
  0.11934493E-01  0.11901011E-01  0.11867393E-01  0.11833645E-01  0.11799774E-01
  0.11765791E-01  0.11731706E-01  0.11697535E-01  0.11663292E-01  0.11628994E-01
  0.11594661E-01  0.11560313E-01  0.11525972E-01  0.11491660E-01  0.11457402E-01
  0.11423222E-01  0.11389145E-01  0.11355197E-01  0.11321403E-01  0.11287788E-01
  0.11254378E-01  0.11221197E-01  0.11188268E-01  0.11155613E-01  0.11123255E-01
  0.11091211E-01  0.11059502E-01  0.11028142E-01  0.10997147E-01  0.10966530E-01
  0.10936299E-01  0.10906465E-01  0.10877032E-01  0.10848006E-01  0.10819387E-01
  0.10791175E-01  0.10763367E-01  0.10735959E-01  0.10708941E-01  0.10682306E-01
  0.10656041E-01  0.10630132E-01  0.10604563E-01  0.10579317E-01  0.10554374E-01
  0.10529714E-01  0.10505313E-01  0.10481148E-01  0.10457195E-01  0.10433428E-01
  0.10409822E-01  0.10386350E-01  0.10362985E-01  0.10339702E-01  0.10316474E-01
  0.10293277E-01  0.10270085E-01  0.10246875E-01  0.10223624E-01  0.10200311E-01
  0.10176916E-01  0.10153420E-01  0.10129806E-01  0.10106059E-01  0.10082167E-01
  0.10058116E-01  0.10033900E-01  0.10009509E-01  0.99849389E-02  0.99601874E-02
  0.99352536E-02  0.99101391E-02  0.98848478E-02  0.98593856E-02  0.98337608E-02
  0.98079834E-02  0.97820656E-02  0.97560211E-02  0.97298656E-02  0.97036159E-02
  0.96772903E-02  0.96509083E-02  0.96244901E-02  0.95980569E-02  0.95716303E-02
  0.95452325E-02  0.95188855E-02  0.94926116E-02  0.94664330E-02  0.94403714E-02
  0.94144481E-02  0.93886836E-02  0.93630977E-02  0.93377094E-02  0.93125363E-02
  0.92875950E-02  0.92629004E-02  0.92384663E-02  0.92143045E-02  0.91904252E-02
  0.91668370E-02  0.91435462E-02  0.91205575E-02  0.90978735E-02  0.90754949E-02
  0.90534203E-02  0.90316465E-02  0.90101684E-02  0.89889792E-02  0.89680703E-02
  0.89474315E-02  0.89270514E-02  0.89069168E-02  0.88870137E-02  0.88673270E-02
  0.88478404E-02  0.88285371E-02  0.88093996E-02  0.87904098E-02  0.87715495E-02
  0.87528000E-02  0.87341429E-02  0.87155597E-02  0.86970321E-02  0.86785424E-02
  0.86600734E-02  0.86416084E-02  0.86231320E-02  0.86046294E-02  0.85860872E-02
  0.85674930E-02  0.85488358E-02  0.85301063E-02  0.85112964E-02  0.84923997E-02
  0.84734114E-02  0.84543282E-02  0.84351485E-02  0.84158722E-02  0.83965008E-02
  0.83770372E-02  0.83574859E-02  0.83378525E-02  0.83181439E-02  0.82983685E-02
  0.82785352E-02  0.82586544E-02  0.82387371E-02  0.82187952E-02  0.81988412E-02
  0.81788880E-02  0.81589493E-02  0.81390387E-02  0.81191702E-02  0.80993578E-02
  0.80796153E-02  0.80599563E-02  0.80403940E-02  0.80209411E-02  0.80016097E-02
  0.79824109E-02  0.79633552E-02  0.79444518E-02  0.79257089E-02  0.79071337E-02
  0.78887320E-02  0.78705084E-02  0.78524662E-02  0.78346073E-02  0.78169327E-02
  0.77994416E-02  0.77821323E-02  0.77650018E-02  0.77480461E-02  0.77312597E-02
  0.77146366E-02  0.76981692E-02  0.76818496E-02  0.76656686E-02  0.76496164E-02
  0.76336827E-02  0.76178563E-02  0.76021257E-02  0.75864791E-02  0.75709043E-02
  0.75553893E-02  0.75399216E-02  0.75244892E-02  0.75090803E-02  0.74936835E-02
  0.74782877E-02  0.74628829E-02  0.74474592E-02  0.74320081E-02  0.74165217E-02
  0.74009930E-02  0.73854163E-02  0.73697867E-02  0.73541005E-02  0.73383551E-02
  0.73225489E-02  0.73066816E-02  0.72907538E-02  0.72747672E-02  0.72587245E-02
  0.72426295E-02  0.72264869E-02  0.72103023E-02  0.71940821E-02  0.71778338E-02
  0.71615653E-02  0.71452853E-02  0.71290031E-02  0.71127286E-02  0.70964719E-02
  0.70802435E-02  0.70640541E-02  0.70479144E-02  0.70318352E-02  0.70158268E-02
  0.69998996E-02  0.69840634E-02  0.69683274E-02  0.69527005E-02  0.69371907E-02
  0.69218054E-02  0.69065510E-02  0.68914332E-02  0.68764567E-02  0.68616255E-02
  0.68469424E-02  0.68324093E-02  0.68180272E-02  0.68037962E-02  0.67897153E-02
  0.67757826E-02  0.67619954E-02  0.67483499E-02  0.67348415E-02  0.67214650E-02
  0.67082139E-02  0.66950815E-02  0.66820600E-02  0.66691414E-02  0.66563167E-02
  0.66435770E-02  0.66309126E-02  0.66183138E-02  0.66057709E-02  0.65932738E-02
  0.65808130E-02  0.65683787E-02  0.65559616E-02  0.65435530E-02  0.65311442E-02
  0.65187274E-02  0.65062953E-02  0.64938412E-02  0.64813592E-02  0.64688439E-02
  0.64562910E-02  0.64436966E-02  0.64310580E-02  0.64183730E-02  0.64056404E-02
  0.63928596E-02  0.63800311E-02  0.63671561E-02  0.63542365E-02  0.63412751E-02
  0.63282753E-02  0.63152413E-02  0.63021781E-02  0.62890910E-02  0.62759860E-02
 gradient corrections used for XC
           5
 atomic pseudo charge-density
  0.10000000E+01  0.99507271E+00  0.98052707E+00  0.95704568E+00  0.92568373E+00
  0.88776197E+00  0.84474519E+00  0.79812454E+00  0.74931839E+00  0.69959966E+00
  0.65005177E+00  0.60155049E+00  0.55476631E+00  0.51018082E+00  0.46811135E+00
  0.42873902E+00  0.39213662E+00  0.35829427E+00  0.32714173E+00  0.29856681E+00
  0.27243019E+00  0.24857680E+00  0.22684441E+00  0.20706984E+00  0.18909339E+00
  0.17276170E+00  0.15792970E+00  0.14446162E+00  0.13223147E+00  0.12112317E+00
  0.11103030E+00  0.10185573E+00  0.93511122E-01  0.85916370E-01  0.78998981E-01
  0.72693483E-01  0.66940835E-01  0.61687850E-01  0.56886663E-01  0.52494223E-01
  0.48471824E-01  0.44784673E-01  0.41401501E-01  0.38294197E-01  0.35437485E-01
  0.32808629E-01  0.30387170E-01  0.28154684E-01  0.26094570E-01  0.24191860E-01
  0.22433043E-01  0.20805918E-01  0.19299454E-01  0.17903669E-01  0.16609522E-01
  0.15408814E-01  0.14294104E-01  0.13258632E-01  0.12296247E-01  0.11401351E-01
  0.10568838E-01  0.97940489E-02  0.90727275E-02  0.84009799E-02  0.77752401E-02
  0.71922383E-02  0.66489732E-02  0.61426860E-02  0.56708380E-02  0.52310902E-02
  0.48212851E-02  0.44394298E-02  0.40836812E-02  0.37523329E-02  0.34438028E-02
  0.31566226E-02  0.28894274E-02  0.26409474E-02  0.24099994E-02  0.21954799E-02
  0.19963586E-02  0.18116719E-02  0.16405184E-02  0.14820533E-02  0.13354843E-02
  0.12000676E-02  0.10751045E-02  0.95993760E-03  0.85394820E-03  0.75655353E-03
  0.66720422E-03  0.58538210E-03  0.51059815E-03  0.44239061E-03  0.38032331E-03
  0.32398414E-03  0.27298355E-03  0.22695333E-03  0.18554536E-03  0.14843054E-03
  0.11529778E-03  0.85853022E-04  0.59818447E-04  0.36931616E-04  0.16944752E-04
 -0.37596258E-06 -0.15251030E-04 -0.27888246E-04 -0.38483271E-04 -0.47220171E-04
 -0.54271921E-04 -0.59800894E-04 -0.63959316E-04 -0.66889705E-04 -0.68725292E-04
 -0.69590421E-04 -0.69600935E-04 -0.68864550E-04 -0.67481212E-04 -0.65543450E-04
 -0.63136706E-04 -0.60339669E-04 -0.57224588E-04 -0.53857585E-04 -0.50298952E-04
 -0.46603449E-04 -0.42820588E-04 -0.38994910E-04 -0.35166258E-04 -0.31370042E-04
 -0.27637496E-04 -0.23995929E-04 -0.20468969E-04 -0.17076800E-04 -0.13836396E-04
 -0.10761738E-04 -0.78640368E-05 -0.51519400E-05 -0.26317346E-05 -0.30754321E-06
  0.18184879E-05  0.37460076E-05  0.54762863E-05  0.70120494E-05  0.83573183E-05
  0.95172586E-05  0.10498036E-04  0.11306680E-04  0.11950953E-04  0.12439230E-04
  0.12780382E-04  0.12983670E-04  0.13058643E-04  0.13015047E-04  0.12862735E-04
  0.12611591E-04  0.12271451E-04  0.11852046E-04  0.11362931E-04  0.10813439E-04
  0.10212627E-04  0.95692387E-05  0.88916613E-05  0.81878987E-05  0.74655424E-05
  0.67317501E-05  0.59932278E-05  0.52562170E-05  0.45264854E-05  0.38093217E-05
  0.31095337E-05  0.24314501E-05  0.17789246E-05  0.11553436E-05  0.56363617E-06
  0.62857840E-08 -0.51465502E-06 -0.99754876E-06 -0.14411553E-05 -0.18446129E-05
 -0.22074179E-05 -0.25294036E-05 -0.28107184E-05 -0.30518031E-05 -0.32533685E-05
 -0.34163715E-05 -0.35419928E-05 -0.36316130E-05 -0.36867901E-05 -0.37092371E-05
 -0.37007994E-05 -0.36634337E-05 -0.35991871E-05 -0.35101767E-05 -0.33985706E-05
 -0.32665695E-05 -0.31163891E-05 -0.29502438E-05 -0.27703314E-05 -0.25788184E-05
 -0.23778274E-05 -0.21694244E-05 -0.19556080E-05 -0.17382998E-05 -0.15193351E-05
 -0.13004558E-05 -0.10833033E-05 -0.86941326E-06 -0.66021104E-06 -0.45700811E-06
 -0.26099955E-06 -0.73262361E-07  0.10524527E-06  0.27368393E-06  0.43133217E-06
  0.57758491E-06  0.71195121E-06  0.83405141E-06  0.94361370E-06  0.10404702E-05
  0.11245524E-05  0.11958865E-05  0.12545883E-05  0.13008573E-05  0.13349715E-05
  0.13572809E-05  0.13682019E-05  0.13682106E-05  0.13578370E-05  0.13376583E-05
  0.13082928E-05  0.12703935E-05  0.12246421E-05  0.11717430E-05  0.11124172E-05
  0.10473968E-05  0.97741954E-06  0.90322336E-06  0.82554157E-06  0.74509805E-06
  0.66260285E-06  0.57874797E-06  0.49420362E-06  0.40961464E-06  0.32559736E-06
  0.24273670E-06  0.16158369E-06  0.82653234E-07  0.64222964E-08 -0.66671676E-07
 -0.13623195E-06 -0.20190340E-06 -0.26337311E-06 -0.32037069E-06 -0.37266826E-06
 -0.42008018E-06 -0.46246260E-06 -0.49971262E-06 -0.53176732E-06 -0.55860258E-06
 -0.58023163E-06 -0.59670348E-06 -0.60810117E-06 -0.61453985E-06 -0.61616476E-06
 -0.61314909E-06 -0.60569171E-06 -0.59401487E-06 -0.57836181E-06 -0.55899437E-06
 -0.53619045E-06 -0.51024163E-06 -0.48145066E-06 -0.45012905E-06 -0.41659460E-06
 -0.38116908E-06 -0.34417591E-06 -0.30593794E-06 -0.26677524E-06 -0.22700311E-06
 -0.18693007E-06 -0.14685601E-06 -0.10707051E-06 -0.67851159E-07 -0.29462157E-07
  0.78470792E-08  0.43843091E-07  0.78309435E-07  0.11104760E-06  0.14187775E-06
  0.17063939E-06  0.19719177E-06  0.22141426E-06  0.24320654E-06  0.26248861E-06
  0.27920072E-06  0.29330316E-06  0.30477589E-06  0.31361809E-06  0.31984759E-06
  0.32350017E-06  0.32462878E-06  0.32330264E-06  0.31960635E-06  0.31363875E-06
  0.30551194E-06  0.29535001E-06  0.28328790E-06  0.26947017E-06  0.25404964E-06
  0.23718618E-06  0.21904536E-06  0.19979715E-06  0.17961459E-06  0.15867254E-06
  0.13714637E-06  0.11521074E-06  0.93038375E-07  0.70798934E-07  0.48657882E-07
  0.26775443E-07  0.53056120E-08 -0.15604769E-07 -0.35816858E-07 -0.55200584E-07
 -0.73635344E-07 -0.91010610E-07 -0.10722645E-06 -0.12219399E-06 -0.13583572E-06
 -0.14808582E-06 -0.15889027E-06 -0.16820699E-06 -0.17600582E-06 -0.18226846E-06
 -0.18698826E-06 -0.19017006E-06 -0.19182979E-06 -0.19199416E-06 -0.19070014E-06
 -0.18799451E-06 -0.18393323E-06 -0.17858085E-06 -0.17200983E-06 -0.16429983E-06
 -0.15553695E-06 -0.14581297E-06 -0.13522454E-06 -0.12387237E-06 -0.11186039E-06
 -0.99294934E-07 -0.86283897E-07 -0.72935913E-07 -0.59359547E-07 -0.45662502E-07
 -0.31950844E-07 -0.18328268E-07 -0.48953878E-08  0.82509363E-08  0.21018222E-07
  0.33318948E-07  0.45071091E-07  0.56198605E-07  0.66631854E-07  0.76307979E-07
  0.85171220E-07  0.93173168E-07  0.10027296E-06  0.10643744E-06  0.11164119E-06
  0.11586660E-06  0.11910380E-06  0.12135058E-06  0.12261224E-06  0.12290138E-06
  0.12223765E-06  0.12064748E-06  0.11816369E-06  0.11482516E-06  0.11067637E-06
  0.10576697E-06  0.10015128E-06  0.93887835E-07  0.87038777E-07  0.79669378E-07
  0.71847455E-07  0.63642813E-07  0.55126678E-07  0.46371129E-07  0.37448538E-07
  0.28431017E-07  0.19389877E-07  0.10395110E-07  0.15148814E-08 -0.71849464E-08
 -0.15641266E-07 -0.23794146E-07 -0.31587224E-07 -0.38968060E-07 -0.45888456E-07
 -0.52304733E-07 -0.58177979E-07 -0.63474241E-07 -0.68164690E-07 -0.72225732E-07
 -0.75639090E-07 -0.78391829E-07 -0.80476351E-07 -0.81890351E-07 -0.82636719E-07
 -0.82723424E-07 -0.82163347E-07 -0.80974088E-07 -0.79177732E-07 -0.76800598E-07
 -0.73872950E-07 -0.70428689E-07 -0.66505018E-07 -0.62142096E-07 -0.57382670E-07
 -0.52271694E-07 -0.46855946E-07 -0.41183626E-07 -0.35303965E-07 -0.29266821E-07
 -0.23122287E-07 -0.16920298E-07 -0.10710252E-07 -0.45406409E-08  0.15413071E-08
  0.74899664E-08  0.13261634E-07  0.18814831E-07  0.24110576E-07  0.29112642E-07
  0.33787780E-07  0.38105922E-07  0.42040347E-07  0.45567830E-07  0.48668748E-07
  0.51327172E-07  0.53530909E-07  0.55271536E-07  0.56544387E-07  0.57348522E-07
  0.57686661E-07  0.57565098E-07  0.56993581E-07  0.55985174E-07  0.54556096E-07
  0.52725530E-07  0.50515426E-07  0.47950275E-07  0.45056873E-07  0.41864071E-07
  0.38402512E-07  0.34704359E-07  0.30803023E-07  0.26732870E-07  0.22528949E-07
  0.18226695E-07  0.13861657E-07  0.94692132E-08  0.50843006E-08  0.74115276E-09
 -0.35269544E-08 -0.76879439E-08 -0.11711165E-07 -0.15567606E-07 -0.19230089E-07
 -0.22673450E-07 -0.25874695E-07 -0.28813144E-07 -0.31470546E-07 -0.33831177E-07
 -0.35881921E-07 -0.37612319E-07 -0.39014609E-07 -0.40083731E-07 -0.40817324E-07
 -0.41215691E-07 -0.41281750E-07 -0.41020969E-07 -0.40441269E-07 -0.39552927E-07
 -0.38368449E-07 -0.36902433E-07 -0.35171421E-07 -0.33193733E-07 -0.30989292E-07
 -0.28579446E-07 -0.25986767E-07 -0.23234864E-07 -0.20348174E-07 -0.17351757E-07
 -0.14271095E-07 -0.11131882E-07 -0.79598190E-08 -0.47804186E-08 -0.16188047E-08
  0.15004740E-08  0.45536262E-08  0.75177900E-08  0.10371195E-07  0.13093314E-07
  0.15664999E-07  0.18068612E-07  0.20288130E-07  0.22309248E-07  0.24119459E-07
  0.25708119E-07  0.27066503E-07  0.28187838E-07  0.29067320E-07  0.29702123E-07
  0.30091388E-07  0.30236191E-07  0.30139509E-07  0.29806159E-07  0.29242734E-07
  0.28457522E-07  0.27460408E-07  0.26262778E-07  0.24877398E-07  0.23318296E-07
  0.21600630E-07  0.19740552E-07  0.17755064E-07  0.15661872E-07  0.13479236E-07
  0.11225820E-07  0.89205354E-08  0.65823942E-08  0.42303553E-08  0.18831785E-08
 -0.44071890E-09 -0.27234006E-08 -0.49475436E-08 -0.70965637E-08 -0.91547332E-08
 -0.11107290E-07 -0.12940538E-07 -0.14641935E-07 -0.16200176E-07 -0.17605258E-07
 -0.18848540E-07 -0.19922787E-07 -0.20822206E-07 -0.21542467E-07 -0.22080716E-07
 -0.22435570E-07 -0.22607110E-07 -0.22596853E-07 -0.22407720E-07 -0.22043990E-07
 -0.21511249E-07 -0.20816321E-07 -0.19967200E-07 -0.18972964E-07 -0.17843696E-07
 -0.16590383E-07 -0.15224817E-07 -0.13759494E-07 -0.12207503E-07 -0.10582416E-07
 -0.88981730E-08 -0.71689707E-08 -0.54091445E-08 -0.36330558E-08 -0.18549793E-08
 -0.88992486E-10  0.16511315E-08  0.33520271E-08  0.50008349E-08  0.65852952E-08
  0.80938344E-08  0.95156468E-08  0.10840767E-07  0.12060136E-07  0.13165660E-07
  0.14150260E-07  0.15007909E-07  0.15733671E-07  0.16323719E-07  0.16775349E-07
  0.17086989E-07  0.17258193E-07  0.17289629E-07  0.17183056E-07  0.16941299E-07
  0.16568210E-07  0.16068621E-07  0.15448296E-07  0.14713870E-07  0.13872788E-07
  0.12933230E-07  0.11904041E-07  0.10794653E-07  0.96149962E-08  0.83754217E-08
  0.70866094E-08  0.57594812E-08  0.44051112E-08  0.30346366E-08  0.16591692E-08
  0.28970778E-09 -0.10629465E-08 -0.23882728E-08 -0.36761101E-08 -0.49167316E-08
 -0.61009164E-08 -0.72200151E-08 -0.82660105E-08 -0.92315723E-08 -0.10110106E-07
 -0.10895795E-07 -0.11583636E-07 -0.12169469E-07 -0.12649998E-07 -0.13022805E-07
 -0.13286361E-07 -0.13440023E-07 -0.13484027E-07 -0.13419480E-07 -0.13248335E-07
 -0.12973367E-07 -0.12598141E-07 -0.12126971E-07 -0.11564879E-07 -0.10917548E-07
 -0.10191262E-07 -0.93928581E-08 -0.85296562E-08 -0.76094011E-08 -0.66401938E-08
 -0.56304228E-08 -0.45886939E-08 -0.35237599E-08 -0.24444483E-08 -0.13595910E-08
 -0.27795382E-09  0.79183266E-09  0.18413399E-08  0.28624062E-08  0.38471985E-08
  0.47882708E-08  0.56786190E-08  0.65117314E-08  0.72816349E-08  0.79829364E-08
  0.86108588E-08  0.91612717E-08  0.96307175E-08  0.10016430E-07  0.10316351E-07
  0.10529133E-07  0.10654147E-07  0.10691479E-07  0.10641916E-07  0.10506937E-07
  0.10288688E-07  0.99899618E-08  0.96141644E-08  0.91652824E-08  0.86478432E-08
  0.80668725E-08  0.74278480E-08  0.67366506E-08  0.59995114E-08  0.52229582E-08
  0.44137592E-08  0.35788654E-08  0.27253528E-08  0.18603638E-08  0.99104892E-09
  0.12450863E-09 -0.73226315E-09 -0.15724343E-08 -0.23893876E-08 -0.31767721E-08
 -0.39285512E-08 -0.46390481E-08 -0.53029871E-08 -0.59155323E-08 -0.64723211E-08
 -0.69694946E-08 -0.74037231E-08 -0.77722272E-08 -0.80727937E-08 -0.83037873E-08
 -0.84641576E-08 -0.85534411E-08 -0.85717582E-08 -0.85198059E-08 -0.83988454E-08
 -0.82106857E-08 -0.79576630E-08 -0.76426161E-08 -0.72688572E-08 -0.68401395E-08
 -0.63606227E-08 -0.58348336E-08 -0.52676259E-08 -0.46641369E-08 -0.40297417E-08
 -0.33700074E-08 -0.26906450E-08 -0.19974615E-08 -0.12963111E-08 -0.59304673E-09
  0.10652838E-09  0.79670732E-09  0.14719253E-08  0.21268039E-08  0.27561933E-08
  0.33552124E-08  0.39192858E-08  0.44441784E-08  0.49260262E-08  0.53613640E-08
  0.57471505E-08  0.60807880E-08  0.63601395E-08  0.65835407E-08  0.67498089E-08
  0.68582472E-08  0.69086456E-08  0.69012769E-08  0.68368888E-08  0.67166930E-08
  0.65423493E-08  0.63159472E-08  0.60399845E-08  0.57173408E-08  0.53512500E-08
  0.49452691E-08  0.45032452E-08  0.40292801E-08  0.35276940E-08  0.30029865E-08
  0.24597968E-08  0.19028641E-08  0.13369865E-08  0.76698121E-09  0.19764363E-09
 -0.36629233E-09 -0.92019325E-09 -0.14595636E-08 -0.19800814E-08 -0.24776323E-08
 -0.29483418E-08 -0.33886048E-08 -0.37951131E-08 -0.41648793E-08 -0.44952582E-08
 -0.47839647E-08 -0.50290893E-08 -0.52291097E-08 -0.53828999E-08 -0.54897341E-08
 -0.55492887E-08 -0.55616404E-08 -0.55272608E-08 -0.54470088E-08 -0.53221186E-08
 -0.51541850E-08 -0.49451457E-08 -0.46972614E-08 -0.44130926E-08 -0.40954758E-08
 -0.37474957E-08 -0.33724564E-08 -0.29738508E-08 -0.25553288E-08 -0.21206652E-08
 -0.16737262E-08 -0.12184358E-08 -0.75874167E-09 -0.29858078E-09  0.15815345E-09
  0.60764355E-09  0.10461794E-08  0.14701884E-08  0.18762650E-08  0.22611975E-08
  0.26219934E-08  0.29559019E-08  0.32604343E-08  0.35333822E-08  0.37728334E-08
  0.39771851E-08  0.41451534E-08  0.42757806E-08  0.43684391E-08  0.44228326E-08
  0.44389952E-08  0.44172871E-08  0.43583880E-08  0.42632864E-08  0.41332674E-08
  0.39698979E-08  0.37750103E-08  0.35506830E-08  0.32992204E-08  0.30231294E-08
  0.27250951E-08  0.24079556E-08  0.20746757E-08  0.17283203E-08  0.13720269E-08
  0.10089773E-08  0.64236926E-09  0.27538869E-09 -0.88817403E-10 -0.44716714E-09
 -0.79666932E-09 -0.11344482E-08 -0.14577675E-08 -0.17640519E-08 -0.20509075E-08
 -0.23161397E-08 -0.25577690E-08 -0.27740457E-08 -0.29634625E-08 -0.31247643E-08
 -0.32569564E-08 -0.33593088E-08 -0.34313590E-08 -0.34729125E-08 -0.34840409E-08
 -0.34650790E-08 -0.34166180E-08 -0.33394968E-08 -0.32347912E-08 -0.31038009E-08
 -0.29480357E-08 -0.27692003E-08 -0.25691764E-08 -0.23500045E-08 -0.21138630E-08
 -0.18630473E-08 -0.15999480E-08 -0.13270290E-08 -0.10468057E-08 -0.76182199E-09
 -0.47462716E-09 -0.18775306E-09  0.96308187E-10  0.37512531E-09  0.64634793E-09
  0.90772590E-09  0.11571279E-08  0.13925594E-08  0.16121782E-08  0.18143092E-08
  0.19974559E-08  0.21603108E-08  0.23017642E-08  0.24209115E-08  0.25170591E-08
  0.25897272E-08  0.26386511E-08  0.26637797E-08  0.26652723E-08  0.26434944E-08
  0.25990115E-08  0.25325821E-08  0.24451476E-08  0.23378207E-08  0.22118726E-08
  0.20687187E-08  0.19099044E-08  0.17370893E-08  0.15520315E-08  0.13565700E-08
  0.11526064E-08  0.94208642E-09  0.72698183E-09  0.50927260E-09  0.29092981E-09
  0.73898319E-10 -0.13992052E-09 -0.34868586E-09 -0.55063331E-09 -0.74408955E-09
 -0.92748528E-09 -0.10993671E-08 -0.12584086E-08 -0.14034205E-08 -0.15333600E-08
 -0.16473378E-08 -0.17446241E-08 -0.18246510E-08 -0.18870155E-08 -0.19314795E-08
 -0.19579702E-08 -0.19665787E-08 -0.19575564E-08 -0.19313105E-08 -0.18883962E-08
 -0.18295095E-08 -0.17554778E-08 -0.16672513E-08 -0.15658926E-08 -0.14525654E-08
 -0.13285220E-08 -0.11950894E-08 -0.10536555E-08 -0.90565537E-09 -0.75255756E-09
 -0.59585094E-09 -0.43703077E-09 -0.27758435E-09 -0.11897671E-09  0.37363169E-10
  0.19005491E-09  0.33777816E-09  0.47928315E-09  0.61340079E-09  0.73905256E-09
  0.85525968E-09  0.96115109E-09  0.10559696E-08  0.11390764E-08  0.12099541E-08
  0.12682090E-08  0.13135729E-08  0.13459040E-08  0.13651864E-08  0.13715280E-08
  0.13651565E-08  0.13464140E-08  0.13157514E-08  0.12737218E-08  0.12209744E-08
  0.11582468E-08  0.10863562E-08  0.10061901E-08  0.91869452E-09  0.82486429E-09
  0.72573186E-09  0.62235757E-09  0.51581957E-09  0.40720333E-09  0.29759065E-09
  0.18804839E-09  0.79617864E-10 -0.26694861E-10 -0.12992735E-09 -0.22916843E-09
 -0.32356550E-09 -0.41233183E-09 -0.49475360E-09 -0.57019611E-09 -0.63810863E-09
 -0.69802753E-09 -0.74957813E-09 -0.79247588E-09 -0.82652720E-09 -0.85163006E-09
 -0.86777396E-09 -0.87503857E-09 -0.87359079E-09 -0.86368046E-09 -0.84563529E-09
 -0.81985561E-09 -0.78680923E-09 -0.74702617E-09 -0.70109273E-09 -0.64964445E-09
 -0.59335802E-09 -0.53294258E-09 -0.46913126E-09 -0.40267319E-09 -0.33432629E-09
 -0.26485010E-09 -0.19499832E-09 -0.12551082E-09 -0.57105287E-10  0.95305931E-11
  0.73746064E-10  0.13493289E-09  0.19253002E-09  0.24602779E-09  0.29497228E-09
  0.33896962E-09  0.37768995E-09  0.41087033E-09  0.43831615E-09  0.45990107E-09
  0.47556609E-09  0.48531828E-09  0.48922963E-09  0.48743576E-09  0.48013408E-09
  0.46758068E-09  0.45008598E-09  0.42800915E-09  0.40175226E-09  0.37175461E-09
   34.2040403932785      T
 Non local Part
           0           2  0.594199078900351     
  -1.78821932145992       -2.97948220375297       -2.97948220375297     
  -4.86951231451956     
 Reciprocal Space Part
  0.18925024E+02  0.18753244E+02  0.18241190E+02  0.17398641E+02  0.16241658E+02
  0.14792226E+02  0.13077777E+02  0.11130586E+02  0.89870706E+01  0.66869981E+01
  0.42726328E+01  0.17878314E+01 -0.72288486E+00 -0.32152612E+01 -0.56462225E+01
 -0.79747469E+01 -0.10162679E+02 -0.12175468E+02 -0.13982809E+02 -0.15559178E+02
 -0.16884251E+02 -0.17943198E+02 -0.18726842E+02 -0.19231691E+02 -0.19459846E+02
 -0.19418769E+02 -0.19120958E+02 -0.18583499E+02 -0.17827533E+02 -0.16877652E+02
 -0.15761228E+02 -0.14507703E+02 -0.13147858E+02 -0.11713076E+02 -0.10234617E+02
 -0.87429281E+01 -0.72669933E+01 -0.58337520E+01 -0.44675860E+01 -0.31898917E+01
 -0.20187428E+01 -0.96864912E+00 -0.50413695E-01  0.72891258E+00  0.13659809E+01
  0.18610048E+01  0.22175383E+01  0.24421811E+01  0.25442210E+01  0.25352276E+01
  0.24286080E+01  0.22391400E+01  0.19824943E+01  0.16747613E+01  0.13319932E+01
  0.96977378E+00  0.60282627E+00  0.24466820E+00 -0.92679993E-01 -0.39892687E+00
 -0.66567918E+00 -0.88654687E+00 -0.10571842E+01 -0.11752696E+01 -0.12404272E+01
 -0.12540967E+01 -0.12193576E+01 -0.11407144E+01 -0.10238539E+01 -0.87537989E+00
 -0.70253781E+00 -0.51293552E+00 -0.31427052E+00 -0.11407096E+00  0.80542405E-01
  0.26306687E+00  0.42779621E+00  0.56996294E+00  0.68584203E+00  0.77281476E+00
  0.82939296E+00  0.85520488E+00  0.85094532E+00  0.81829337E+00  0.75980224E+00
  0.67876615E+00  0.57906982E+00  0.46502638E+00  0.34120952E+00  0.21228587E+00
  0.82852854E-01 -0.42712696E-01 -0.16039078E+00 -0.26663557E+00 -0.35847089E+00
 -0.43356164E+00 -0.49026014E+00 -0.52762691E+00 -0.54542645E+00 -0.54409949E+00
 Real Space Part
 -0.40771874E+03 -0.40753896E+03 -0.40699980E+03 -0.40610179E+03 -0.40484584E+03
 -0.40323317E+03 -0.40126543E+03 -0.39894456E+03 -0.39627294E+03 -0.39325326E+03
 -0.38988862E+03 -0.38618249E+03 -0.38213873E+03 -0.37776160E+03 -0.37305575E+03
 -0.36802623E+03 -0.36267853E+03 -0.35701856E+03 -0.35105263E+03 -0.34478754E+03
 -0.33823053E+03 -0.33138928E+03 -0.32427199E+03 -0.31688731E+03 -0.30924442E+03
 -0.30135300E+03 -0.29322326E+03 -0.28486596E+03 -0.27629239E+03 -0.26751445E+03
 -0.25854458E+03 -0.24939585E+03 -0.24008192E+03 -0.23061710E+03 -0.22101631E+03
 -0.21129516E+03 -0.20146991E+03 -0.19155749E+03 -0.18157555E+03 -0.17154243E+03
 -0.16147720E+03 -0.15139966E+03 -0.14133033E+03 -0.13129052E+03 -0.12130225E+03
 -0.11138833E+03 -0.10157234E+03 -0.91878614E+02 -0.82332275E+02 -0.72959210E+02
 -0.63786081E+02 -0.54840313E+02 -0.46150094E+02 -0.37744362E+02 -0.29652792E+02
 -0.21905789E+02 -0.14534463E+02 -0.75706153E+01 -0.10467120E+01  0.50041396E+01
  0.10548223E+02  0.15551203E+02  0.19976833E+02  0.23947352E+02  0.28057103E+02
  0.32338822E+02  0.36756611E+02  0.41274501E+02  0.45854087E+02  0.50457194E+02
  0.55044366E+02  0.59574678E+02  0.64009290E+02  0.68302968E+02  0.72418209E+02
  0.76306628E+02  0.79930545E+02  0.83241124E+02  0.86197352E+02  0.88754146E+02
  0.90864763E+02  0.92488430E+02  0.93575677E+02  0.94085369E+02  0.93971950E+02
  0.93189061E+02  0.91697272E+02  0.89448671E+02  0.86402820E+02  0.82519024E+02
  0.77752053E+02  0.72065975E+02  0.65420062E+02  0.57774350E+02  0.49096829E+02
  0.39342887E+02  0.28494130E+02  0.16679271E+02  0.24365950E+01  0.00000000E+00
 Reciprocal Space Part
 -0.84380410E+01 -0.83422438E+01 -0.80567334E+01 -0.75871107E+01 -0.69425723E+01
 -0.61357053E+01 -0.51822091E+01 -0.41005476E+01 -0.29115427E+01 -0.16379187E+01
 -0.30380665E+00  0.10657764E+01  0.24454634E+01  0.38100749E+01  0.51351445E+01
  0.63974224E+01  0.75753432E+01  0.86494483E+01  0.96027546E+01  0.10421059E+02
  0.11093177E+02  0.11611104E+02  0.11970108E+02  0.12168737E+02  0.12208760E+02
  0.12095033E+02  0.11835297E+02  0.11439917E+02  0.10921569E+02  0.10294884E+02
  0.95760537E+01  0.87824183E+01  0.79320389E+01  0.70432682E+01  0.61343304E+01
  0.52229190E+01  0.43258233E+01  0.34585913E+01  0.26352349E+01  0.18679857E+01
  0.11671029E+01  0.54073871E+00 -0.51398183E-02 -0.46677084E+00 -0.84256280E+00
 -0.11330071E+01 -0.13405429E+01 -0.14693797E+01 -0.15252839E+01 -0.15153369E+01
 -0.14476719E+01 -0.13311980E+01 -0.11753186E+01 -0.98965315E+00 -0.78376785E+00
 -0.56692421E+00 -0.34784975E+00 -0.13453686E+00  0.65926241E-01  0.24748936E+00
  0.40523719E+00  0.53544814E+00  0.63561572E+00  0.70443365E+00  0.74174714E+00
  0.74847352E+00  0.72649622E+00  0.67853658E+00  0.60800854E+00  0.51886135E+00
  0.41541576E+00  0.30219888E+00  0.18378284E+00  0.64631822E-01 -0.51038094E-01
 -0.15938292E+00 -0.25703544E+00 -0.34118841E+00 -0.40965496E+00 -0.46090536E+00
 -0.49408034E+00 -0.50898186E+00 -0.50604272E+00 -0.48627714E+00 -0.45121495E+00
 -0.40282234E+00 -0.34341239E+00 -0.27554896E+00 -0.20194725E+00 -0.12537458E+00
 -0.48554605E-01  0.25922105E-01  0.95678383E-01  0.15861958E+00  0.21298966E+00
  0.25741315E+00  0.29092207E+00  0.31296789E+00  0.32341870E+00  0.32254242E+00
 Real Space Part
  0.25837316E+03  0.25826205E+03  0.25792885E+03  0.25737389E+03  0.25659772E+03
  0.25560112E+03  0.25438510E+03  0.25295089E+03  0.25129994E+03  0.24943396E+03
  0.24735486E+03  0.24506480E+03  0.24256618E+03  0.23986166E+03  0.23695411E+03
  0.23384669E+03  0.23054280E+03  0.22704609E+03  0.22336050E+03  0.21949022E+03
  0.21543976E+03  0.21121386E+03  0.20681758E+03  0.20225630E+03  0.19753567E+03
  0.19266166E+03  0.18764058E+03  0.18247905E+03  0.17718404E+03  0.17176285E+03
  0.16622314E+03  0.16057294E+03  0.15482062E+03  0.14897495E+03  0.14304509E+03
  0.13704057E+03  0.13097133E+03  0.12484773E+03  0.11868051E+03  0.11248087E+03
  0.10626040E+03  0.10003117E+03  0.93805629E+02  0.87596714E+02  0.81417789E+02
  0.75282668E+02  0.69205618E+02  0.63201357E+02  0.57285056E+02  0.51472335E+02
  0.45779265E+02  0.40222362E+02  0.34818582E+02  0.29585317E+02  0.24540384E+02
  0.19702020E+02  0.15088866E+02  0.10719959E+02  0.66147158E+01  0.27929175E+01
 -0.72531069E+00 -0.39194941E+01 -0.67680320E+01 -0.93444442E+01 -0.12005009E+02
 -0.14768401E+02 -0.17612181E+02 -0.20513962E+02 -0.23449994E+02 -0.26396758E+02
 -0.29330056E+02 -0.32224898E+02 -0.35057623E+02 -0.37800836E+02 -0.40431827E+02
 -0.42921481E+02 -0.45247126E+02 -0.47379523E+02 -0.49294153E+02 -0.50964143E+02
 -0.52361696E+02 -0.53462620E+02 -0.54237620E+02 -0.54662401E+02 -0.54710098E+02
 -0.54353424E+02 -0.53569243E+02 -0.52329443E+02 -0.50610382E+02 -0.48388306E+02
 -0.45636819E+02 -0.42335059E+02 -0.38459367E+02 -0.33986566E+02 -0.28898211E+02
 -0.23168446E+02 -0.16786908E+02 -0.98299898E+01 -0.14364499E+01  0.00000000E+00
 Non local Part
           1           1  0.594199078900351     
 -0.477478817810334     
 Reciprocal Space Part
  0.00000000E+00  0.15279168E+00  0.30752124E+00  0.46604653E+00  0.63006765E+00
  0.80105405E+00  0.98017828E+00  0.11682588E+01  0.13657131E+01  0.15725231E+01
  0.17882131E+01  0.20118422E+01  0.22420100E+01  0.24768769E+01  0.27141978E+01
  0.29513677E+01  0.31854799E+01  0.34133929E+01  0.36318064E+01  0.38373418E+01
  0.40266279E+01  0.41963873E+01  0.43435215E+01  0.44651933E+01  0.45589034E+01
  0.46225593E+01  0.46545348E+01  0.46537180E+01  0.46195474E+01  0.45520344E+01
  0.44517717E+01  0.43199273E+01  0.41582255E+01  0.39689131E+01  0.37547138E+01
  0.35187715E+01  0.32645831E+01  0.29959239E+01  0.27167668E+01  0.24311973E+01
  0.21433272E+01  0.18572087E+01  0.15767505E+01  0.13056396E+01  0.10472690E+01
  0.80467403E+00  0.58047788E+00  0.37684898E+00  0.19546929E+00  0.37515357E-01
 -0.96348385E-01 -0.20596384E+00 -0.29166167E+00 -0.35423266E+00 -0.39488898E+00
 -0.41521676E+00 -0.41712134E+00 -0.40276697E+00 -0.37451262E+00 -0.33484566E+00
 -0.28631536E+00 -0.23146775E+00 -0.17278367E+00 -0.11262148E+00 -0.53165628E-01
  0.36175780E-02  0.56016277E-01  0.10260074E+00  0.14224207E+00  0.17412178E+00
  0.19773248E+00  0.21286995E+00  0.21961732E+00  0.21832218E+00  0.20956746E+00
  0.19413743E+00  0.17297989E+00  0.14716579E+00  0.11784774E+00  0.86218533E-01
  0.53470926E-01  0.20759875E-01 -0.10831888E-01 -0.40323998E-01 -0.66863680E-01
 -0.89745523E-01 -0.10842549E+00 -0.12252907E+00 -0.13185353E+00 -0.13636468E+00
 -0.13618832E+00 -0.13159712E+00 -0.12299346E+00 -0.11088897E+00 -0.95881731E-01
 -0.78631844E-01 -0.59836272E-01 -0.40203856E-01 -0.20431252E-01 -0.11805371E-02
 Real Space Part
  0.00000000E+00  0.36016470E+01  0.71942522E+01  0.10768800E+02  0.14316325E+02
  0.17827942E+02  0.21294866E+02  0.24708440E+02  0.28060163E+02  0.31341709E+02
  0.34544954E+02  0.37662004E+02  0.40685209E+02  0.43607194E+02  0.46420881E+02
  0.49119503E+02  0.51696633E+02  0.54146202E+02  0.56462517E+02  0.58640278E+02
  0.60674600E+02  0.62561027E+02  0.64295548E+02  0.65874613E+02  0.67295142E+02
  0.68554544E+02  0.69650724E+02  0.70582093E+02  0.71347581E+02  0.71946638E+02
  0.72379246E+02  0.72645920E+02  0.72747716E+02  0.72686227E+02  0.72463589E+02
  0.72082479E+02  0.71546110E+02  0.70858231E+02  0.70023121E+02  0.69045580E+02
  0.67930924E+02  0.66684975E+02  0.65314048E+02  0.63824939E+02  0.62224913E+02
  0.60521687E+02  0.58723413E+02  0.56838660E+02  0.54876394E+02  0.52845959E+02
  0.50757054E+02  0.48619706E+02  0.46444251E+02  0.44241304E+02  0.42021734E+02
  0.39796636E+02  0.37577302E+02  0.35375190E+02  0.33201894E+02  0.31069116E+02
  0.28988627E+02  0.26972250E+02  0.25032102E+02  0.23146954E+02  0.21198081E+02
  0.19186272E+02  0.17126556E+02  0.15033706E+02  0.12922679E+02  0.10808038E+02
  0.87042218E+01  0.66255492E+01  0.45854845E+01  0.25982885E+01  0.67621131E+00
 -0.11668827E+01 -0.29197381E+01 -0.45694937E+01 -0.61053510E+01 -0.75163038E+01
 -0.87916195E+01 -0.99222707E+01 -0.10898201E+02 -0.11711497E+02 -0.12354019E+02
 -0.12818083E+02 -0.13097844E+02 -0.13186511E+02 -0.13079209E+02 -0.12771576E+02
 -0.12258995E+02 -0.11539032E+02 -0.10608916E+02 -0.94665225E+01 -0.81115752E+01
 -0.65421253E+01 -0.47610403E+01 -0.27960553E+01 -0.41220264E+00  0.00000000E+00
 PAW radial sets
         363  0.520134355386775     
(5E20.12)                                
 augmentation charges (non sperical)
  0.136235920566E-01  0.259291988841E-01  0.160051128787E-02  0.259291988841E-01  0.489927346999E-01
  0.414104798650E-02  0.160051128787E-02  0.414104798650E-02 -0.308695800982E-02
 uccopancies in atom
  0.999999998693E+00  0.000000000000E+00  0.000000000000E+00  0.000000000000E+00  0.000000000000E+00
  0.000000000000E+00  0.000000000000E+00  0.000000000000E+00  0.000000000000E+00
 grid
  0.116365397438E-04  0.120001524756E-04  0.123751271949E-04  0.127618189353E-04  0.131605938244E-04
  0.135718294303E-04  0.139959151194E-04  0.144332524243E-04  0.148842554251E-04  0.153493511404E-04
  0.158289799324E-04  0.163235959232E-04  0.168336674253E-04  0.173596773848E-04  0.179021238385E-04
  0.184615203857E-04  0.190383966745E-04  0.196332989028E-04  0.202467903364E-04  0.208794518411E-04
  0.215318824339E-04  0.222046998492E-04  0.228985411241E-04  0.236140632016E-04  0.243519435526E-04
  0.251128808170E-04  0.258975954658E-04  0.267068304825E-04  0.275413520675E-04  0.284019503625E-04
  0.292894401994E-04  0.302046618718E-04  0.311484819298E-04  0.321217940016E-04  0.331255196387E-04
  0.341606091889E-04  0.352280426958E-04  0.363288308273E-04  0.374640158317E-04  0.386346725253E-04
  0.398419093096E-04  0.410868692207E-04  0.423707310119E-04  0.436947102696E-04  0.450600605642E-04
  0.464680746370E-04  0.479200856242E-04  0.494174683192E-04  0.509616404744E-04  0.525540641432E-04
  0.541962470646E-04  0.558897440906E-04  0.576361586586E-04  0.594371443092E-04  0.612944062521E-04
  0.632097029807E-04  0.651848479365E-04  0.672217112269E-04  0.693222213953E-04  0.714883672472E-04
  0.737221997335E-04  0.760258338920E-04  0.784014508502E-04  0.808512998904E-04  0.833777005792E-04
  0.859830449641E-04  0.886697998377E-04  0.914405090742E-04  0.942977960371E-04  0.972443660636E-04
  0.100283009026E-03  0.103416601973E-03  0.106648111853E-03  0.109980598327E-03  0.113417216659E-03
  0.116961220709E-03  0.120615966013E-03  0.124384912957E-03  0.128271630056E-03  0.132279797333E-03
  0.136413209802E-03  0.140675781061E-03  0.145071547000E-03  0.149604669619E-03  0.154279440969E-03
  0.159100287220E-03  0.164071772845E-03  0.169198604950E-03  0.174485637720E-03  0.179937877028E-03
  0.185560485163E-03  0.191358785724E-03  0.197338268660E-03  0.203504595467E-03  0.209863604547E-03
  0.216421316740E-03  0.223183941020E-03  0.230157880376E-03  0.237349737876E-03  0.244766322917E-03
  0.252414657670E-03  0.260301983735E-03  0.268435768991E-03  0.276823714672E-03  0.285473762654E-03
  0.294394102977E-03  0.303593181601E-03  0.313079708400E-03  0.322862665409E-03  0.332951315330E-03
  0.343355210302E-03  0.354084200943E-03  0.365148445678E-03  0.376558420359E-03  0.388324928181E-03
  0.400459109912E-03  0.412972454440E-03  0.425876809655E-03  0.439184393661E-03  0.452907806348E-03
  0.467060041321E-03  0.481654498203E-03  0.496704995321E-03  0.512225782792E-03  0.528231556011E-03
  0.544737469568E-03  0.561759151596E-03  0.579312718570E-03  0.597414790562E-03  0.616082506980E-03
  0.635333542796E-03  0.655186125282E-03  0.675659051264E-03  0.696771704924E-03  0.718544076149E-03
  0.740996779462E-03  0.764151073538E-03  0.788028881330E-03  0.812652810832E-03  0.838046176477E-03
  0.864233021221E-03  0.891238139296E-03  0.919087099697E-03  0.947806270383E-03  0.977422843248E-03
  0.100796485986E-02  0.103946123802E-02  0.107194179914E-02  0.110543729647E-02  0.113997944423E-02
  0.117560094762E-02  0.121233553381E-02  0.125021798383E-02  0.128928416557E-02  0.132957106768E-02
  0.137111683461E-02  0.141396080274E-02  0.145814353760E-02  0.150370687229E-02  0.155069394712E-02
  0.159914925040E-02  0.164911866057E-02  0.170064948971E-02  0.175379052823E-02  0.180859209116E-02
  0.186510606572E-02  0.192338596048E-02  0.198348695604E-02  0.204546595723E-02  0.210938164702E-02
  0.217529454209E-02  0.224326705010E-02  0.231336352880E-02  0.238565034695E-02  0.246019594719E-02
  0.253707091078E-02  0.261634802451E-02  0.269810234955E-02  0.278241129256E-02  0.286935467894E-02
  0.295901482847E-02  0.305147663317E-02  0.314682763778E-02  0.324515812254E-02  0.334656118875E-02
  0.345113284689E-02  0.355897210752E-02  0.367018107505E-02  0.378486504437E-02  0.390313260059E-02
  0.402509572182E-02  0.415086988523E-02  0.428057417634E-02  0.441433140179E-02  0.455226820564E-02
  0.469451518925E-02  0.484120703495E-02  0.499248263354E-02  0.514848521583E-02  0.530936248822E-02
  0.547526677257E-02  0.564635515043E-02  0.582278961173E-02  0.600473720819E-02  0.619237021149E-02
  0.638586627635E-02  0.658540860877E-02  0.679118613947E-02  0.700339370278E-02  0.722223222113E-02
  0.744790889526E-02  0.768063740041E-02  0.792063808866E-02  0.816813819750E-02  0.842337206506E-02
  0.868658135194E-02  0.895801527002E-02  0.923793081843E-02  0.952659302689E-02  0.982427520662E-02
  0.101312592091E-01  0.104478356931E-01  0.107743043996E-01  0.111109744357E-01  0.114581645676E-01
  0.118162035217E-01  0.121854302968E-01  0.125661944841E-01  0.129588565989E-01  0.133637884217E-01
  0.137813733500E-01  0.142120067619E-01  0.146560963897E-01  0.151140627064E-01  0.155863393239E-01
  0.160733734032E-01  0.165756260781E-01  0.170935728915E-01  0.176277042461E-01  0.181785258681E-01
  0.187465592867E-01  0.193323423274E-01  0.199364296215E-01  0.205593931310E-01  0.212018226904E-01
  0.218643265651E-01  0.225475320271E-01  0.232520859492E-01  0.239786554173E-01  0.247279283622E-01
  0.255006142105E-01  0.262974445570E-01  0.271191738568E-01  0.279665801397E-01  0.288404657473E-01
  0.297416580921E-01  0.306710104413E-01  0.316294027246E-01  0.326177423671E-01  0.336369651489E-01
  0.346880360907E-01  0.357719503678E-01  0.368897342522E-01  0.380424460843E-01  0.392311772750E-01
  0.404570533392E-01  0.417212349610E-01  0.430249190933E-01  0.443693400906E-01  0.457557708780E-01
  0.471855241562E-01  0.486599536446E-01  0.501804553628E-01  0.517484689527E-01  0.533654790415E-01
  0.550330166468E-01  0.567526606272E-01  0.585260391764E-01  0.603548313652E-01  0.622407687309E-01
  0.641856369174E-01  0.661912773653E-01  0.682595890554E-01  0.703925303074E-01  0.725921206330E-01
  0.748604426491E-01  0.771996440488E-01  0.796119396355E-01  0.820996134194E-01  0.846650207805E-01
  0.873105906985E-01  0.900388280525E-01  0.928523159930E-01  0.957537183872E-01  0.987457823419E-01
  0.101831340804E+00  0.105013315242E+00  0.108294718414E+00  0.111678657220E+00  0.115168335641E+00
  0.118767057775E+00  0.122478230966E+00  0.126305369027E+00  0.130252095570E+00  0.134322147435E+00
  0.138519378231E+00  0.142847761981E+00  0.147311396886E+00  0.151914509205E+00  0.156661457259E+00
  0.161556735555E+00  0.166604979041E+00  0.171810967496E+00  0.177179630055E+00  0.182716049878E+00
  0.188425468959E+00  0.194313293090E+00  0.200385096984E+00  0.206646629548E+00  0.213103819326E+00
  0.219762780118E+00  0.226629816762E+00  0.233711431108E+00  0.241014328171E+00  0.248545422483E+00
  0.256311844636E+00  0.264320948036E+00  0.272580315864E+00  0.281097768257E+00  0.289881369712E+00
  0.298939436720E+00  0.308280545644E+00  0.317913540832E+00  0.327847543002E+00  0.338091957867E+00
  0.348656485048E+00  0.359551127251E+00  0.370786199746E+00  0.382372340126E+00  0.394320518384E+00
  0.406642047297E+00  0.419348593138E+00  0.432452186723E+00  0.445965234799E+00  0.459900531793E+00
  0.474271271928E+00  0.489091061712E+00  0.504373932821E+00  0.520134355387E+00  0.536387251698E+00
  0.553148010325E+00  0.570432500694E+00  0.588257088111E+00  0.606638649257E+00  0.625594588164E+00
  0.645142852702E+00  0.665301951562E+00  0.686090971788E+00  0.707529596845E+00  0.729638125257E+00
  0.752437489828E+00  0.775949277458E+00  0.800195749583E+00
 aepotential
  0.568167509245E+05  0.550635481897E+05  0.524115275846E+05  0.499018713441E+05  0.475237204497E+05
  0.451515547378E+05  0.430200164382E+05  0.409238097938E+05  0.389890217306E+05  0.368813865094E+05
  0.350615246282E+05  0.333557092279E+05  0.316173241956E+05  0.300729091537E+05  0.286886799447E+05
  0.272489939628E+05  0.259465437732E+05  0.248400202732E+05  0.235396741163E+05  0.223170218821E+05
  0.213328748534E+05  0.203294079803E+05  0.194844222350E+05  0.185710568927E+05  0.176709429315E+05
  0.167671510199E+05  0.160243622565E+05  0.152818091117E+05  0.146690277682E+05  0.138258389832E+05
  0.134189698578E+05  0.126725443221E+05  0.123038676256E+05  0.119831142764E+05  0.113066884034E+05
  0.109542752362E+05  0.105045026707E+05  0.101224377086E+05  0.974218310199E+04  0.935878435724E+04
  0.898430881262E+04  0.863162335351E+04  0.834109909528E+04  0.802614032693E+04  0.765474863659E+04
  0.737958797444E+04  0.710461943105E+04  0.684124268882E+04  0.657256357790E+04  0.634080972021E+04
  0.611883238911E+04  0.588776114841E+04  0.567061153551E+04  0.546806596497E+04  0.527334245377E+04
  0.508202990632E+04  0.489948715094E+04  0.472473624177E+04  0.455158263083E+04  0.439380708114E+04
  0.423918224458E+04  0.409513459489E+04  0.395420396787E+04  0.381489630690E+04  0.368299767628E+04
  0.356065917645E+04  0.344808656759E+04  0.332059296355E+04  0.320340159630E+04  0.308841817339E+04
  0.298656692828E+04  0.289151173890E+04  0.278932022020E+04  0.269860643300E+04  0.260963295288E+04
  0.252369425395E+04  0.244027743974E+04  0.235675162269E+04  0.227998960265E+04  0.220500647734E+04
  0.213360027980E+04  0.206507687815E+04  0.199794153830E+04  0.193259130823E+04  0.187002537936E+04
  0.180928697676E+04  0.175002211291E+04  0.169313737953E+04  0.163803960546E+04  0.158539968194E+04
  0.153386090079E+04  0.148425513654E+04  0.143657002851E+04  0.139061558403E+04  0.134610494542E+04
  0.130289436224E+04  0.126122212897E+04  0.122102031708E+04  0.118215352244E+04  0.114447797219E+04
  0.110798464935E+04  0.107278404419E+04  0.103876475250E+04  0.100569435470E+04  0.973994994213E+03
  0.943496118508E+03  0.913601133424E+03  0.884368745084E+03  0.856377178574E+03  0.829284208704E+03
  0.803218610485E+03  0.778000642091E+03  0.753540985318E+03  0.729760315842E+03  0.706813187509E+03
  0.684588297547E+03  0.663084401005E+03  0.642266135539E+03  0.622145759815E+03  0.602604001613E+03
  0.583767205221E+03  0.565471068185E+03  0.547758863981E+03  0.530608539213E+03  0.513970586017E+03
  0.497866957727E+03  0.482290300210E+03  0.467205520126E+03  0.452603639977E+03  0.438446185809E+03
  0.424735989962E+03  0.411454977271E+03  0.398592550498E+03  0.386131640032E+03  0.374064605946E+03
  0.362373286107E+03  0.351044213533E+03  0.340068051205E+03  0.329433845745E+03  0.319134048467E+03
  0.309149644115E+03  0.299487029885E+03  0.290127192243E+03  0.281044793509E+03  0.272245103681E+03
  0.263725213549E+03  0.255462407793E+03  0.247455143583E+03  0.239704879539E+03  0.232184929110E+03
  0.224899820685E+03  0.217837606539E+03  0.210994023374E+03  0.204364206949E+03  0.197938229036E+03
  0.191708799370E+03  0.185670997314E+03  0.179820456426E+03  0.174149726407E+03  0.168652754948E+03
  0.163326590424E+03  0.158163091260E+03  0.153157588893E+03  0.148306699724E+03  0.143604779095E+03
  0.139046607489E+03  0.134629057361E+03  0.130346510366E+03  0.126195683197E+03  0.122171984941E+03
  0.118271582517E+03  0.114490256495E+03  0.110824578770E+03  0.107271016470E+03  0.103826131339E+03
  0.100486939601E+03  0.972496474930E+02  0.941112617705E+02  0.910688157695E+02  0.881183294491E+02
  0.852582835944E+02  0.824865483648E+02  0.797986769210E+02  0.771921574428E+02  0.746652114120E+02
  0.722153653278E+02  0.698406104858E+02  0.675378771122E+02  0.653049180667E+02  0.631403153303E+02
  0.610415851152E+02  0.590064415061E+02  0.570331440351E+02  0.551198864034E+02  0.532594415948E+02
  0.514567312679E+02  0.497167994242E+02  0.480262228740E+02  0.463814095189E+02  0.447917181876E+02
  0.432498169270E+02  0.417546208464E+02  0.403054640044E+02  0.388992758341E+02  0.375349740621E+02
  0.362124635070E+02  0.349306291423E+02  0.336869443383E+02  0.324814397445E+02  0.313100087425E+02
  0.301767426114E+02  0.290753781389E+02  0.280084558665E+02  0.269725471906E+02  0.259693347023E+02
  0.249948801144E+02  0.240502968713E+02  0.231336866599E+02  0.222438647082E+02  0.213822880378E+02
  0.205459542447E+02  0.197336290054E+02  0.189463412224E+02  0.181816945021E+02  0.174408862092E+02
  0.167210511930E+02  0.160240511476E+02  0.153460686204E+02  0.146892408360E+02  0.140510311724E+02
  0.134327459069E+02  0.128311284555E+02  0.122486578950E+02  0.116821075902E+02  0.111327310512E+02
  0.105997234406E+02  0.100818813024E+02  0.957910573785E+01  0.909110837013E+01  0.861710351187E+01
  0.815666139425E+01  0.770969115698E+01  0.727563373976E+01  0.685365938987E+01  0.644399715789E+01
  0.604555582198E+01  0.565869169298E+01  0.528250018497E+01  0.491691343928E+01  0.456181226095E+01
  0.421605205641E+01  0.388029822947E+01  0.355353593873E+01  0.323577162745E+01  0.292654903710E+01
  0.262607615453E+01  0.233295412816E+01  0.204845397889E+01  0.177062722040E+01  0.150114356179E+01
  0.123765152926E+01  0.981878863997E+00  0.731952146227E+00  0.488975790051E+00  0.251903371338E+00
  0.209078273758E-01 -0.204480442105E+00 -0.424462383510E+00 -0.638633203133E+00 -0.848176627864E+00
 -0.105234460716E+01 -0.125184141922E+01 -0.144656118854E+01 -0.163708683529E+01 -0.182289825149E+01
 -0.200469780342E+01 -0.218254162819E+01 -0.235628649195E+01 -0.252640591990E+01 -0.269290796311E+01
 -0.285574659210E+01 -0.301535768816E+01 -0.317162135008E+01 -0.332467859460E+01 -0.347473929943E+01
 -0.362179442613E+01 -0.376601399967E+01 -0.390740306908E+01 -0.404617161618E+01 -0.418226540348E+01
 -0.431585470976E+01 -0.444698240445E+01 -0.457569584972E+01 -0.470208217807E+01 -0.482620917633E+01
 -0.494808565161E+01 -0.506779772342E+01 -0.518537029025E+01 -0.530086011134E+01 -0.541426215957E+01
 -0.552565816017E+01 -0.563501364100E+01 -0.574239753105E+01 -0.584777592621E+01 -0.595122575761E+01
 -0.605264787394E+01 -0.615217618516E+01 -0.624969186829E+01 -0.634522873672E+01 -0.643879964711E+01
 -0.653029619518E+01 -0.661979302919E+01 -0.670720794367E+01 -0.679254061638E+01 -0.687569280278E+01
 -0.695670920370E+01 -0.703546681630E+01 -0.711195648576E+01 -0.718611572365E+01 -0.725789767596E+01
 -0.732722792337E+01 -0.739404316527E+01 -0.745830295716E+01 -0.751990886320E+01 -0.757879898400E+01
 -0.763492317934E+01 -0.768818647270E+01 -0.773852374220E+01 -0.778586547210E+01 -0.783014132776E+01
 -0.787126564785E+01 -0.790918193518E+01 -0.794381778947E+01 -0.797511601153E+01 -0.800299906906E+01
 -0.802741824207E+01 -0.804832384000E+01 -0.806566339383E+01 -0.807939749303E+01 -0.808949045218E+01
 -0.809591723488E+01 -0.809865883865E+01 -0.809770895816E+01 -0.809306453381E+01 -0.808473836730E+01
 -0.807275471800E+01 -0.805714718044E+01 -0.803796037344E+01 -0.801525501883E+01 -0.798910219636E+01
 -0.795958822936E+01 -0.792680814028E+01 -0.789087460601E+01 -0.785191062927E+01 -0.781004819483E+01
 -0.776543219354E+01 -0.771821750745E+01 -0.766856247326E+01 -0.761663264758E+01 -0.756259230646E+01
 -0.750660579095E+01 -0.744883026007E+01 -0.738941079276E+01
 core charge-density
  0.000000000000E+00  0.000000000000E+00  0.000000000000E+00  0.000000000000E+00  0.000000000000E+00
  0.000000000000E+00  0.000000000000E+00  0.000000000000E+00  0.000000000000E+00  0.000000000000E+00
  0.000000000000E+00  0.000000000000E+00  0.000000000000E+00  0.000000000000E+00  0.000000000000E+00
  0.000000000000E+00  0.000000000000E+00  0.000000000000E+00  0.000000000000E+00  0.000000000000E+00
  0.000000000000E+00  0.000000000000E+00  0.000000000000E+00  0.000000000000E+00  0.000000000000E+00
  0.000000000000E+00  0.000000000000E+00  0.000000000000E+00  0.000000000000E+00  0.000000000000E+00
  0.000000000000E+00  0.000000000000E+00  0.000000000000E+00  0.000000000000E+00  0.000000000000E+00
  0.000000000000E+00  0.000000000000E+00  0.000000000000E+00  0.000000000000E+00  0.000000000000E+00
  0.000000000000E+00  0.000000000000E+00  0.000000000000E+00  0.000000000000E+00  0.000000000000E+00
  0.000000000000E+00  0.000000000000E+00  0.000000000000E+00  0.000000000000E+00  0.000000000000E+00
  0.000000000000E+00  0.000000000000E+00  0.000000000000E+00  0.000000000000E+00  0.000000000000E+00
  0.000000000000E+00  0.000000000000E+00  0.000000000000E+00  0.000000000000E+00  0.000000000000E+00
  0.000000000000E+00  0.000000000000E+00  0.000000000000E+00  0.000000000000E+00  0.000000000000E+00
  0.000000000000E+00  0.000000000000E+00  0.000000000000E+00  0.000000000000E+00  0.000000000000E+00
  0.000000000000E+00  0.000000000000E+00  0.000000000000E+00  0.000000000000E+00  0.000000000000E+00
  0.000000000000E+00  0.000000000000E+00  0.000000000000E+00  0.000000000000E+00  0.000000000000E+00
  0.000000000000E+00  0.000000000000E+00  0.000000000000E+00  0.000000000000E+00  0.000000000000E+00
  0.000000000000E+00  0.000000000000E+00  0.000000000000E+00  0.000000000000E+00  0.000000000000E+00
  0.000000000000E+00  0.000000000000E+00  0.000000000000E+00  0.000000000000E+00  0.000000000000E+00
  0.000000000000E+00  0.000000000000E+00  0.000000000000E+00  0.000000000000E+00  0.000000000000E+00
  0.000000000000E+00  0.000000000000E+00  0.000000000000E+00  0.000000000000E+00  0.000000000000E+00
  0.000000000000E+00  0.000000000000E+00  0.000000000000E+00  0.000000000000E+00  0.000000000000E+00
  0.000000000000E+00  0.000000000000E+00  0.000000000000E+00  0.000000000000E+00  0.000000000000E+00
  0.000000000000E+00  0.000000000000E+00  0.000000000000E+00  0.000000000000E+00  0.000000000000E+00
  0.000000000000E+00  0.000000000000E+00  0.000000000000E+00  0.000000000000E+00  0.000000000000E+00
  0.000000000000E+00  0.000000000000E+00  0.000000000000E+00  0.000000000000E+00  0.000000000000E+00
  0.000000000000E+00  0.000000000000E+00  0.000000000000E+00  0.000000000000E+00  0.000000000000E+00
  0.000000000000E+00  0.000000000000E+00  0.000000000000E+00  0.000000000000E+00  0.000000000000E+00
  0.000000000000E+00  0.000000000000E+00  0.000000000000E+00  0.000000000000E+00  0.000000000000E+00
  0.000000000000E+00  0.000000000000E+00  0.000000000000E+00  0.000000000000E+00  0.000000000000E+00
  0.000000000000E+00  0.000000000000E+00  0.000000000000E+00  0.000000000000E+00  0.000000000000E+00
  0.000000000000E+00  0.000000000000E+00  0.000000000000E+00  0.000000000000E+00  0.000000000000E+00
  0.000000000000E+00  0.000000000000E+00  0.000000000000E+00  0.000000000000E+00  0.000000000000E+00
  0.000000000000E+00  0.000000000000E+00  0.000000000000E+00  0.000000000000E+00  0.000000000000E+00
  0.000000000000E+00  0.000000000000E+00  0.000000000000E+00  0.000000000000E+00  0.000000000000E+00
  0.000000000000E+00  0.000000000000E+00  0.000000000000E+00  0.000000000000E+00  0.000000000000E+00
  0.000000000000E+00  0.000000000000E+00  0.000000000000E+00  0.000000000000E+00  0.000000000000E+00
  0.000000000000E+00  0.000000000000E+00  0.000000000000E+00  0.000000000000E+00  0.000000000000E+00
  0.000000000000E+00  0.000000000000E+00  0.000000000000E+00  0.000000000000E+00  0.000000000000E+00
  0.000000000000E+00  0.000000000000E+00  0.000000000000E+00  0.000000000000E+00  0.000000000000E+00
  0.000000000000E+00  0.000000000000E+00  0.000000000000E+00  0.000000000000E+00  0.000000000000E+00
  0.000000000000E+00  0.000000000000E+00  0.000000000000E+00  0.000000000000E+00  0.000000000000E+00
  0.000000000000E+00  0.000000000000E+00  0.000000000000E+00  0.000000000000E+00  0.000000000000E+00
  0.000000000000E+00  0.000000000000E+00  0.000000000000E+00  0.000000000000E+00  0.000000000000E+00
  0.000000000000E+00  0.000000000000E+00  0.000000000000E+00  0.000000000000E+00  0.000000000000E+00
  0.000000000000E+00  0.000000000000E+00  0.000000000000E+00  0.000000000000E+00  0.000000000000E+00
  0.000000000000E+00  0.000000000000E+00  0.000000000000E+00  0.000000000000E+00  0.000000000000E+00
  0.000000000000E+00  0.000000000000E+00  0.000000000000E+00  0.000000000000E+00  0.000000000000E+00
  0.000000000000E+00  0.000000000000E+00  0.000000000000E+00  0.000000000000E+00  0.000000000000E+00
  0.000000000000E+00  0.000000000000E+00  0.000000000000E+00  0.000000000000E+00  0.000000000000E+00
  0.000000000000E+00  0.000000000000E+00  0.000000000000E+00  0.000000000000E+00  0.000000000000E+00
  0.000000000000E+00  0.000000000000E+00  0.000000000000E+00  0.000000000000E+00  0.000000000000E+00
  0.000000000000E+00  0.000000000000E+00  0.000000000000E+00  0.000000000000E+00  0.000000000000E+00
  0.000000000000E+00  0.000000000000E+00  0.000000000000E+00  0.000000000000E+00  0.000000000000E+00
  0.000000000000E+00  0.000000000000E+00  0.000000000000E+00  0.000000000000E+00  0.000000000000E+00
  0.000000000000E+00  0.000000000000E+00  0.000000000000E+00  0.000000000000E+00  0.000000000000E+00
  0.000000000000E+00  0.000000000000E+00  0.000000000000E+00  0.000000000000E+00  0.000000000000E+00
  0.000000000000E+00  0.000000000000E+00  0.000000000000E+00  0.000000000000E+00  0.000000000000E+00
  0.000000000000E+00  0.000000000000E+00  0.000000000000E+00  0.000000000000E+00  0.000000000000E+00
  0.000000000000E+00  0.000000000000E+00  0.000000000000E+00  0.000000000000E+00  0.000000000000E+00
  0.000000000000E+00  0.000000000000E+00  0.000000000000E+00  0.000000000000E+00  0.000000000000E+00
  0.000000000000E+00  0.000000000000E+00  0.000000000000E+00  0.000000000000E+00  0.000000000000E+00
  0.000000000000E+00  0.000000000000E+00  0.000000000000E+00  0.000000000000E+00  0.000000000000E+00
  0.000000000000E+00  0.000000000000E+00  0.000000000000E+00  0.000000000000E+00  0.000000000000E+00
  0.000000000000E+00  0.000000000000E+00  0.000000000000E+00  0.000000000000E+00  0.000000000000E+00
  0.000000000000E+00  0.000000000000E+00  0.000000000000E+00  0.000000000000E+00  0.000000000000E+00
  0.000000000000E+00  0.000000000000E+00  0.000000000000E+00  0.000000000000E+00  0.000000000000E+00
  0.000000000000E+00  0.000000000000E+00  0.000000000000E+00  0.000000000000E+00  0.000000000000E+00
  0.000000000000E+00  0.000000000000E+00  0.000000000000E+00  0.000000000000E+00  0.000000000000E+00
  0.000000000000E+00  0.000000000000E+00  0.000000000000E+00  0.000000000000E+00  0.000000000000E+00
  0.000000000000E+00  0.000000000000E+00  0.000000000000E+00  0.000000000000E+00  0.000000000000E+00
  0.000000000000E+00  0.000000000000E+00  0.000000000000E+00  0.000000000000E+00  0.000000000000E+00
  0.000000000000E+00  0.000000000000E+00  0.000000000000E+00
 kinetic energy-density
  0.000000000000E+00  0.000000000000E+00  0.000000000000E+00  0.000000000000E+00  0.000000000000E+00
  0.000000000000E+00  0.000000000000E+00  0.000000000000E+00  0.000000000000E+00  0.000000000000E+00
  0.000000000000E+00  0.000000000000E+00  0.000000000000E+00  0.000000000000E+00  0.000000000000E+00
  0.000000000000E+00  0.000000000000E+00  0.000000000000E+00  0.000000000000E+00  0.000000000000E+00
  0.000000000000E+00  0.000000000000E+00  0.000000000000E+00  0.000000000000E+00  0.000000000000E+00
  0.000000000000E+00  0.000000000000E+00  0.000000000000E+00  0.000000000000E+00  0.000000000000E+00
  0.000000000000E+00  0.000000000000E+00  0.000000000000E+00  0.000000000000E+00  0.000000000000E+00
  0.000000000000E+00  0.000000000000E+00  0.000000000000E+00  0.000000000000E+00  0.000000000000E+00
  0.000000000000E+00  0.000000000000E+00  0.000000000000E+00  0.000000000000E+00  0.000000000000E+00
  0.000000000000E+00  0.000000000000E+00  0.000000000000E+00  0.000000000000E+00  0.000000000000E+00
  0.000000000000E+00  0.000000000000E+00  0.000000000000E+00  0.000000000000E+00  0.000000000000E+00
  0.000000000000E+00  0.000000000000E+00  0.000000000000E+00  0.000000000000E+00  0.000000000000E+00
  0.000000000000E+00  0.000000000000E+00  0.000000000000E+00  0.000000000000E+00  0.000000000000E+00
  0.000000000000E+00  0.000000000000E+00  0.000000000000E+00  0.000000000000E+00  0.000000000000E+00
  0.000000000000E+00  0.000000000000E+00  0.000000000000E+00  0.000000000000E+00  0.000000000000E+00
  0.000000000000E+00  0.000000000000E+00  0.000000000000E+00  0.000000000000E+00  0.000000000000E+00
  0.000000000000E+00  0.000000000000E+00  0.000000000000E+00  0.000000000000E+00  0.000000000000E+00
  0.000000000000E+00  0.000000000000E+00  0.000000000000E+00  0.000000000000E+00  0.000000000000E+00
  0.000000000000E+00  0.000000000000E+00  0.000000000000E+00  0.000000000000E+00  0.000000000000E+00
  0.000000000000E+00  0.000000000000E+00  0.000000000000E+00  0.000000000000E+00  0.000000000000E+00
  0.000000000000E+00  0.000000000000E+00  0.000000000000E+00  0.000000000000E+00  0.000000000000E+00
  0.000000000000E+00  0.000000000000E+00  0.000000000000E+00  0.000000000000E+00  0.000000000000E+00
  0.000000000000E+00  0.000000000000E+00  0.000000000000E+00  0.000000000000E+00  0.000000000000E+00
  0.000000000000E+00  0.000000000000E+00  0.000000000000E+00  0.000000000000E+00  0.000000000000E+00
  0.000000000000E+00  0.000000000000E+00  0.000000000000E+00  0.000000000000E+00  0.000000000000E+00
  0.000000000000E+00  0.000000000000E+00  0.000000000000E+00  0.000000000000E+00  0.000000000000E+00
  0.000000000000E+00  0.000000000000E+00  0.000000000000E+00  0.000000000000E+00  0.000000000000E+00
  0.000000000000E+00  0.000000000000E+00  0.000000000000E+00  0.000000000000E+00  0.000000000000E+00
  0.000000000000E+00  0.000000000000E+00  0.000000000000E+00  0.000000000000E+00  0.000000000000E+00
  0.000000000000E+00  0.000000000000E+00  0.000000000000E+00  0.000000000000E+00  0.000000000000E+00
  0.000000000000E+00  0.000000000000E+00  0.000000000000E+00  0.000000000000E+00  0.000000000000E+00
  0.000000000000E+00  0.000000000000E+00  0.000000000000E+00  0.000000000000E+00  0.000000000000E+00
  0.000000000000E+00  0.000000000000E+00  0.000000000000E+00  0.000000000000E+00  0.000000000000E+00
  0.000000000000E+00  0.000000000000E+00  0.000000000000E+00  0.000000000000E+00  0.000000000000E+00
  0.000000000000E+00  0.000000000000E+00  0.000000000000E+00  0.000000000000E+00  0.000000000000E+00
  0.000000000000E+00  0.000000000000E+00  0.000000000000E+00  0.000000000000E+00  0.000000000000E+00
  0.000000000000E+00  0.000000000000E+00  0.000000000000E+00  0.000000000000E+00  0.000000000000E+00
  0.000000000000E+00  0.000000000000E+00  0.000000000000E+00  0.000000000000E+00  0.000000000000E+00
  0.000000000000E+00  0.000000000000E+00  0.000000000000E+00  0.000000000000E+00  0.000000000000E+00
  0.000000000000E+00  0.000000000000E+00  0.000000000000E+00  0.000000000000E+00  0.000000000000E+00
  0.000000000000E+00  0.000000000000E+00  0.000000000000E+00  0.000000000000E+00  0.000000000000E+00
  0.000000000000E+00  0.000000000000E+00  0.000000000000E+00  0.000000000000E+00  0.000000000000E+00
  0.000000000000E+00  0.000000000000E+00  0.000000000000E+00  0.000000000000E+00  0.000000000000E+00
  0.000000000000E+00  0.000000000000E+00  0.000000000000E+00  0.000000000000E+00  0.000000000000E+00
  0.000000000000E+00  0.000000000000E+00  0.000000000000E+00  0.000000000000E+00  0.000000000000E+00
  0.000000000000E+00  0.000000000000E+00  0.000000000000E+00  0.000000000000E+00  0.000000000000E+00
  0.000000000000E+00  0.000000000000E+00  0.000000000000E+00  0.000000000000E+00  0.000000000000E+00
  0.000000000000E+00  0.000000000000E+00  0.000000000000E+00  0.000000000000E+00  0.000000000000E+00
  0.000000000000E+00  0.000000000000E+00  0.000000000000E+00  0.000000000000E+00  0.000000000000E+00
  0.000000000000E+00  0.000000000000E+00  0.000000000000E+00  0.000000000000E+00  0.000000000000E+00
  0.000000000000E+00  0.000000000000E+00  0.000000000000E+00  0.000000000000E+00  0.000000000000E+00
  0.000000000000E+00  0.000000000000E+00  0.000000000000E+00  0.000000000000E+00  0.000000000000E+00
  0.000000000000E+00  0.000000000000E+00  0.000000000000E+00  0.000000000000E+00  0.000000000000E+00
  0.000000000000E+00  0.000000000000E+00  0.000000000000E+00  0.000000000000E+00  0.000000000000E+00
  0.000000000000E+00  0.000000000000E+00  0.000000000000E+00  0.000000000000E+00  0.000000000000E+00
  0.000000000000E+00  0.000000000000E+00  0.000000000000E+00  0.000000000000E+00  0.000000000000E+00
  0.000000000000E+00  0.000000000000E+00  0.000000000000E+00  0.000000000000E+00  0.000000000000E+00
  0.000000000000E+00  0.000000000000E+00  0.000000000000E+00  0.000000000000E+00  0.000000000000E+00
  0.000000000000E+00  0.000000000000E+00  0.000000000000E+00  0.000000000000E+00  0.000000000000E+00
  0.000000000000E+00  0.000000000000E+00  0.000000000000E+00  0.000000000000E+00  0.000000000000E+00
  0.000000000000E+00  0.000000000000E+00  0.000000000000E+00  0.000000000000E+00  0.000000000000E+00
  0.000000000000E+00  0.000000000000E+00  0.000000000000E+00  0.000000000000E+00  0.000000000000E+00
  0.000000000000E+00  0.000000000000E+00  0.000000000000E+00  0.000000000000E+00  0.000000000000E+00
  0.000000000000E+00  0.000000000000E+00  0.000000000000E+00  0.000000000000E+00  0.000000000000E+00
  0.000000000000E+00  0.000000000000E+00  0.000000000000E+00  0.000000000000E+00  0.000000000000E+00
  0.000000000000E+00  0.000000000000E+00  0.000000000000E+00  0.000000000000E+00  0.000000000000E+00
  0.000000000000E+00  0.000000000000E+00  0.000000000000E+00  0.000000000000E+00  0.000000000000E+00
  0.000000000000E+00  0.000000000000E+00  0.000000000000E+00  0.000000000000E+00  0.000000000000E+00
  0.000000000000E+00  0.000000000000E+00  0.000000000000E+00  0.000000000000E+00  0.000000000000E+00
  0.000000000000E+00  0.000000000000E+00  0.000000000000E+00  0.000000000000E+00  0.000000000000E+00
  0.000000000000E+00  0.000000000000E+00  0.000000000000E+00  0.000000000000E+00  0.000000000000E+00
  0.000000000000E+00  0.000000000000E+00  0.000000000000E+00  0.000000000000E+00  0.000000000000E+00
  0.000000000000E+00  0.000000000000E+00  0.000000000000E+00
 local pseudopotential core
 -0.622843071015E+02 -0.622854673831E+02 -0.622865925048E+02 -0.622876835343E+02 -0.622887415045E+02
 -0.622897674175E+02 -0.622907622442E+02 -0.622917269263E+02 -0.622926623776E+02 -0.622935694841E+02
 -0.622944491040E+02 -0.622953020705E+02 -0.622961291910E+02 -0.622969312488E+02 -0.622977090032E+02
 -0.622984631905E+02 -0.622991945246E+02 -0.622999036985E+02 -0.623005913833E+02 -0.623012582299E+02
 -0.623019048700E+02 -0.623025319156E+02 -0.623031399605E+02 -0.623037295802E+02 -0.623043013331E+02
 -0.623048557607E+02 -0.623053933875E+02 -0.623059147227E+02 -0.623064202599E+02 -0.623069104775E+02
 -0.623073858400E+02 -0.623078467971E+02 -0.623082937856E+02 -0.623087272282E+02 -0.623091475355E+02
 -0.623095551052E+02 -0.623099503233E+02 -0.623103335638E+02 -0.623107051898E+02 -0.623110655527E+02
 -0.623114149940E+02 -0.623117538442E+02 -0.623120824241E+02 -0.623124010447E+02 -0.623127100077E+02
 -0.623130096054E+02 -0.623133001214E+02 -0.623135818307E+02 -0.623138549998E+02 -0.623141198872E+02
 -0.623143767437E+02 -0.623146258122E+02 -0.623148673284E+02 -0.623151015208E+02 -0.623153286110E+02
 -0.623155488138E+02 -0.623157623375E+02 -0.623159693840E+02 -0.623161701490E+02 -0.623163648226E+02
 -0.623165535887E+02 -0.623167366258E+02 -0.623169141067E+02 -0.623170861994E+02 -0.623172530664E+02
 -0.623174148654E+02 -0.623175717491E+02 -0.623177238657E+02 -0.623178713586E+02 -0.623180143672E+02
 -0.623181530265E+02 -0.623182874671E+02 -0.623184178157E+02 -0.623185441952E+02 -0.623186667246E+02
 -0.623187855194E+02 -0.623189006911E+02 -0.623190123482E+02 -0.623191205956E+02 -0.623192255348E+02
 -0.623193272645E+02 -0.623194258797E+02 -0.623195214730E+02 -0.623196141339E+02 -0.623197039486E+02
 -0.623197910014E+02 -0.623198753730E+02 -0.623199571420E+02 -0.623200363845E+02 -0.623201131738E+02
 -0.623201875809E+02 -0.623202596745E+02 -0.623203295211E+02 -0.623203971846E+02 -0.623204627270E+02
 -0.623205262082E+02 -0.623205876857E+02 -0.623206472153E+02 -0.623207048503E+02 -0.623207606428E+02
 -0.623208146421E+02 -0.623208668963E+02 -0.623209174513E+02 -0.623209663512E+02 -0.623210136383E+02
 -0.623210593532E+02 -0.623211035347E+02 -0.623211462198E+02 -0.623211874439E+02 -0.623212272406E+02
 -0.623212656418E+02 -0.623213026778E+02 -0.623213383772E+02 -0.623213727668E+02 -0.623214058719E+02
 -0.623214377159E+02 -0.623214683208E+02 -0.623214977066E+02 -0.623215258918E+02 -0.623215528932E+02
 -0.623215787254E+02 -0.623216034020E+02 -0.623216269340E+02 -0.623216493309E+02 -0.623216706006E+02
 -0.623216907485E+02 -0.623217097784E+02 -0.623217276919E+02 -0.623217444888E+02 -0.623217601662E+02
 -0.623217747195E+02 -0.623217881414E+02 -0.623218004223E+02 -0.623218115505E+02 -0.623218215112E+02
 -0.623218302870E+02 -0.623218378578E+02 -0.623218442005E+02 -0.623218492889E+02 -0.623218530937E+02
 -0.623218555821E+02 -0.623218567176E+02 -0.623218564603E+02 -0.623218547661E+02 -0.623218515868E+02
 -0.623218468700E+02 -0.623218405584E+02 -0.623218325903E+02 -0.623218228984E+02 -0.623218114102E+02
 -0.623217980476E+02 -0.623217827264E+02 -0.623217653557E+02 -0.623217458382E+02 -0.623217240694E+02
 -0.623216999368E+02 -0.623216733204E+02 -0.623216440913E+02 -0.623216121118E+02 -0.623215772343E+02
 -0.623215393012E+02 -0.623214981442E+02 -0.623214535833E+02 -0.623214054267E+02 -0.623213534692E+02
 -0.623212974922E+02 -0.623212372626E+02 -0.623211725317E+02 -0.623211030343E+02 -0.623210284880E+02
 -0.623209485917E+02 -0.623208630245E+02 -0.623207714450E+02 -0.623206734891E+02 -0.623205687693E+02
 -0.623204568730E+02 -0.623203373610E+02 -0.623202097655E+02 -0.623200735888E+02 -0.623199283011E+02
 -0.623197733384E+02 -0.623196081008E+02 -0.623194319497E+02 -0.623192442055E+02 -0.623190441455E+02
 -0.623188310005E+02 -0.623186039521E+02 -0.623183621298E+02 -0.623181046078E+02 -0.623178304006E+02
 -0.623175384605E+02 -0.623172276729E+02 -0.623168968522E+02 -0.623165447374E+02 -0.623161699874E+02
 -0.623157711755E+02 -0.623153467847E+02 -0.623148952016E+02 -0.623144147101E+02 -0.623139034855E+02
 -0.623133595870E+02 -0.623127809510E+02 -0.623121653828E+02 -0.623115105487E+02 -0.623108139671E+02
 -0.623100729990E+02 -0.623092848385E+02 -0.623084465020E+02 -0.623075548169E+02 -0.623066064102E+02
 -0.623055976952E+02 -0.623045248586E+02 -0.623033838462E+02 -0.623021703472E+02 -0.623008797791E+02
 -0.622995072699E+02 -0.622980476399E+02 -0.622964953831E+02 -0.622948446459E+02 -0.622930892063E+02
 -0.622912224500E+02 -0.622892373465E+02 -0.622871264231E+02 -0.622848817368E+02 -0.622824948461E+02
 -0.622799567789E+02 -0.622772580001E+02 -0.622743883771E+02 -0.622713371422E+02 -0.622680928535E+02
 -0.622646433538E+02 -0.622609757258E+02 -0.622570762463E+02 -0.622529303363E+02 -0.622485225086E+02
 -0.622438363127E+02 -0.622388542762E+02 -0.622335578424E+02 -0.622279273050E+02 -0.622219417391E+02
 -0.622155789273E+02 -0.622088152826E+02 -0.622016257668E+02 -0.621939838041E+02 -0.621858611900E+02
 -0.621772279957E+02 -0.621680524669E+02 -0.621583009169E+02 -0.621479376157E+02 -0.621369246707E+02
 -0.621252219041E+02 -0.621127867224E+02 -0.620995739802E+02 -0.620855358368E+02 -0.620706216070E+02
 -0.620547776042E+02 -0.620379469768E+02 -0.620200695374E+02 -0.620010815845E+02 -0.619809157178E+02
 -0.619595006448E+02 -0.619367609812E+02 -0.619126170442E+02 -0.618869846376E+02 -0.618597748315E+02
 -0.618308937345E+02 -0.618002422600E+02 -0.617677158863E+02 -0.617332044128E+02 -0.616965917096E+02
 -0.616577554648E+02 -0.616165669285E+02 -0.615728906540E+02 -0.615265842395E+02 -0.614774980684E+02
 -0.614254750528E+02 -0.613703503796E+02 -0.613119512613E+02 -0.612500966930E+02 -0.611845972187E+02
 -0.611152547069E+02 -0.610418621387E+02 -0.609642034098E+02 -0.608820531485E+02 -0.607951765519E+02
 -0.607033292405E+02 -0.606062571352E+02 -0.605036963548E+02 -0.603953731371E+02 -0.602810037826E+02
 -0.601602946211E+02 -0.600329419990E+02 -0.598986322862E+02 -0.597570418987E+02 -0.596078373338E+02
 -0.594506752098E+02 -0.592852023064E+02 -0.591110555939E+02 -0.589278622427E+02 -0.587352396007E+02
 -0.585327951230E+02 -0.583201262402E+02 -0.580968201448E+02 -0.578624534779E+02 -0.576165918931E+02
 -0.573587894748E+02 -0.570885879856E+02 -0.568055159149E+02 -0.565090873026E+02 -0.561988003053E+02
 -0.558741354762E+02 -0.555345537248E+02 -0.551794939215E+02 -0.548083701134E+02 -0.544205683110E+02
 -0.540154428098E+02 -0.535923120034E+02 -0.531504536506E+02 -0.526890995562E+02 -0.522074296313E+02
 -0.517045653109E+02 -0.511795623204E+02 -0.506314028138E+02 -0.500589869481E+02 -0.494611240177E+02
 -0.488365233585E+02 -0.481837853353E+02 -0.475013928548E+02 -0.467877039944E+02 -0.460409464789E+02
 -0.452592148634E+02 -0.444404713407E+02 -0.435825510393E+02 -0.426831724667E+02 -0.417399533181E+02
 -0.407504312143E+02 -0.397120881008E+02 -0.386223762173E+02 -0.375238282596E+02 -0.364583488277E+02
 -0.354223615172E+02 -0.344120532299E+02 -0.334233282092E+02 -0.324518753275E+02 -0.314932332910E+02
 -0.305430031328E+02 -0.295972189875E+02 -0.286529121405E+02 -0.277138961731E+02 -0.268807027160E+02
 -0.260664130351E+02 -0.252730858705E+02 -0.245093210951E+02 -0.237369804927E+02 -0.230177326346E+02
 -0.223202792622E+02 -0.216439601545E+02 -0.209881352061E+02 -0.203521808893E+02 -0.197354951450E+02
 -0.191374976575E+02 -0.185576198385E+02 -0.179953113192E+02
 pspotential valence only
 -0.835364443183E+01 -0.835480471514E+01 -0.835592983867E+01 -0.835702087007E+01 -0.835807884224E+01
 -0.835910475745E+01 -0.836009958644E+01 -0.836106427094E+01 -0.836199972487E+01 -0.836290683408E+01
 -0.836378645693E+01 -0.836463942654E+01 -0.836546655033E+01 -0.836626861160E+01 -0.836704636979E+01
 -0.836780056104E+01 -0.836853189944E+01 -0.836924107781E+01 -0.836992876738E+01 -0.837059561908E+01
 -0.837124226465E+01 -0.837186931595E+01 -0.837247736699E+01 -0.837306699323E+01 -0.837363875307E+01
 -0.837419318797E+01 -0.837473082266E+01 -0.837525216614E+01 -0.837575771220E+01 -0.837624793930E+01
 -0.837672331183E+01 -0.837718427960E+01 -0.837763127942E+01 -0.837806473403E+01 -0.837848505413E+01
 -0.837889263748E+01 -0.837928787009E+01 -0.837967112602E+01 -0.838004276847E+01 -0.838040314880E+01
 -0.838075260865E+01 -0.838109147855E+01 -0.838142007940E+01 -0.838173872233E+01 -0.838204770903E+01
 -0.838234733196E+01 -0.838263787479E+01 -0.838291961258E+01 -0.838319281205E+01 -0.838345773176E+01
 -0.838371462259E+01 -0.838396372759E+01 -0.838420528259E+01 -0.838443951627E+01 -0.838466665035E+01
 -0.838488689980E+01 -0.838510047314E+01 -0.838530757244E+01 -0.838550839365E+01 -0.838570312694E+01
 -0.838589195655E+01 -0.838607506113E+01 -0.838625261389E+01 -0.838642478299E+01 -0.838659173124E+01
 -0.838675361656E+01 -0.838691059214E+01 -0.838706280638E+01 -0.838721040324E+01 -0.838735352234E+01
 -0.838749229913E+01 -0.838762686466E+01 -0.838775734613E+01 -0.838788386698E+01 -0.838800654673E+01
 -0.838812550132E+01 -0.838824084303E+01 -0.838835268091E+01 -0.838846112051E+01 -0.838856626418E+01
 -0.838866821125E+01 -0.838876705775E+01 -0.838886289691E+01 -0.838895581929E+01 -0.838904591216E+01
 -0.838913326065E+01 -0.838921794676E+01 -0.838930005033E+01 -0.838937964851E+01 -0.838945681606E+01
 -0.838953162551E+01 -0.838960414700E+01 -0.838967444854E+01 -0.838974259597E+01 -0.838980865298E+01
 -0.838987268138E+01 -0.838993474093E+01 -0.838999488940E+01 -0.839005318268E+01 -0.839010967509E+01
 -0.839016441888E+01 -0.839021746471E+01 -0.839026886165E+01 -0.839031865690E+01 -0.839036689617E+01
 -0.839041362371E+01 -0.839045888209E+01 -0.839050271250E+01 -0.839054515454E+01 -0.839058624645E+01
 -0.839062602512E+01 -0.839066452601E+01 -0.839070178326E+01 -0.839073782960E+01 -0.839077269660E+01
 -0.839080641434E+01 -0.839083901186E+01 -0.839087051687E+01 -0.839090095570E+01 -0.839093035370E+01
 -0.839095873478E+01 -0.839098612190E+01 -0.839101253651E+01 -0.839103799908E+01 -0.839106252886E+01
 -0.839108614388E+01 -0.839110886091E+01 -0.839113069563E+01 -0.839115166254E+01 -0.839117177470E+01
 -0.839119104418E+01 -0.839120948165E+01 -0.839122709654E+01 -0.839124389719E+01 -0.839125989033E+01
 -0.839127508150E+01 -0.839128947488E+01 -0.839130307320E+01 -0.839131587777E+01 -0.839132788850E+01
 -0.839133910356E+01 -0.839134951977E+01 -0.839135913215E+01 -0.839136793406E+01 -0.839137591712E+01
 -0.839138307106E+01 -0.839138938381E+01 -0.839139484120E+01 -0.839139942698E+01 -0.839140312271E+01
 -0.839140590779E+01 -0.839140775907E+01 -0.839140865094E+01 -0.839140855513E+01 -0.839140744065E+01
 -0.839140527342E+01 -0.839140201653E+01 -0.839139762959E+01 -0.839139206899E+01 -0.839138528722E+01
 -0.839137723318E+01 -0.839136785168E+01 -0.839135708308E+01 -0.839134486358E+01 -0.839133112416E+01
 -0.839131579102E+01 -0.839129878494E+01 -0.839128002095E+01 -0.839125940810E+01 -0.839123684905E+01
 -0.839121223965E+01 -0.839118546856E+01 -0.839115641684E+01 -0.839112495749E+01 -0.839109095480E+01
 -0.839105426415E+01 -0.839101473099E+01 -0.839097219072E+01 -0.839092646773E+01 -0.839087737479E+01
 -0.839082471244E+01 -0.839076826815E+01 -0.839070781547E+01 -0.839064311316E+01 -0.839057390440E+01
 -0.839049991574E+01 -0.839042085596E+01 -0.839033641510E+01 -0.839024626330E+01 -0.839015004933E+01
 -0.839004739951E+01 -0.838993791623E+01 -0.838982117647E+01 -0.838969673001E+01 -0.838956409812E+01
 -0.838942277124E+01 -0.838927220763E+01 -0.838911183092E+01 -0.838894102811E+01 -0.838875914737E+01
 -0.838856549542E+01 -0.838835933502E+01 -0.838813988229E+01 -0.838790630374E+01 -0.838765771312E+01
 -0.838739316829E+01 -0.838711166753E+01 -0.838681214591E+01 -0.838649347164E+01 -0.838615444150E+01
 -0.838579377646E+01 -0.838541011741E+01 -0.838500201972E+01 -0.838456794809E+01 -0.838410627128E+01
 -0.838361525580E+01 -0.838309305977E+01 -0.838253772635E+01 -0.838194717663E+01 -0.838131920226E+01
 -0.838065145751E+01 -0.837994145100E+01 -0.837918653680E+01 -0.837838390521E+01 -0.837753057294E+01
 -0.837662337253E+01 -0.837565894157E+01 -0.837463371106E+01 -0.837354389330E+01 -0.837238546864E+01
 -0.837115417245E+01 -0.836984548046E+01 -0.836845459399E+01 -0.836697642402E+01 -0.836540557461E+01
 -0.836373632572E+01 -0.836196261482E+01 -0.836007801782E+01 -0.835807572911E+01 -0.835594854109E+01
 -0.835368882185E+01 -0.835128849308E+01 -0.834873900633E+01 -0.834603131868E+01 -0.834315586743E+01
 -0.834010254432E+01 -0.833686066826E+01 -0.833341895804E+01 -0.832976550409E+01 -0.832588773939E+01
 -0.832177241045E+01 -0.831740554780E+01 -0.831277243594E+01 -0.830785758371E+01 -0.830264469495E+01
 -0.829711663949E+01 -0.829125542484E+01 -0.828504216962E+01 -0.827845707784E+01 -0.827147941596E+01
 -0.826408749197E+01 -0.825625863814E+01 -0.824796919746E+01 -0.823919451474E+01 -0.822990893335E+01
 -0.822008579863E+01 -0.820969746880E+01 -0.819871533457E+01 -0.818710984941E+01 -0.817485057107E+01
 -0.816190621669E+01 -0.814824473295E+01 -0.813383338323E+01 -0.811863885406E+01 -0.810262738249E+01
 -0.808576490830E+01 -0.806801725156E+01 -0.804935032004E+01 -0.802973034831E+01 -0.800912417210E+01
 -0.798749954069E+01 -0.796482547035E+01 -0.794107264255E+01 -0.791621384903E+01 -0.789022448811E+01
 -0.786308311389E+01 -0.783477204132E+01 -0.780527800950E+01 -0.777459290460E+01 -0.774271454385E+01
 -0.770964752036E+01 -0.767540410909E+01 -0.764000523083E+01 -0.760348147294E+01 -0.756587416102E+01
 -0.752723647588E+01 -0.748763460806E+01 -0.744714893951E+01 -0.740587524014E+01 -0.736392586472E+01
 -0.732143093256E+01 -0.727853946978E+01 -0.723542049159E+01 -0.719226399780E+01 -0.714928185317E+01
 -0.710670851951E+01 -0.706480160447E+01 -0.702384218697E+01 -0.698413487725E+01 -0.694600756435E+01
 -0.690981080034E+01 -0.687591676636E+01 -0.684471775960E+01 -0.681662413693E+01 -0.679206164257E+01
 -0.677146804349E+01 -0.675528898808E+01 -0.674397299915E+01 -0.673796550700E+01 -0.673770182678E+01
 -0.674359898675E+01 -0.675604632403E+01 -0.677539478319E+01 -0.680194488747E+01 -0.683593340293E+01
 -0.687751878849E+01 -0.692676562062E+01 -0.698362829905E+01 -0.704793447378E+01 -0.711936876866E+01
 -0.719745748841E+01 -0.728155504693E+01 -0.737083279537E+01 -0.746427070562E+01 -0.756065192903E+01
 -0.765855958948E+01 -0.775637434022E+01 -0.785227039992E+01 -0.794420735060E+01 -0.802991551862E+01
 -0.810687506150E+01 -0.817229377835E+01 -0.822309665426E+01 -0.825595081217E+01 -0.826736090807E+01
 -0.825387848207E+01 -0.821247059100E+01 -0.814108762803E+01 -0.804444361476E+01 -0.802396209553E+01
 -0.799360565649E+01 -0.795629702880E+01 -0.792149596577E+01 -0.785191062927E+01 -0.781004819483E+01
 -0.776543219354E+01 -0.771821750745E+01 -0.766856247326E+01 -0.761663264758E+01 -0.756259230646E+01
 -0.750660579095E+01 -0.744883026007E+01 -0.738941079276E+01
 core charge-density (pseudized)
  0.000000000000E+00  0.000000000000E+00  0.000000000000E+00  0.000000000000E+00  0.000000000000E+00
  0.000000000000E+00  0.000000000000E+00  0.000000000000E+00  0.000000000000E+00  0.000000000000E+00
  0.000000000000E+00  0.000000000000E+00  0.000000000000E+00  0.000000000000E+00  0.000000000000E+00
  0.000000000000E+00  0.000000000000E+00  0.000000000000E+00  0.000000000000E+00  0.000000000000E+00
  0.000000000000E+00  0.000000000000E+00  0.000000000000E+00  0.000000000000E+00  0.000000000000E+00
  0.000000000000E+00  0.000000000000E+00  0.000000000000E+00  0.000000000000E+00  0.000000000000E+00
  0.000000000000E+00  0.000000000000E+00  0.000000000000E+00  0.000000000000E+00  0.000000000000E+00
  0.000000000000E+00  0.000000000000E+00  0.000000000000E+00  0.000000000000E+00  0.000000000000E+00
  0.000000000000E+00  0.000000000000E+00  0.000000000000E+00  0.000000000000E+00  0.000000000000E+00
  0.000000000000E+00  0.000000000000E+00  0.000000000000E+00  0.000000000000E+00  0.000000000000E+00
  0.000000000000E+00  0.000000000000E+00  0.000000000000E+00  0.000000000000E+00  0.000000000000E+00
  0.000000000000E+00  0.000000000000E+00  0.000000000000E+00  0.000000000000E+00  0.000000000000E+00
  0.000000000000E+00  0.000000000000E+00  0.000000000000E+00  0.000000000000E+00  0.000000000000E+00
  0.000000000000E+00  0.000000000000E+00  0.000000000000E+00  0.000000000000E+00  0.000000000000E+00
  0.000000000000E+00  0.000000000000E+00  0.000000000000E+00  0.000000000000E+00  0.000000000000E+00
  0.000000000000E+00  0.000000000000E+00  0.000000000000E+00  0.000000000000E+00  0.000000000000E+00
  0.000000000000E+00  0.000000000000E+00  0.000000000000E+00  0.000000000000E+00  0.000000000000E+00
  0.000000000000E+00  0.000000000000E+00  0.000000000000E+00  0.000000000000E+00  0.000000000000E+00
  0.000000000000E+00  0.000000000000E+00  0.000000000000E+00  0.000000000000E+00  0.000000000000E+00
  0.000000000000E+00  0.000000000000E+00  0.000000000000E+00  0.000000000000E+00  0.000000000000E+00
  0.000000000000E+00  0.000000000000E+00  0.000000000000E+00  0.000000000000E+00  0.000000000000E+00
  0.000000000000E+00  0.000000000000E+00  0.000000000000E+00  0.000000000000E+00  0.000000000000E+00
  0.000000000000E+00  0.000000000000E+00  0.000000000000E+00  0.000000000000E+00  0.000000000000E+00
  0.000000000000E+00  0.000000000000E+00  0.000000000000E+00  0.000000000000E+00  0.000000000000E+00
  0.000000000000E+00  0.000000000000E+00  0.000000000000E+00  0.000000000000E+00  0.000000000000E+00
  0.000000000000E+00  0.000000000000E+00  0.000000000000E+00  0.000000000000E+00  0.000000000000E+00
  0.000000000000E+00  0.000000000000E+00  0.000000000000E+00  0.000000000000E+00  0.000000000000E+00
  0.000000000000E+00  0.000000000000E+00  0.000000000000E+00  0.000000000000E+00  0.000000000000E+00
  0.000000000000E+00  0.000000000000E+00  0.000000000000E+00  0.000000000000E+00  0.000000000000E+00
  0.000000000000E+00  0.000000000000E+00  0.000000000000E+00  0.000000000000E+00  0.000000000000E+00
  0.000000000000E+00  0.000000000000E+00  0.000000000000E+00  0.000000000000E+00  0.000000000000E+00
  0.000000000000E+00  0.000000000000E+00  0.000000000000E+00  0.000000000000E+00  0.000000000000E+00
  0.000000000000E+00  0.000000000000E+00  0.000000000000E+00  0.000000000000E+00  0.000000000000E+00
  0.000000000000E+00  0.000000000000E+00  0.000000000000E+00  0.000000000000E+00  0.000000000000E+00
  0.000000000000E+00  0.000000000000E+00  0.000000000000E+00  0.000000000000E+00  0.000000000000E+00
  0.000000000000E+00  0.000000000000E+00  0.000000000000E+00  0.000000000000E+00  0.000000000000E+00
  0.000000000000E+00  0.000000000000E+00  0.000000000000E+00  0.000000000000E+00  0.000000000000E+00
  0.000000000000E+00  0.000000000000E+00  0.000000000000E+00  0.000000000000E+00  0.000000000000E+00
  0.000000000000E+00  0.000000000000E+00  0.000000000000E+00  0.000000000000E+00  0.000000000000E+00
  0.000000000000E+00  0.000000000000E+00  0.000000000000E+00  0.000000000000E+00  0.000000000000E+00
  0.000000000000E+00  0.000000000000E+00  0.000000000000E+00  0.000000000000E+00  0.000000000000E+00
  0.000000000000E+00  0.000000000000E+00  0.000000000000E+00  0.000000000000E+00  0.000000000000E+00
  0.000000000000E+00  0.000000000000E+00  0.000000000000E+00  0.000000000000E+00  0.000000000000E+00
  0.000000000000E+00  0.000000000000E+00  0.000000000000E+00  0.000000000000E+00  0.000000000000E+00
  0.000000000000E+00  0.000000000000E+00  0.000000000000E+00  0.000000000000E+00  0.000000000000E+00
  0.000000000000E+00  0.000000000000E+00  0.000000000000E+00  0.000000000000E+00  0.000000000000E+00
  0.000000000000E+00  0.000000000000E+00  0.000000000000E+00  0.000000000000E+00  0.000000000000E+00
  0.000000000000E+00  0.000000000000E+00  0.000000000000E+00  0.000000000000E+00  0.000000000000E+00
  0.000000000000E+00  0.000000000000E+00  0.000000000000E+00  0.000000000000E+00  0.000000000000E+00
  0.000000000000E+00  0.000000000000E+00  0.000000000000E+00  0.000000000000E+00  0.000000000000E+00
  0.000000000000E+00  0.000000000000E+00  0.000000000000E+00  0.000000000000E+00  0.000000000000E+00
  0.000000000000E+00  0.000000000000E+00  0.000000000000E+00  0.000000000000E+00  0.000000000000E+00
  0.000000000000E+00  0.000000000000E+00  0.000000000000E+00  0.000000000000E+00  0.000000000000E+00
  0.000000000000E+00  0.000000000000E+00  0.000000000000E+00  0.000000000000E+00  0.000000000000E+00
  0.000000000000E+00  0.000000000000E+00  0.000000000000E+00  0.000000000000E+00  0.000000000000E+00
  0.000000000000E+00  0.000000000000E+00  0.000000000000E+00  0.000000000000E+00  0.000000000000E+00
  0.000000000000E+00  0.000000000000E+00  0.000000000000E+00  0.000000000000E+00  0.000000000000E+00
  0.000000000000E+00  0.000000000000E+00  0.000000000000E+00  0.000000000000E+00  0.000000000000E+00
  0.000000000000E+00  0.000000000000E+00  0.000000000000E+00  0.000000000000E+00  0.000000000000E+00
  0.000000000000E+00  0.000000000000E+00  0.000000000000E+00  0.000000000000E+00  0.000000000000E+00
  0.000000000000E+00  0.000000000000E+00  0.000000000000E+00  0.000000000000E+00  0.000000000000E+00
  0.000000000000E+00  0.000000000000E+00  0.000000000000E+00  0.000000000000E+00  0.000000000000E+00
  0.000000000000E+00  0.000000000000E+00  0.000000000000E+00  0.000000000000E+00  0.000000000000E+00
  0.000000000000E+00  0.000000000000E+00  0.000000000000E+00  0.000000000000E+00  0.000000000000E+00
  0.000000000000E+00  0.000000000000E+00  0.000000000000E+00  0.000000000000E+00  0.000000000000E+00
  0.000000000000E+00  0.000000000000E+00  0.000000000000E+00  0.000000000000E+00  0.000000000000E+00
  0.000000000000E+00  0.000000000000E+00  0.000000000000E+00  0.000000000000E+00  0.000000000000E+00
  0.000000000000E+00  0.000000000000E+00  0.000000000000E+00  0.000000000000E+00  0.000000000000E+00
  0.000000000000E+00  0.000000000000E+00  0.000000000000E+00  0.000000000000E+00  0.000000000000E+00
  0.000000000000E+00  0.000000000000E+00  0.000000000000E+00  0.000000000000E+00  0.000000000000E+00
  0.000000000000E+00  0.000000000000E+00  0.000000000000E+00  0.000000000000E+00  0.000000000000E+00
  0.000000000000E+00  0.000000000000E+00  0.000000000000E+00  0.000000000000E+00  0.000000000000E+00
  0.000000000000E+00  0.000000000000E+00  0.000000000000E+00
 pseudo wavefunction
  0.414785367787E-04  0.427746371994E-04  0.441112375129E-04  0.454896032396E-04  0.469110394440E-04
  0.483768919707E-04  0.498885487186E-04  0.514474409548E-04  0.530550446701E-04  0.547128819762E-04
  0.564225225471E-04  0.581855851051E-04  0.600037389534E-04  0.618787055569E-04  0.638122601720E-04
  0.658062335272E-04  0.678625135570E-04  0.699830471888E-04  0.721698421869E-04  0.744249690528E-04
  0.767505629864E-04  0.791488259071E-04  0.816220285387E-04  0.841725125594E-04  0.868026928191E-04
  0.895150596257E-04  0.923121811028E-04  0.951967056217E-04  0.981713643084E-04  0.101238973630E-03
  0.104402438061E-03  0.107664752833E-03  0.111029006771E-03  0.114498385221E-03  0.118076173058E-03
  0.121765757805E-03  0.125570632834E-03  0.129494400680E-03  0.133540776443E-03  0.137713591314E-03
  0.142016796198E-03  0.146454465457E-03  0.151030800765E-03  0.155750135088E-03  0.160616936788E-03
  0.165635813850E-03  0.170811518247E-03  0.176148950441E-03  0.181653164020E-03  0.187329370483E-03
  0.193182944178E-03  0.199219427384E-03  0.205444535565E-03  0.211864162779E-03  0.218484387257E-03
  0.225311477159E-03  0.232351896512E-03  0.239612311324E-03  0.247099595901E-03  0.254820839354E-03
  0.262783352309E-03  0.270994673833E-03  0.279462578567E-03  0.288195084092E-03  0.297200458517E-03
  0.306487228309E-03  0.316064186364E-03  0.325940400336E-03  0.336125221219E-03  0.346628292200E-03
  0.357459557795E-03  0.368629273256E-03  0.380148014289E-03  0.392026687062E-03  0.404276538534E-03
  0.416909167100E-03  0.429936533579E-03  0.443370972532E-03  0.457225203944E-03  0.471512345266E-03
  0.486245923835E-03  0.501439889685E-03  0.517108628749E-03  0.533266976484E-03  0.549930231917E-03
  0.567114172129E-03  0.584835067193E-03  0.603109695579E-03  0.621955360039E-03  0.641389903992E-03
  0.661431728415E-03  0.682099809267E-03  0.703413715453E-03  0.725393627355E-03  0.748060355938E-03
  0.771435362451E-03  0.795540778750E-03  0.820399428249E-03  0.846034847532E-03  0.872471308636E-03
  0.899733842030E-03  0.927848260314E-03  0.956841182660E-03  0.986740060012E-03  0.101757320108E-02
  0.104936979913E-02  0.108215995964E-02  0.111597472880E-02  0.115084612288E-02  0.118680715859E-02
  0.122389188428E-02  0.126213541224E-02  0.130157395188E-02  0.134224484406E-02  0.138418659640E-02
  0.142743891978E-02  0.147204276590E-02  0.151804036608E-02  0.156547527119E-02  0.161439239296E-02
  0.166483804643E-02  0.171685999380E-02  0.177050748970E-02  0.182583132776E-02  0.188288388872E-02
  0.194171919003E-02  0.200239293696E-02  0.206496257533E-02  0.212948734592E-02  0.219602834053E-02
  0.226464855980E-02  0.233541297287E-02  0.240838857884E-02  0.248364447025E-02  0.256125189841E-02
  0.264128434088E-02  0.272381757101E-02  0.280892972967E-02  0.289670139919E-02  0.298721567961E-02
  0.308055826737E-02  0.317681753640E-02  0.327608462172E-02  0.337845350573E-02  0.348402110710E-02
  0.359288737254E-02  0.370515537131E-02  0.382093139279E-02  0.394032504703E-02  0.406344936843E-02
  0.419042092274E-02  0.432135991728E-02  0.445639031465E-02  0.459563995005E-02  0.473924065212E-02
  0.488732836767E-02  0.504004329024E-02  0.519752999266E-02  0.535993756379E-02  0.552741974947E-02
  0.570013509785E-02  0.587824710933E-02  0.606192439106E-02  0.625134081632E-02  0.644667568884E-02
  0.664811391223E-02  0.685584616468E-02  0.707006907908E-02  0.729098542879E-02  0.751880431907E-02
  0.775374138462E-02  0.799601899308E-02  0.824586645497E-02  0.850352024011E-02  0.876922420069E-02
  0.904322980136E-02  0.932579635636E-02  0.961719127403E-02  0.991769030887E-02  0.102275778214E-01
  0.105471470461E-01  0.108767003676E-01  0.112165496050E-01  0.115670163059E-01  0.119284320486E-01
  0.123011387538E-01  0.126854890063E-01  0.130818463860E-01  0.134905858093E-01  0.139120938812E-01
  0.143467692580E-01  0.147950230206E-01  0.152572790602E-01  0.157339744748E-01  0.162255599782E-01
  0.167325003215E-01  0.172552747271E-01  0.177943773362E-01  0.183503176692E-01  0.189236211007E-01
  0.195148293481E-01  0.201245009754E-01  0.207532119118E-01  0.214015559855E-01  0.220701454738E-01
  0.227596116692E-01  0.234706054626E-01  0.242037979426E-01  0.249598810139E-01  0.257395680323E-01
  0.265435944586E-01  0.273727185319E-01  0.282277219614E-01  0.291094106381E-01  0.300186153670E-01
  0.309561926200E-01  0.319230253087E-01  0.329200235802E-01  0.339481256339E-01  0.350082985601E-01
  0.361015392022E-01  0.372288750413E-01  0.383913651041E-01  0.395901008945E-01  0.408262073491E-01
  0.421008438169E-01  0.434152050633E-01  0.447705222981E-01  0.461680642294E-01  0.476091381406E-01
  0.490950909928E-01  0.506273105521E-01  0.522072265401E-01  0.538363118098E-01  0.555160835441E-01
  0.572481044777E-01  0.590339841421E-01  0.608753801312E-01  0.627739993889E-01  0.647315995152E-01
  0.667499900910E-01  0.688310340195E-01  0.709766488824E-01  0.731888083088E-01  0.754695433540E-01
  0.778209438860E-01  0.802451599766E-01  0.827444032925E-01  0.853209484837E-01  0.879771345639E-01
  0.907153662777E-01  0.935381154496E-01  0.964479223078E-01  0.994473967758E-01  0.102539219724E+00
  0.105726144173E+00  0.109010996438E+00  0.112396677203E+00  0.115886162516E+00  0.119482504687E+00
  0.123188833080E+00  0.127008354774E+00  0.130944355091E+00  0.135000197951E+00  0.139179326050E+00
  0.143485260827E+00  0.147921602201E+00  0.152492028045E+00  0.157200293368E+00  0.162050229166E+00
  0.167045740922E+00  0.172190806688E+00  0.177489474731E+00  0.182945860675E+00  0.188564144105E+00
  0.194348564557E+00  0.200303416853E+00  0.206433045696E+00  0.212741839465E+00  0.219234223136E+00
  0.225914650223E+00  0.232787593684E+00  0.239857535657E+00  0.247128955958E+00  0.254606319203E+00
  0.262294060450E+00  0.270196569233E+00  0.278318171849E+00  0.286663111765E+00  0.295235527991E+00
  0.304039431264E+00  0.313078677880E+00  0.322356941004E+00  0.331877679291E+00  0.341644102622E+00
  0.351659134795E+00  0.361925372969E+00  0.372445043698E+00  0.383219955360E+00  0.394251446830E+00
  0.405540332228E+00  0.417086841608E+00  0.428890557474E+00  0.440950347037E+00  0.453264290164E+00
  0.465829603023E+00  0.478642557491E+00  0.491698396446E+00  0.504991245181E+00  0.518514019247E+00
  0.532258329181E+00  0.546214382699E+00  0.560370885106E+00  0.574714938854E+00  0.589231943403E+00
  0.603905496772E+00  0.618717300433E+00  0.633647069500E+00  0.648672450501E+00  0.663768949338E+00
  0.678909872439E+00  0.694066284487E+00  0.709206986479E+00  0.724298518283E+00  0.739305190214E+00
  0.754189148450E+00  0.768910479380E+00  0.783427358095E+00  0.797696246219E+00  0.811672144064E+00
  0.825308901556E+00  0.838559591593E+00  0.851376948150E+00  0.863713869646E+00  0.875523985597E+00
  0.886762281306E+00  0.897385771145E+00  0.907354205780E+00  0.916630792245E+00  0.925182898117E+00
  0.932982701978E+00  0.940007741963E+00  0.946241302505E+00  0.951672566592E+00  0.956296447395E+00
  0.960112999468E+00  0.963126296910E+00  0.965342654966E+00  0.966768064320E+00  0.967404705877E+00
  0.967246420825E+00  0.966273029454E+00  0.964433274187E+00  0.961700484870E+00  0.958043687182E+00
  0.953448253882E+00  0.947902101021E+00  0.941395881254E+00  0.933923173003E+00  0.925480666844E+00
  0.916068344042E+00  0.905689647106E+00  0.894351638945E+00
 ae wavefunction
  0.581013143449E-04  0.599167371659E-04  0.617888830471E-04  0.637195242216E-04  0.657104882907E-04
  0.677636599495E-04  0.698809827764E-04  0.720644610598E-04  0.743161617065E-04  0.766382161862E-04
  0.790328225642E-04  0.815022475620E-04  0.840488287137E-04  0.866749765768E-04  0.893831770074E-04
  0.921759935143E-04  0.950560696908E-04  0.980261317024E-04  0.101088990872E-03  0.104247546347E-03
  0.107504787832E-03  0.110863798413E-03  0.114327757490E-03  0.117899943761E-03  0.121583738344E-03
  0.125382627964E-03  0.129300208258E-03  0.133340187159E-03  0.137506388430E-03  0.141802755229E-03
  0.146233353933E-03  0.150802377851E-03  0.155514151317E-03  0.160373133683E-03  0.165383923581E-03
  0.170551263291E-03  0.175880043150E-03  0.181375306262E-03  0.187042253193E-03  0.192886246927E-03
  0.198912817940E-03  0.205127669385E-03  0.211536682530E-03  0.218145922283E-03  0.224961642924E-03
  0.231990294059E-03  0.239238526646E-03  0.246713199325E-03  0.254421384879E-03  0.262370376936E-03
  0.270567696823E-03  0.279021100692E-03  0.287738586859E-03  0.296728403326E-03  0.305999055594E-03
  0.315559314673E-03  0.325418225387E-03  0.335585114891E-03  0.346069601487E-03  0.356881603708E-03
  0.368031349657E-03  0.379529386682E-03  0.391386591315E-03  0.403614179537E-03  0.416223717368E-03
  0.429227131760E-03  0.442636721876E-03  0.456465170605E-03  0.470725556669E-03  0.485431366819E-03
  0.500596508616E-03  0.516235323526E-03  0.532362600390E-03  0.548993589469E-03  0.566144016696E-03
  0.583830098569E-03  0.602068557377E-03  0.620876636957E-03  0.640272118991E-03  0.660273339634E-03
  0.680899206869E-03  0.702169218257E-03  0.724103479274E-03  0.746722722256E-03  0.770048325886E-03
  0.794102335271E-03  0.818907482703E-03  0.844487209013E-03  0.870865685584E-03  0.898067837081E-03
  0.926119364831E-03  0.955046771002E-03  0.984877383438E-03  0.101563938133E-02  0.104736182165E-02
  0.108007466639E-02  0.111380881070E-02  0.114859611181E-02  0.118446941889E-02  0.122146260383E-02
  0.125961059297E-02  0.129894939981E-02  0.133951615865E-02  0.138134915941E-02  0.142448788339E-02
  0.146897304021E-02  0.151484660577E-02  0.156215186156E-02  0.161093343507E-02  0.166123734132E-02
  0.171311102592E-02  0.176660340918E-02  0.182176493184E-02  0.187864760193E-02  0.193730504326E-02
  0.199779254529E-02  0.206016711458E-02  0.212448752770E-02  0.219081438592E-02  0.225921017140E-02
  0.232973930523E-02  0.240246820706E-02  0.247746535673E-02  0.255480135765E-02  0.263454900211E-02
  0.271678333861E-02  0.280158174119E-02  0.288902398086E-02  0.297919229917E-02  0.307217148403E-02
  0.316804894779E-02  0.326691480767E-02  0.336886196859E-02  0.347398620851E-02  0.358238626627E-02
  0.369416393215E-02  0.380942414102E-02  0.392827506835E-02  0.405082822902E-02  0.417719857913E-02
  0.430750462074E-02  0.444186850982E-02  0.458041616720E-02  0.472327739308E-02  0.487058598463E-02
  0.502247985724E-02  0.517910116915E-02  0.534059644991E-02  0.550711673245E-02  0.567881768901E-02
  0.585585977118E-02  0.603840835367E-02  0.622663388261E-02  0.642071202781E-02  0.662082383960E-02
  0.682715591007E-02  0.703990053892E-02  0.725925590407E-02  0.748542623707E-02  0.771862200347E-02
  0.795906008839E-02  0.820696398706E-02  0.846256400093E-02  0.872609743914E-02  0.899780882560E-02
  0.927795011168E-02  0.956678089500E-02  0.986456864395E-02  0.101715889285E-01  0.104881256572E-01
  0.108144713206E-01  0.111509272409E-01  0.114978038291E-01  0.118554208479E-01  0.122241076822E-01
  0.126042036164E-01  0.129960581193E-01  0.134000311356E-01  0.138164933858E-01  0.142458266728E-01
  0.146884241969E-01  0.151446908786E-01  0.156150436887E-01  0.160999119876E-01  0.165997378717E-01
  0.171149765292E-01  0.176460966034E-01  0.181935805649E-01  0.187579250929E-01  0.193396414644E-01
  0.199392559524E-01  0.205573102336E-01  0.211943618041E-01  0.218509844046E-01  0.225277684540E-01
  0.232253214936E-01  0.239442686372E-01  0.246852530338E-01  0.254489363364E-01  0.262359991824E-01
  0.270471416785E-01  0.278830838993E-01  0.287445663912E-01  0.296323506855E-01  0.305472198214E-01
  0.314899788745E-01  0.324614554933E-01  0.334625004450E-01  0.344939881698E-01  0.355568173317E-01
  0.366519113986E-01  0.377802191940E-01  0.389427154917E-01  0.401404015838E-01  0.413743058773E-01
  0.426454844691E-01  0.439550217526E-01  0.453040309991E-01  0.466936549603E-01  0.481250664644E-01
  0.495994689941E-01  0.511180972926E-01  0.526822179489E-01  0.542931299699E-01  0.559521653734E-01
  0.576606897241E-01  0.594201027368E-01  0.612318387654E-01  0.630973673905E-01  0.650181938885E-01
  0.669958597653E-01  0.690319431776E-01  0.711280594635E-01  0.732858614799E-01  0.755070400653E-01
  0.777933243748E-01  0.801464821699E-01  0.825683201490E-01  0.850606842124E-01  0.876254595424E-01
  0.902645708336E-01  0.929799823656E-01  0.957736979628E-01  0.986477609665E-01  0.101604254134E+00
  0.104645299328E+00  0.107773057354E+00  0.110989727457E+00  0.114297546877E+00  0.117698790200E+00
  0.121195768643E+00  0.124790829246E+00  0.128486353803E+00  0.132284757798E+00  0.136188489067E+00
  0.140200026383E+00  0.144321877735E+00  0.148556578675E+00  0.152906690045E+00  0.157374796055E+00
  0.161963501408E+00  0.166675429109E+00  0.171513216966E+00  0.176479514850E+00  0.181576980773E+00
  0.186808277349E+00  0.192176067521E+00  0.197683010140E+00  0.203331755211E+00  0.209124938444E+00
  0.215065176077E+00  0.221155058470E+00  0.227397144013E+00  0.233793951962E+00  0.240347955506E+00
  0.247061573443E+00  0.253937162213E+00  0.260977006986E+00  0.268183312042E+00  0.275558191029E+00
  0.283103656298E+00  0.290821607553E+00  0.298713820386E+00  0.306781933498E+00  0.315027435637E+00
  0.323451651936E+00  0.332055729185E+00  0.340840620821E+00  0.349807070743E+00  0.358955596902E+00
  0.368286473661E+00  0.377799713787E+00  0.387495049476E+00  0.397371912762E+00  0.407429415080E+00
  0.417666326327E+00  0.428081052860E+00  0.438671615195E+00  0.449435624879E+00  0.460370260569E+00
  0.471472243884E+00  0.482737814816E+00  0.494162705515E+00  0.505742115924E+00  0.517470686530E+00
  0.529342473001E+00  0.541350918903E+00  0.553488830424E+00  0.565748349051E+00  0.578120925768E+00
  0.590597296001E+00  0.603167452957E+00  0.615820624933E+00  0.628545250357E+00  0.641328956406E+00
  0.654158536652E+00  0.667019933024E+00  0.679898216491E+00  0.692777572575E+00  0.705641287323E+00
  0.718471736808E+00  0.731250379454E+00  0.743957750865E+00  0.756573463830E+00  0.769076210373E+00
  0.781443768947E+00  0.793653016795E+00  0.805679945611E+00  0.817499683877E+00  0.829086524254E+00
  0.840413957026E+00  0.851454708954E+00  0.862180790299E+00  0.872563546945E+00  0.882573721409E+00
  0.892181519094E+00  0.901356683888E+00  0.910068580871E+00  0.918286286730E+00  0.925978688500E+00
  0.933114590020E+00  0.939662826945E+00  0.945592389127E+00  0.950872551925E+00  0.955473014163E+00
  0.959364044237E+00  0.962516633930E+00  0.964902658425E+00  0.966495042899E+00  0.967267935838E+00
  0.967196886985E+00  0.966259031101E+00  0.964433274187E+00  0.961700484870E+00  0.958043687182E+00
  0.953448253882E+00  0.947902101021E+00  0.941395881254E+00  0.933923173003E+00  0.925480666844E+00
  0.916068344042E+00  0.905689647106E+00  0.894351638945E+00
 pseudo wavefunction
  0.751002279840E-04  0.774469220727E-04  0.798669444758E-04  0.823625865196E-04  0.849362111285E-04
  0.875902550623E-04  0.903272312236E-04  0.931497310368E-04  0.960604269020E-04  0.990620747247E-04
  0.102157516526E-03  0.105349683133E-03  0.108641596953E-03  0.112036374837E-03  0.115537231030E-03
  0.119147480213E-03  0.122870540642E-03  0.126709937387E-03  0.130669305667E-03  0.134752394291E-03
  0.138963069210E-03  0.143305317176E-03  0.147783249518E-03  0.152401106033E-03  0.157163258999E-03
  0.162074217320E-03  0.167138630791E-03  0.172361294501E-03  0.177747153372E-03  0.183301306845E-03
  0.189029013705E-03  0.194935697061E-03  0.201026949478E-03  0.207308538278E-03  0.213786410996E-03
  0.220466701012E-03  0.227355733361E-03  0.234460030715E-03  0.241786319568E-03  0.249341536597E-03
  0.257132835234E-03  0.265167592437E-03  0.273453415676E-03  0.281998150135E-03  0.290809886141E-03
  0.299896966822E-03  0.309267996009E-03  0.318931846380E-03  0.328897667862E-03  0.339174896296E-03
  0.349773262367E-03  0.360702800820E-03  0.371973859962E-03  0.383597111455E-03  0.395583560427E-03
  0.407944555887E-03  0.420691801471E-03  0.433837366526E-03  0.447393697535E-03  0.461373629900E-03
  0.475790400100E-03  0.490657658218E-03  0.505989480868E-03  0.521800384524E-03  0.538105339260E-03
  0.554919782928E-03  0.572259635776E-03  0.590141315516E-03  0.608581752872E-03  0.627598407611E-03
  0.647209285072E-03  0.667432953216E-03  0.688288560204E-03  0.709795852528E-03  0.731975193707E-03
  0.754847583568E-03  0.778434678127E-03  0.802758810097E-03  0.827843010027E-03  0.853711028113E-03
  0.880387356683E-03  0.907897253384E-03  0.936266765101E-03  0.965522752614E-03  0.995692916031E-03
  0.102680582102E-02  0.105889092584E-02  0.109197860925E-02  0.112610019927E-02  0.116128800282E-02
  0.119757533634E-02  0.123499655731E-02  0.127358709678E-02  0.131338349295E-02  0.135442342572E-02
  0.139674575237E-02  0.144039054439E-02  0.148539912538E-02  0.153181411017E-02  0.157967944521E-02
  0.162904045013E-02  0.167994386068E-02  0.173243787297E-02  0.178657218908E-02  0.184239806415E-02
  0.189996835488E-02  0.195933756958E-02  0.202056191980E-02  0.208369937350E-02  0.214880970997E-02
  0.221595457643E-02  0.228519754635E-02  0.235660417968E-02  0.243024208490E-02  0.250618098303E-02
  0.258449277364E-02  0.266525160291E-02  0.274853393383E-02  0.283441861857E-02  0.292298697317E-02
  0.301432285448E-02  0.310851273955E-02  0.320564580753E-02  0.330581402403E-02  0.340911222824E-02
  0.351563822268E-02  0.362549286577E-02  0.373878016732E-02  0.385560738699E-02  0.397608513580E-02
  0.410032748085E-02  0.422845205327E-02  0.436058015957E-02  0.449683689648E-02  0.463735126931E-02
  0.478225631408E-02  0.493168922342E-02  0.508579147641E-02  0.524470897250E-02  0.540859216955E-02
  0.557759622622E-02  0.575188114883E-02  0.593161194273E-02  0.611695876847E-02  0.630809710279E-02
  0.650520790464E-02  0.670847778642E-02  0.691809919048E-02  0.713427057126E-02  0.735719658295E-02
  0.758708827309E-02  0.782416328225E-02  0.806864604981E-02  0.832076802627E-02  0.858076789211E-02
  0.884889178350E-02  0.912539352502E-02  0.941053486964E-02  0.970458574621E-02  0.100078245146E-01
  0.103205382286E-01  0.106430229078E-01  0.109755838165E-01  0.113185357528E-01  0.116722033456E-01
  0.120369213616E-01  0.124130350211E-01  0.128009003242E-01  0.132008843868E-01  0.136133657874E-01
  0.140387349240E-01  0.144773943829E-01  0.149297593181E-01  0.153962578431E-01  0.158773314347E-01
  0.163734353489E-01  0.168850390499E-01  0.174126266528E-01  0.179566973792E-01  0.185177660276E-01
  0.190963634574E-01  0.196930370889E-01  0.203083514178E-01  0.209428885461E-01  0.215972487287E-01
  0.222720509377E-01  0.229679334428E-01  0.236855544106E-01  0.244255925217E-01  0.251887476061E-01
  0.259757412995E-01  0.267873177176E-01  0.276242441526E-01  0.284873117896E-01  0.293773364458E-01
  0.302951593306E-01  0.312416478303E-01  0.322176963148E-01  0.332242269695E-01  0.342621906517E-01
  0.353325677728E-01  0.364363692060E-01  0.375746372220E-01  0.387484464515E-01  0.399589048760E-01
  0.412071548482E-01  0.424943741416E-01  0.438217770308E-01  0.451906154027E-01  0.466021799005E-01
  0.480578010988E-01  0.495588507139E-01  0.511067428465E-01  0.527029352602E-01  0.543489306952E-01
  0.560462782185E-01  0.577965746098E-01  0.596014657865E-01  0.614626482651E-01  0.633818706629E-01
  0.653609352370E-01  0.674016994648E-01  0.695060776627E-01  0.716760426471E-01  0.739136274343E-01
  0.762209269825E-01  0.786000999743E-01  0.810533706401E-01  0.835830306224E-01  0.861914408808E-01
  0.888810336368E-01  0.916543143582E-01  0.945138637823E-01  0.974623399766E-01  0.100502480436E+00
  0.103637104214E+00  0.106869114090E+00  0.110201498761E+00  0.113637335069E+00  0.117179790247E+00
  0.120832124194E+00  0.124597691759E+00  0.128479945046E+00  0.132482435721E+00  0.136608817329E+00
  0.140862847598E+00  0.145248390737E+00  0.149769419713E+00  0.154430018495E+00  0.159234384268E+00
  0.164186829582E+00  0.169291784445E+00  0.174553798341E+00  0.179977542142E+00  0.185567809913E+00
  0.191329520589E+00  0.197267719491E+00  0.203387579665E+00  0.209694403017E+00  0.216193621216E+00
  0.222890796323E+00  0.229791621126E+00  0.236901919126E+00  0.244227644144E+00  0.251774879488E+00
  0.259549836648E+00  0.267558853436E+00  0.275808391535E+00  0.284305033365E+00  0.293055478216E+00
  0.302066537544E+00  0.311345129353E+00  0.320898271570E+00  0.330733074297E+00  0.340856730834E+00
  0.351276507342E+00  0.361999731024E+00  0.373033776658E+00  0.384386051345E+00  0.396063977286E+00
  0.408074972409E+00  0.420426428650E+00  0.433125687674E+00  0.446180013796E+00  0.459596563876E+00
  0.473382353906E+00  0.487544222024E+00  0.502088787645E+00  0.517022406403E+00  0.532351120562E+00
  0.548080604554E+00  0.564216105259E+00  0.580762376663E+00  0.597723608473E+00  0.615103348293E+00
  0.632904416927E+00  0.651128816381E+00  0.669777630136E+00  0.688850915254E+00  0.708347585907E+00
  0.728265287917E+00  0.748600263931E+00  0.769347208906E+00  0.790499115597E+00  0.812047109854E+00
  0.833980275581E+00  0.856285469339E+00  0.878947124699E+00  0.901947046622E+00  0.925264196314E+00
  0.948874467257E+00  0.972750453348E+00  0.996861210430E+00  0.102117201281E+01  0.104564410679E+01
  0.107023446371E+01  0.109489553541E+01  0.111957501580E+01  0.114421561257E+01  0.116875483398E+01
  0.119312479622E+01  0.121725205764E+01  0.124105748696E+01  0.126445617314E+01  0.128735738551E+01
  0.130966459320E+01  0.133127555356E+01  0.135208247936E+01  0.137197229487E+01  0.139082699014E+01
  0.140852408242E+01  0.142493719179E+01  0.143993673606E+01  0.145339074673E+01  0.146516580336E+01
  0.147512807827E+01  0.148314447612E+01  0.148908384397E+01  0.149281821698E+01  0.149422405190E+01
  0.149318338614E+01  0.148958484370E+01  0.148332439172E+01  0.147430573249E+01  0.146244019801E+01
  0.144764599698E+01  0.142984665161E+01  0.140896845461E+01  0.138493678002E+01  0.135767109845E+01
  0.132707858311E+01  0.129304625414E+01  0.125543191107E+01  0.121408357465E+01  0.116888602410E+01
  0.111973616312E+01  0.000000000000E+00  0.000000000000E+00  0.000000000000E+00  0.000000000000E+00
  0.000000000000E+00  0.000000000000E+00  0.000000000000E+00
 ae wavefunction
  0.106329947500E-03  0.109652313188E-03  0.113078486510E-03  0.116611710791E-03  0.120255330686E-03
  0.124012795332E-03  0.127887661631E-03  0.131883597587E-03  0.136004385802E-03  0.140253927030E-03
  0.144636243903E-03  0.149155484700E-03  0.153815927290E-03  0.158621983181E-03  0.163578201685E-03
  0.168689274223E-03  0.173960038778E-03  0.179395484445E-03  0.185000756165E-03  0.190781159604E-03
  0.196742166158E-03  0.202889418110E-03  0.209228734014E-03  0.215766114143E-03  0.222507746208E-03
  0.229460011185E-03  0.236629489376E-03  0.244022966583E-03  0.251647440593E-03  0.259510127694E-03
  0.267618469674E-03  0.275980140614E-03  0.284603054385E-03  0.293495371948E-03  0.302665509160E-03
  0.312122144766E-03  0.321874228460E-03  0.331930989520E-03  0.342301945386E-03  0.352996910739E-03
  0.364026006781E-03  0.375399670728E-03  0.387128665760E-03  0.399224091134E-03  0.411697392668E-03
  0.424560373645E-03  0.437825205839E-03  0.451504441095E-03  0.465611023160E-03  0.480158299943E-03
  0.495160036056E-03  0.510630425867E-03  0.526584106915E-03  0.543036173691E-03  0.560002191923E-03
  0.577498213244E-03  0.595540790388E-03  0.614146992779E-03  0.633334422655E-03  0.653121231710E-03
  0.673526138165E-03  0.694568444495E-03  0.716268055597E-03  0.738645497594E-03  0.761721937202E-03
  0.785519201673E-03  0.810059799435E-03  0.835366941162E-03  0.861464561933E-03  0.888377343555E-03
  0.916130737944E-03  0.944750991103E-03  0.974265167758E-03  0.100470117708E-02  0.103608779874E-02
  0.106845471019E-02  0.110183251453E-02  0.113625276931E-02  0.117174801640E-02  0.120835181238E-02
  0.124609876033E-02  0.128502454229E-02  0.132516595285E-02  0.136656093379E-02  0.140924860975E-02
  0.145326932500E-02  0.149866468137E-02  0.154547757740E-02  0.159375224860E-02  0.164353430903E-02
  0.169487079409E-02  0.174781020479E-02  0.180240255321E-02  0.185869940942E-02  0.191675394991E-02
  0.197662100745E-02  0.203835712251E-02  0.210202059627E-02  0.216767154524E-02  0.223537195755E-02
  0.230518575110E-02  0.237717883329E-02  0.245141916276E-02  0.252797681294E-02  0.260692403765E-02
  0.268833533852E-02  0.277228753467E-02  0.285885983447E-02  0.294813390958E-02  0.304019397094E-02
  0.313512684756E-02  0.323302206731E-02  0.333397194044E-02  0.343807164552E-02  0.354541931811E-02
  0.365611614200E-02  0.377026644333E-02  0.388797778758E-02  0.400936107948E-02  0.413453066590E-02
  0.426360444206E-02  0.439670396072E-02  0.453395454487E-02  0.467548540375E-02  0.482142975239E-02
  0.497192493481E-02  0.512711255086E-02  0.528713858700E-02  0.545215355089E-02  0.562231261015E-02
  0.579777573527E-02  0.597870784672E-02  0.616527896665E-02  0.635766437489E-02  0.655604476990E-02
  0.676060643429E-02  0.697154140542E-02  0.718904765102E-02  0.741332925006E-02  0.764459657897E-02
  0.788306650339E-02  0.812896257563E-02  0.838251523781E-02  0.864396203124E-02  0.891354781178E-02
  0.919152497151E-02  0.947815366701E-02  0.977370205421E-02  0.100784465302E-01  0.103926719819E-01
  0.107166720421E-01  0.110507493531E-01  0.113952158372E-01  0.117503929761E-01  0.121166120974E-01
  0.124942146696E-01  0.128835526058E-01  0.132849885758E-01  0.136988963267E-01  0.141256610131E-01
  0.145656795368E-01  0.150193608951E-01  0.154871265395E-01  0.159694107445E-01  0.164666609863E-01
  0.169793383318E-01  0.175079178389E-01  0.180528889670E-01  0.186147559995E-01  0.191940384769E-01
  0.197912716418E-01  0.204070068966E-01  0.210418122722E-01  0.216962729098E-01  0.223709915551E-01
  0.230665890657E-01  0.237837049314E-01  0.245229978077E-01  0.252851460634E-01  0.260708483418E-01
  0.268808241360E-01  0.277158143787E-01  0.285765820459E-01  0.294639127764E-01  0.303786155052E-01
  0.313215231129E-01  0.322934930901E-01  0.332954082164E-01  0.343281772570E-01  0.353927356733E-01
  0.364900463502E-01  0.376211003396E-01  0.387869176192E-01  0.399885478684E-01  0.412270712593E-01
  0.425035992665E-01  0.438192754875E-01  0.451752764868E-01  0.465728126490E-01  0.480131290551E-01
  0.494975063637E-01  0.510272617206E-01  0.526037496734E-01  0.542283631063E-01  0.559025341896E-01
  0.576277353405E-01  0.594054801961E-01  0.612373246050E-01  0.631248676312E-01  0.650697525521E-01
  0.670736679094E-01  0.691383485053E-01  0.712655764789E-01  0.734571823289E-01  0.757150459909E-01
  0.780410978707E-01  0.804373199360E-01  0.829057467582E-01  0.854484665921E-01  0.880676224407E-01
  0.907654130862E-01  0.935440941668E-01  0.964059792156E-01  0.993534406698E-01  0.102388910916E+00
  0.105514883229E+00  0.108733912823E+00  0.112048617698E+00  0.115461679656E+00  0.118975845096E+00
  0.122593925921E+00  0.126318800236E+00  0.130153413230E+00  0.134100777712E+00  0.138163974850E+00
  0.142346154683E+00  0.146650536527E+00  0.151080409452E+00  0.155639132627E+00  0.160330135323E+00
  0.165156917123E+00  0.170123047900E+00  0.175232167565E+00  0.180487985756E+00  0.185894281437E+00
  0.191454902021E+00  0.197173762826E+00  0.203054845825E+00  0.209102198465E+00  0.215319932166E+00
  0.221712220537E+00  0.228283297465E+00  0.235037454673E+00  0.241979039227E+00  0.249112450514E+00
  0.256442136998E+00  0.263972592385E+00  0.271708351825E+00  0.279653986935E+00  0.287814101360E+00
  0.296193324533E+00  0.304796306584E+00  0.313627710758E+00  0.322692207130E+00  0.331994464016E+00
  0.341539139991E+00  0.351330874403E+00  0.361374277475E+00  0.371673919653E+00  0.382234319480E+00
  0.393059931809E+00  0.404155133537E+00  0.415524209705E+00  0.427171337395E+00  0.439100569784E+00
  0.451315817376E+00  0.463820829574E+00  0.476619174200E+00  0.489714215357E+00  0.503109090678E+00
  0.516806686480E+00  0.530809611196E+00  0.545120168129E+00  0.559740325255E+00  0.574671683966E+00
  0.589915446086E+00  0.605472378290E+00  0.621342775296E+00  0.637526420157E+00  0.654022543319E+00
  0.670829778555E+00  0.687946117289E+00  0.705368860153E+00  0.723094566336E+00  0.741119000235E+00
  0.759437075969E+00  0.778042798638E+00  0.796929203636E+00  0.816088292970E+00  0.835510968560E+00
  0.855186963442E+00  0.875104770396E+00  0.895251565733E+00  0.915613134465E+00  0.936173788144E+00
  0.956916283932E+00  0.977821737871E+00  0.998869539391E+00  0.102003725958E+01  0.104130055961E+01
  0.106263309773E+01  0.108400643066E+01  0.110538991914E+01  0.112675062646E+01  0.114805322047E+01
  0.116925987066E+01  0.119033014998E+01  0.121122093124E+01  0.123188628907E+01  0.125227739974E+01
  0.127234244432E+01  0.129202651415E+01  0.131127151808E+01  0.133001609671E+01  0.134819553807E+01
  0.136574170088E+01  0.138258294566E+01  0.139864407108E+01  0.141384626207E+01  0.142810704760E+01
  0.144134027076E+01  0.145345607108E+01  0.146436088503E+01  0.147395746070E+01  0.148214489478E+01
  0.148881868737E+01  0.149387082350E+01  0.149718987981E+01  0.149866115989E+01  0.149816686218E+01
  0.149558628224E+01  0.149079605449E+01  0.148367043500E+01  0.147408163206E+01  0.146190018542E+01
  0.144699540142E+01  0.142923584870E+01  0.140848991784E+01  0.138462645170E+01  0.135751545337E+01
  0.132702887546E+01  0.129304149987E+01  0.125543191107E+01  0.121408357465E+01  0.116888602410E+01
  0.111973616312E+01  0.000000000000E+00  0.000000000000E+00  0.000000000000E+00  0.000000000000E+00
  0.000000000000E+00  0.000000000000E+00  0.000000000000E+00
 pseudo wavefunction
  0.118327813132E-08  0.125838244909E-08  0.133825374294E-08  0.142319457951E-08  0.151352672977E-08
  0.160959238792E-08  0.171175546774E-08  0.182040298110E-08  0.193594650407E-08  0.205882373603E-08
  0.218950015773E-08  0.232847079466E-08  0.247626209225E-08  0.263343391018E-08  0.280058164318E-08
  0.297833847653E-08  0.316737778468E-08  0.336841568206E-08  0.358221373592E-08  0.380958185123E-08
  0.405138133876E-08  0.430852817789E-08  0.458199648649E-08  0.487282221103E-08  0.518210705099E-08
  0.551102263223E-08  0.586081494534E-08  0.623280906568E-08  0.662841417300E-08  0.704912888965E-08
  0.749654695765E-08  0.797236327603E-08  0.847838032146E-08  0.901651497629E-08  0.958880579009E-08
  0.101974207020E-07  0.108446652534E-07  0.115329913214E-07  0.122650064073E-07  0.130434835141E-07
  0.138713716514E-07  0.147518070061E-07  0.156881248237E-07  0.166838720422E-07  0.177428207287E-07
  0.188689823687E-07  0.200666230623E-07  0.213402796849E-07  0.226947770737E-07  0.241352463052E-07
  0.256671441322E-07  0.272962736555E-07  0.290288063066E-07  0.308713052266E-07  0.328307501280E-07
  0.349145637357E-07  0.371306399052E-07  0.394873735258E-07  0.419936923225E-07  0.446590906752E-07
  0.474936655853E-07  0.505081549252E-07  0.537139781147E-07  0.571232793803E-07  0.607489737593E-07
  0.646047960246E-07  0.687053527141E-07  0.730661774629E-07  0.777037898478E-07  0.826357579658E-07
  0.878807649855E-07  0.934586799223E-07  0.993906329055E-07  0.105699095223E-06  0.112407964446E-06
  0.119542654959E-06  0.127130194232E-06  0.135199325205E-06  0.143780615174E-06  0.152906571581E-06
  0.162611765163E-06  0.172932960908E-06  0.183909257328E-06  0.195582234573E-06  0.207996111941E-06
  0.221197915390E-06  0.235237655681E-06  0.250168517826E-06  0.266047062561E-06  0.282933440613E-06
  0.300891620554E-06  0.319989631132E-06  0.340299818970E-06  0.361899122630E-06  0.384869364070E-06
  0.409297558598E-06  0.435276244501E-06  0.462903833597E-06  0.492284984034E-06  0.523530996752E-06
  0.556760237114E-06  0.592098583288E-06  0.629679903099E-06  0.669646561139E-06  0.712149958071E-06
  0.757351104157E-06  0.805421229191E-06  0.856542431149E-06  0.910908365999E-06  0.968724981308E-06
  0.103021129640E-05  0.109560023203E-05  0.116513949275E-05  0.123909250522E-05  0.131773941611E-05
  0.140137815338E-05  0.149032555482E-05  0.158491856832E-05  0.168551552827E-05  0.179249751297E-05
  0.190626978821E-05  0.202726334249E-05  0.215593651965E-05  0.229277675516E-05  0.243830242256E-05
  0.259306479715E-05  0.275765014428E-05  0.293268194023E-05  0.311882323394E-05  0.331677915882E-05
  0.352729960377E-05  0.375118205394E-05  0.398927461162E-05  0.424247920898E-05  0.451175502465E-05
  0.479812211718E-05  0.510266528916E-05  0.542653819646E-05  0.577096771844E-05  0.613725860540E-05
  0.652679842111E-05  0.694106279892E-05  0.738162103157E-05  0.785014201573E-05  0.834840057382E-05
  0.887828417707E-05  0.944180009531E-05  0.100410830005E-04  0.106784030528E-04  0.113561745000E-04
  0.120769648224E-04  0.128435044586E-04  0.136586971481E-04  0.145256309301E-04  0.154475898413E-04
  0.164280663552E-04  0.174707746109E-04  0.185796644821E-04  0.197589365384E-04  0.210130579560E-04
  0.223467794389E-04  0.237651532131E-04  0.252735521630E-04  0.268776901827E-04  0.285836438179E-04
  0.303978752822E-04  0.323272569329E-04  0.343790973011E-04  0.365611687725E-04  0.388817370257E-04
  0.413495923379E-04  0.439740828772E-04  0.467651501075E-04  0.497333664398E-04  0.528899752727E-04
  0.562469335732E-04  0.598169571591E-04  0.636135688548E-04  0.676511497021E-04  0.719449934200E-04
  0.765113643192E-04  0.813675588912E-04  0.865319713044E-04  0.920241630544E-04  0.978649370331E-04
  0.104076416295E-03  0.110682127823E-03  0.117707091599E-03  0.125177915334E-03  0.133122895200E-03
  0.141572122947E-03  0.150557599820E-03  0.160113357695E-03  0.170275587895E-03  0.181082778173E-03
  0.192575858386E-03  0.204798355389E-03  0.217796557764E-03  0.231619690975E-03  0.246320103636E-03
  0.261953465570E-03  0.278578978429E-03  0.296259599650E-03  0.315062280603E-03  0.335058219818E-03
  0.356323132255E-03  0.378937535623E-03  0.402987054822E-03  0.428562745666E-03  0.455761439090E-03
  0.484686107136E-03  0.515446252101E-03  0.548158320297E-03  0.582946141982E-03  0.619941399101E-03
  0.659284122599E-03  0.701123221161E-03  0.745617043359E-03  0.792933975297E-03  0.843253076002E-03
  0.896764752916E-03  0.953671480001E-03  0.101418856116E-02  0.107854494174E-02  0.114698407128E-02
  0.121976482045E-02  0.129716245587E-02  0.137946967621E-02  0.146699771341E-02  0.156007750323E-02
  0.165906092922E-02  0.176432214488E-02  0.187625897867E-02  0.199529442718E-02  0.212187824179E-02
  0.225648861458E-02  0.239963396977E-02  0.255185486695E-02  0.271372602313E-02  0.288585846082E-02
  0.306890178989E-02  0.326354663125E-02  0.347052719110E-02  0.369062399481E-02  0.392466679009E-02
  0.417353762962E-02  0.443817414395E-02  0.471957301603E-02  0.501879366933E-02  0.533696218230E-02
  0.567527544247E-02  0.603500555427E-02  0.641750451538E-02  0.682420917723E-02  0.725664650606E-02
  0.771643916171E-02  0.820531141230E-02  0.872509540374E-02  0.927773780395E-02  0.986530684262E-02
  0.104899997682E-01  0.111541507450E-01  0.118602392138E-01  0.126108987407E-01  0.134089263801E-01
  0.142572925781E-01  0.151591516438E-01  0.161178528164E-01  0.171369519591E-01  0.182202239074E-01
  0.193716755044E-01  0.205955593537E-01  0.218963883218E-01  0.232789508226E-01  0.247483269158E-01
  0.263099052532E-01  0.279694009027E-01  0.297328740839E-01  0.316067498460E-01  0.335978387164E-01
  0.357133583497E-01  0.379609562036E-01  0.403487332639E-01  0.428852688407E-01  0.455796464527E-01
  0.484414808110E-01  0.514809459116E-01  0.547088042361E-01  0.581364370557E-01  0.617758758255E-01
  0.656398346448E-01  0.697417437521E-01  0.740957840104E-01  0.787169223245E-01  0.836209479227E-01
  0.888245094151E-01  0.943451525289E-01  0.100201358401E+00  0.106412582293E+00  0.112999292571E+00
  0.119983009784E+00  0.127386345635E+00  0.135233041653E+00  0.143548007321E+00  0.152357357433E+00
  0.161688448430E+00  0.171569913443E+00  0.182031695815E+00  0.193105080837E+00  0.204822725487E+00
  0.217218685991E+00  0.230328443055E+00  0.244188924746E+00  0.258838527022E+00  0.274317132128E+00
  0.290666125161E+00  0.307928409376E+00  0.326148421018E+00  0.345372144785E+00  0.365647131381E+00
  0.387022519055E+00  0.409549061477E+00  0.433279164885E+00  0.458266938014E+00  0.484568259012E+00
  0.512240864216E+00  0.541344464400E+00  0.571940894800E+00  0.604094305836E+00  0.637871401978E+00
  0.673341736465E+00  0.710578069529E+00  0.749656797302E+00  0.790658457353E+00  0.833668314849E+00
  0.878777030158E+00  0.926081404196E+00  0.975685191588E+00  0.102769996336E+01  0.108224599010E+01
  0.113945310298E+01  0.119946147334E+01  0.126242223145E+01  0.132849782195E+01  0.139786196669E+01
  0.147069907700E+01  0.154720292676E+01  0.162757436790E+01  0.171201784271E+01  0.180073642719E+01
  0.189392513081E+01  0.199176218669E+01  0.209439843751E+01  0.220199046886E+01  0.231476530812E+01
  0.243297201266E+01  0.000000000000E+00  0.000000000000E+00  0.000000000000E+00  0.000000000000E+00
  0.000000000000E+00  0.000000000000E+00  0.000000000000E+00
 ae wavefunction
  0.156129193110E-08  0.167471969820E-08  0.179374313658E-08  0.191874928226E-08  0.205014431376E-08
  0.218835752479E-08  0.233383899029E-08  0.248706852523E-08  0.264855047021E-08  0.281882172533E-08
  0.299844420032E-08  0.318801835329E-08  0.338817819307E-08  0.359959350817E-08  0.382297633410E-08
  0.405908139977E-08  0.430870465052E-08  0.457269481425E-08  0.485195220172E-08  0.514742673695E-08
  0.546012710894E-08  0.579112972789E-08  0.614156739323E-08  0.651265230789E-08  0.690566372839E-08
  0.732196401425E-08  0.776299217947E-08  0.823028688741E-08  0.872546972858E-08  0.925028356912E-08
  0.980654150301E-08  0.103962155119E-07  0.110213600048E-07  0.116841845903E-07  0.123870319376E-07
  0.131323666810E-07  0.139228438409E-07  0.147612524651E-07  0.156505764128E-07  0.165939817838E-07
  0.175948183015E-07  0.186566669596E-07  0.197833164151E-07  0.209788007610E-07  0.222474146697E-07
  0.235936948046E-07  0.250224908914E-07  0.265389446593E-07  0.281485253022E-07  0.298570325914E-07
  0.316706501238E-07  0.335959429357E-07  0.356398799915E-07  0.378098787849E-07  0.401138174555E-07
  0.425600778971E-07  0.451575610818E-07  0.479157327820E-07  0.508446575767E-07  0.539550226940E-07
  0.572582050135E-07  0.607662866454E-07  0.644921186936E-07  0.684493597679E-07  0.726525273084E-07
  0.771170589717E-07  0.818593507297E-07  0.868968890434E-07  0.922481860298E-07  0.979329662648E-07
  0.103972192543E-06  0.110388142873E-06  0.117204541670E-06  0.124446549927E-06  0.132140968020E-06
  0.140316262851E-06  0.149002713907E-06  0.158232524253E-06  0.168039887055E-06  0.178461212952E-06
  0.189535179929E-06  0.201302922335E-06  0.213808184301E-06  0.227097465336E-06  0.241220201736E-06
  0.256228974055E-06  0.272179676165E-06  0.289131738503E-06  0.307148356643E-06  0.326296720431E-06
  0.346648285410E-06  0.368279007957E-06  0.391269666362E-06  0.415706146819E-06  0.441679779253E-06
  0.469287668582E-06  0.498633066359E-06  0.529825763445E-06  0.562982504910E-06  0.598227425721E-06
  0.635692520777E-06  0.675518141408E-06  0.717853530627E-06  0.762857388480E-06  0.810698445133E-06
  0.861556139184E-06  0.915621278975E-06  0.973096754285E-06  0.103419825977E-05  0.109915522188E-05
  0.116821154660E-05  0.124162664411E-05  0.131967631281E-05  0.140265385638E-05  0.149087112126E-05
  0.158465974213E-05  0.168437234718E-05  0.179038391549E-05  0.190309317628E-05  0.202292413440E-05
  0.215032763217E-05  0.228578311155E-05  0.242980035774E-05  0.258292147382E-05  0.274572291404E-05
  0.291881763557E-05  0.310285744938E-05  0.329853545929E-05  0.350658868643E-05  0.372780084523E-05
  0.396300530717E-05  0.421308824295E-05  0.447899197448E-05  0.476171850601E-05  0.506233334431E-05
  0.538196949575E-05  0.572183174711E-05  0.608320120898E-05  0.646744015127E-05  0.687599714616E-05
  0.731041252893E-05  0.777232420701E-05  0.826347384528E-05  0.878571343987E-05  0.934101228733E-05
  0.993146439367E-05  0.105592964272E-04  0.112268760757E-04  0.119367209440E-04  0.126915081297E-04
  0.134940842165E-04  0.143474760727E-04  0.152549022137E-04  0.162197849362E-04  0.172457632522E-04
  0.183367065298E-04  0.194967291111E-04  0.207302057797E-04  0.220417882595E-04  0.234364226952E-04
  0.249193682707E-04  0.264962170353E-04  0.281729148931E-04  0.299557839892E-04  0.318515465048E-04
  0.338673499058E-04  0.360107938188E-04  0.382899586077E-04  0.407134357207E-04  0.432903599758E-04
  0.460304438587E-04  0.489440140060E-04  0.520420499664E-04  0.553362254012E-04  0.588389518893E-04
  0.625634254771E-04  0.665236761707E-04  0.707346205138E-04  0.752121175117E-04  0.799730279837E-04
  0.850352778242E-04  0.904179249792E-04  0.961412308489E-04  0.102226736082E-03  0.108697341112E-03
  0.115577391737E-03  0.122892770144E-03  0.130670991590E-03  0.138941307051E-03  0.147734812453E-03
  0.157084564634E-03  0.167025704620E-03  0.177595588540E-03  0.188833926777E-03  0.200782931826E-03
  0.213487475331E-03  0.226995254949E-03  0.241356971616E-03  0.256626517870E-03  0.272861177927E-03
  0.290121840160E-03  0.308473222832E-03  0.327984113873E-03  0.348727625559E-03  0.370781465007E-03
  0.394228221438E-03  0.419155671211E-03  0.445657101928E-03  0.473831656458E-03  0.503784698193E-03
  0.535628199174E-03  0.569481151767E-03  0.605470006212E-03  0.643729134743E-03  0.684401324594E-03
  0.727638301181E-03  0.773601283502E-03  0.822461573726E-03  0.874401182845E-03  0.929613494760E-03
  0.988303970860E-03  0.105069089806E-02  0.111700618206E-02  0.118749618936E-02  0.126242264053E-02
  0.134206355724E-02  0.142671426831E-02  0.151668847463E-02  0.161231938096E-02  0.171396089420E-02
  0.182198889551E-02  0.193680258768E-02  0.205882592581E-02  0.218850913101E-02  0.232633029797E-02
  0.247279709658E-02  0.262844857576E-02  0.279385707599E-02  0.296963025469E-02  0.315641323123E-02
  0.335489086061E-02  0.356579014125E-02  0.378988276394E-02  0.402798781109E-02  0.428097461611E-02
  0.454976578681E-02  0.483534040945E-02  0.513873743598E-02  0.546105926992E-02  0.580347555949E-02
  0.616722720804E-02  0.655363061962E-02  0.696408218089E-02  0.740006300714E-02  0.786314395198E-02
  0.835499090638E-02  0.887737038987E-02  0.943215547103E-02  0.100213319958E-01  0.106470051965E-01
  0.113114066244E-01  0.120169015238E-01  0.127659965432E-01  0.135613479394E-01  0.144057701645E-01
  0.153022449693E-01  0.162539309664E-01  0.172641737190E-01  0.183365163721E-01  0.194747108158E-01
  0.206827294967E-01  0.219647777721E-01  0.233253069736E-01  0.247690280862E-01  0.263009261950E-01
  0.279262755752E-01  0.296506556303E-01  0.314799675852E-01  0.334204519851E-01  0.354787071067E-01
  0.376617082253E-01  0.399768277987E-01  0.424318566793E-01  0.450350262414E-01  0.477950315890E-01
  0.507210558482E-01  0.538227955120E-01  0.571104869927E-01  0.605949342810E-01  0.642875379032E-01
  0.682003250481E-01  0.723459810417E-01  0.767378821101E-01  0.813901295144E-01  0.863175850601E-01
  0.915359080696E-01  0.970615937396E-01  0.102912013062E+00  0.109105454230E+00  0.115661165538E+00
  0.122599399952E+00  0.129941461278E+00  0.137709751696E+00  0.145927821472E+00  0.154620419709E+00
  0.163813547346E+00  0.173534511342E+00  0.183811981229E+00  0.194676046741E+00  0.206158277610E+00
  0.218291785302E+00  0.231111285812E+00  0.244653165461E+00  0.258955547394E+00  0.274058360952E+00
  0.290003412020E+00  0.306834456562E+00  0.324597274865E+00  0.343339749134E+00  0.363111942441E+00
  0.383966180451E+00  0.405957135504E+00  0.429141912959E+00  0.453580141175E+00  0.479334063520E+00
  0.506468634141E+00  0.535051617718E+00  0.565153692202E+00  0.596848556805E+00  0.630213044573E+00
  0.665327240551E+00  0.702274605488E+00  0.741142107651E+00  0.782020361249E+00  0.825003775130E+00
  0.870190709861E+00  0.917683647717E+00  0.967589375296E+00  0.102001918070E+01  0.107508906802E+01
  0.113291999068E+01  0.119363810728E+01  0.125737506164E+01  0.132426829259E+01  0.139446137480E+01
  0.146810439728E+01  0.154535438475E+01  0.162637576604E+01  0.171134089743E+01  0.180043064949E+01
  0.189383506419E+01  0.199175409507E+01  0.209439843751E+01  0.220199046886E+01  0.231476530812E+01
  0.243297201266E+01  0.000000000000E+00  0.000000000000E+00  0.000000000000E+00  0.000000000000E+00
  0.000000000000E+00  0.000000000000E+00  0.000000000000E+00
 End of Dataset
  PAW_PBE O 08Apr2002                    
   6.00000000000000     
 parameters from PSCTR are:
   VRHFIN =O: s2p4
   LEXCH  = PE
   EATOM  =   432.3788 eV,   31.7789 Ry

   TITEL  = PAW_PBE O 08Apr2002
   LULTRA =        F    use ultrasoft PP ?
   IUNSCR =        1    unscreen: 0-lin 1-nonlin 2-no
   RPACOR =    1.200    partial core radius
   POMASS =   16.000; ZVAL   =    6.000    mass and valenz
   RCORE  =    1.520    outmost cutoff radius
   RWIGS  =    1.550; RWIGS  =    0.820    wigner-seitz radius (au A)
   ENMAX  =  400.000; ENMIN  =  300.000 eV
   ICORE  =        2    local potential
   LCOR   =        T    correct aug charges
   LPAW   =        T    paw PP
   EAUG   =  605.392
   DEXC   =    0.000
   RMAX   =    1.553    core radius for proj-oper
   RAUG   =    1.300    factor for augmentation sphere
   RDEP   =    1.550    radius for radial grids
   RDEPT  =    1.329    core radius for aug-charge
 
   Atomic configuration
    4 entries
     n  l   j            E        occ.
     1  0  0.50      -514.6923   2.0000
     2  0  0.50       -23.9615   2.0000
     2  1  0.50        -9.0305   4.0000
     3  2  1.50        -9.5241   0.0000
   Description
     l       E           TYP  RCUT    TYP  RCUT
     0    -23.9615318     23  1.200
     0     -9.5240782     23  1.200
     1     -9.0304911     23  1.520
     1      8.1634956     23  1.520
     2     -9.5240782      7  1.500
   Error from kinetic energy argument (eV)
   NDATA  =      100
   STEP   =   20.000   1.050
  163.      160.      159.      156.      154.      151.      148.      146.
  142.      139.      137.      134.      130.      126.      123.      119.
  115.      111.      108.      102.      98.8      95.2      90.0      86.6
  83.2      78.3      73.5      70.4      65.9      61.6      57.4      53.4
  49.6      46.0      42.6      39.3      35.3      32.4      28.9      26.4
  23.4      20.6      18.1      15.8      13.7      11.9      10.3      8.47
  7.22      5.87      4.73      3.95      3.13      2.45      1.80      1.37
  1.03     0.721     0.493     0.329     0.215     0.138     0.882E-01 0.534E-01
 0.367E-01 0.267E-01 0.223E-01 0.205E-01 0.193E-01 0.181E-01 0.162E-01 0.138E-01
 0.112E-01 0.878E-02 0.646E-02 0.490E-02 0.370E-02 0.300E-02 0.259E-02 0.238E-02
 0.219E-02 0.196E-02 0.167E-02 0.132E-02 0.100E-02 0.764E-03 0.617E-03 0.544E-03
 0.522E-03 0.507E-03 0.467E-03 0.403E-03 0.312E-03 0.236E-03 0.181E-03 0.157E-03
 0.152E-03 0.150E-03 0.139E-03 0.118E-03
END of PSCTR-controll parameters
 local part
   122.832189257630     
  0.23159076E+02  0.23156323E+02  0.23152891E+02  0.23147171E+02  0.23139165E+02
  0.23128873E+02  0.23116296E+02  0.23101432E+02  0.23084278E+02  0.23064830E+02
  0.23043078E+02  0.23019012E+02  0.22992619E+02  0.22963881E+02  0.22932780E+02
  0.22899292E+02  0.22863394E+02  0.22825057E+02  0.22784252E+02  0.22740947E+02
  0.22695106E+02  0.22646690E+02  0.22595660E+02  0.22541970E+02  0.22485572E+02
  0.22426415E+02  0.22364442E+02  0.22299595E+02  0.22231811E+02  0.22161023E+02
  0.22087162E+02  0.22010155E+02  0.21929927E+02  0.21846399E+02  0.21759491E+02
  0.21669120E+02  0.21575204E+02  0.21477655E+02  0.21376389E+02  0.21271317E+02
  0.21162354E+02  0.21049412E+02  0.20932407E+02  0.20811254E+02  0.20685873E+02
  0.20556184E+02  0.20422114E+02  0.20283592E+02  0.20140552E+02  0.19992934E+02
  0.19840684E+02  0.19683757E+02  0.19522111E+02  0.19355716E+02  0.19184549E+02
  0.19008597E+02  0.18827857E+02  0.18642337E+02  0.18452054E+02  0.18257039E+02
  0.18057334E+02  0.17852993E+02  0.17644083E+02  0.17430684E+02  0.17212889E+02
  0.16990805E+02  0.16764551E+02  0.16534262E+02  0.16300082E+02  0.16062173E+02
  0.15820708E+02  0.15575872E+02  0.15327866E+02  0.15076899E+02  0.14823194E+02
  0.14566987E+02  0.14308521E+02  0.14048052E+02  0.13785844E+02  0.13522170E+02
  0.13257311E+02  0.12991555E+02  0.12725195E+02  0.12458529E+02  0.12191862E+02
  0.11925499E+02  0.11659748E+02  0.11394918E+02  0.11131317E+02  0.10869254E+02
  0.10609033E+02  0.10350957E+02  0.10095322E+02  0.98424191E+01  0.95925338E+01
  0.93459424E+01  0.91029131E+01  0.88637039E+01  0.86285623E+01  0.83977240E+01
  0.81714123E+01  0.79498370E+01  0.77331941E+01  0.75216648E+01  0.73154148E+01
  0.71145940E+01  0.69193361E+01  0.67297579E+01  0.65459593E+01  0.63680230E+01
  0.61960140E+01  0.60299801E+01  0.58699517E+01  0.57159415E+01  0.55679454E+01
  0.54259421E+01  0.52898937E+01  0.51597461E+01  0.50354294E+01  0.49168586E+01
  0.48039340E+01  0.46965419E+01  0.45945555E+01  0.44978356E+01  0.44062315E+01
  0.43195814E+01  0.42377142E+01  0.41604497E+01  0.40875997E+01  0.40189692E+01
  0.39543575E+01  0.38935589E+01  0.38363637E+01  0.37825597E+01  0.37319327E+01
  0.36842680E+01  0.36393508E+01  0.35969678E+01  0.35569077E+01  0.35189623E+01
  0.34829274E+01  0.34486035E+01  0.34157967E+01  0.33843192E+01  0.33539905E+01
  0.33246375E+01  0.32960954E+01  0.32682079E+01  0.32408281E+01  0.32138185E+01
  0.31870516E+01  0.31604100E+01  0.31337865E+01  0.31070846E+01  0.30802181E+01
  0.30531115E+01  0.30256997E+01  0.29979279E+01  0.29697517E+01  0.29411363E+01
  0.29120570E+01  0.28824981E+01  0.28524530E+01  0.28219238E+01  0.27909204E+01
  0.27594606E+01  0.27275691E+01  0.26952771E+01  0.26626218E+01  0.26296457E+01
  0.25963962E+01  0.25629247E+01  0.25292860E+01  0.24955381E+01  0.24617409E+01
  0.24279562E+01  0.23942467E+01  0.23606758E+01  0.23273066E+01  0.22942016E+01
  0.22614221E+01  0.22290277E+01  0.21970760E+01  0.21656219E+01  0.21347173E+01
  0.21044110E+01  0.20747480E+01  0.20457692E+01  0.20175117E+01  0.19900079E+01
  0.19632859E+01  0.19373690E+01  0.19122757E+01  0.18880199E+01  0.18646106E+01
  0.18420521E+01  0.18203440E+01  0.17994812E+01  0.17794544E+01  0.17602500E+01
  0.17418502E+01  0.17242334E+01  0.17073746E+01  0.16912454E+01  0.16758144E+01
  0.16610474E+01  0.16469079E+01  0.16333574E+01  0.16203556E+01  0.16078610E+01
  0.15958307E+01  0.15842216E+01  0.15729898E+01  0.15620918E+01  0.15514842E+01
  0.15411242E+01  0.15309702E+01  0.15209814E+01  0.15111189E+01  0.15013454E+01
  0.14916254E+01  0.14819259E+01  0.14722160E+01  0.14624673E+01  0.14526543E+01
  0.14427541E+01  0.14327467E+01  0.14226150E+01  0.14123449E+01  0.14019253E+01
  0.13913480E+01  0.13806076E+01  0.13697019E+01  0.13586312E+01  0.13473984E+01
  0.13360094E+01  0.13244720E+01  0.13127965E+01  0.13009955E+01  0.12890832E+01
  0.12770756E+01  0.12649904E+01  0.12528465E+01  0.12406638E+01  0.12284633E+01
  0.12162666E+01  0.12040955E+01  0.11919724E+01  0.11799196E+01  0.11679590E+01
  0.11561124E+01  0.11444009E+01  0.11328447E+01  0.11214633E+01  0.11102750E+01
  0.10992968E+01  0.10885445E+01  0.10780322E+01  0.10677726E+01  0.10577767E+01
  0.10480535E+01  0.10386106E+01  0.10294535E+01  0.10205860E+01  0.10120100E+01
  0.10037256E+01  0.99573111E+00  0.98802302E+00  0.98059619E+00  0.97344388E+00
  0.96655777E+00  0.95992813E+00  0.95354389E+00  0.94739277E+00  0.94146141E+00
  0.93573549E+00  0.93019985E+00  0.92483868E+00  0.91963564E+00  0.91457398E+00
  0.90963674E+00  0.90480684E+00  0.90006727E+00  0.89540118E+00  0.89079207E+00
  0.88622388E+00  0.88168111E+00  0.87714897E+00  0.87261346E+00  0.86806148E+00
  0.86348092E+00  0.85886072E+00  0.85419098E+00  0.84946295E+00  0.84466914E+00
  0.83980333E+00  0.83486058E+00  0.82983722E+00  0.82473092E+00  0.81954060E+00
  0.81426645E+00  0.80890988E+00  0.80347350E+00  0.79796101E+00  0.79237722E+00
  0.78672792E+00  0.78101981E+00  0.77526043E+00  0.76945809E+00  0.76362171E+00
  0.75776079E+00  0.75188527E+00  0.74600545E+00  0.74013186E+00  0.73427518E+00
  0.72844613E+00  0.72265536E+00  0.71691337E+00  0.71123040E+00  0.70561634E+00
  0.70008066E+00  0.69463230E+00  0.68927961E+00  0.68403029E+00  0.67889132E+00
  0.67386890E+00  0.66896843E+00  0.66419444E+00  0.65955058E+00  0.65503961E+00
  0.65066336E+00  0.64642275E+00  0.64231779E+00  0.63834759E+00  0.63451038E+00
  0.63080353E+00  0.62722361E+00  0.62376640E+00  0.62042695E+00  0.61719965E+00
  0.61407827E+00  0.61105604E+00  0.60812569E+00  0.60527956E+00  0.60250964E+00
  0.59980765E+00  0.59716514E+00  0.59457353E+00  0.59202421E+00  0.58950861E+00
  0.58701826E+00  0.58454489E+00  0.58208046E+00  0.57961727E+00  0.57714797E+00
  0.57466567E+00  0.57216395E+00  0.56963692E+00  0.56707928E+00  0.56448633E+00
  0.56185400E+00  0.55917889E+00  0.55645829E+00  0.55369014E+00  0.55087311E+00
  0.54800654E+00  0.54509046E+00  0.54212556E+00  0.53911318E+00  0.53605530E+00
  0.53295448E+00  0.52981384E+00  0.52663701E+00  0.52342811E+00  0.52019167E+00
  0.51693261E+00  0.51365617E+00  0.51036786E+00  0.50707338E+00  0.50377862E+00
  0.50048955E+00  0.49721218E+00  0.49395251E+00  0.49071647E+00  0.48750986E+00
  0.48433829E+00  0.48120716E+00  0.47812159E+00  0.47508636E+00  0.47210591E+00
  0.46918428E+00  0.46632508E+00  0.46353145E+00  0.46080606E+00  0.45815110E+00
  0.45556823E+00  0.45305860E+00  0.45062282E+00  0.44826101E+00  0.44597273E+00
  0.44375707E+00  0.44161261E+00  0.43953746E+00  0.43752927E+00  0.43558527E+00
  0.43370232E+00  0.43187688E+00  0.43010511E+00  0.42838289E+00  0.42670584E+00
  0.42506939E+00  0.42346879E+00  0.42189920E+00  0.42035569E+00  0.41883331E+00
  0.41732712E+00  0.41583226E+00  0.41434394E+00  0.41285754E+00  0.41136861E+00
  0.40987293E+00  0.40836651E+00  0.40684568E+00  0.40530705E+00  0.40374758E+00
  0.40216459E+00  0.40055578E+00  0.39891922E+00  0.39725340E+00  0.39555721E+00
  0.39382995E+00  0.39207134E+00  0.39028149E+00  0.38846093E+00  0.38661055E+00
  0.38473164E+00  0.38282582E+00  0.38089505E+00  0.37894160E+00  0.37696803E+00
  0.37497713E+00  0.37297194E+00  0.37095567E+00  0.36893171E+00  0.36690355E+00
  0.36487479E+00  0.36284908E+00  0.36083009E+00  0.35882146E+00  0.35682682E+00
  0.35484967E+00  0.35289344E+00  0.35096139E+00  0.34905661E+00  0.34718199E+00
  0.34534019E+00  0.34353365E+00  0.34176451E+00  0.34003465E+00  0.33834565E+00
  0.33669877E+00  0.33509498E+00  0.33353491E+00  0.33201887E+00  0.33054686E+00
  0.32911854E+00  0.32773328E+00  0.32639013E+00  0.32508786E+00  0.32382497E+00
  0.32259969E+00  0.32141002E+00  0.32025373E+00  0.31912841E+00  0.31803148E+00
  0.31696019E+00  0.31591171E+00  0.31488308E+00  0.31387130E+00  0.31287331E+00
  0.31188607E+00  0.31090654E+00  0.30993172E+00  0.30895869E+00  0.30798463E+00
  0.30700685E+00  0.30602279E+00  0.30503006E+00  0.30402644E+00  0.30300994E+00
  0.30197876E+00  0.30093135E+00  0.29986638E+00  0.29878278E+00  0.29767973E+00
  0.29655667E+00  0.29541330E+00  0.29424956E+00  0.29306568E+00  0.29186211E+00
  0.29063955E+00  0.28939893E+00  0.28814140E+00  0.28686831E+00  0.28558119E+00
  0.28428176E+00  0.28297188E+00  0.28165354E+00  0.28032884E+00  0.27899999E+00
  0.27766925E+00  0.27633892E+00  0.27501136E+00  0.27368889E+00  0.27237383E+00
  0.27106847E+00  0.26977500E+00  0.26849556E+00  0.26723218E+00  0.26598676E+00
  0.26476107E+00  0.26355673E+00  0.26237518E+00  0.26121771E+00  0.26008540E+00
  0.25897915E+00  0.25789965E+00  0.25684741E+00  0.25582268E+00  0.25482556E+00
  0.25385590E+00  0.25291338E+00  0.25199746E+00  0.25110741E+00  0.25024234E+00
  0.24940116E+00  0.24858265E+00  0.24778542E+00  0.24700797E+00  0.24624867E+00
  0.24550578E+00  0.24477751E+00  0.24406197E+00  0.24335725E+00  0.24266139E+00
  0.24197242E+00  0.24128839E+00  0.24060737E+00  0.23992746E+00  0.23924683E+00
  0.23856374E+00  0.23787651E+00  0.23718358E+00  0.23648351E+00  0.23577499E+00
  0.23505683E+00  0.23432802E+00  0.23358767E+00  0.23283507E+00  0.23206967E+00
  0.23129111E+00  0.23049916E+00  0.22969380E+00  0.22887514E+00  0.22804348E+00
  0.22719928E+00  0.22634313E+00  0.22547579E+00  0.22459812E+00  0.22371115E+00
  0.22281599E+00  0.22191386E+00  0.22100608E+00  0.22009402E+00  0.21917913E+00
  0.21826291E+00  0.21734688E+00  0.21643258E+00  0.21552155E+00  0.21461532E+00
  0.21371540E+00  0.21282324E+00  0.21194024E+00  0.21106775E+00  0.21020701E+00
  0.20935919E+00  0.20852536E+00  0.20770646E+00  0.20690333E+00  0.20611668E+00
  0.20534709E+00  0.20459501E+00  0.20386075E+00  0.20314447E+00  0.20244620E+00
  0.20176585E+00  0.20110316E+00  0.20045776E+00  0.19982914E+00  0.19921668E+00
  0.19861965E+00  0.19803720E+00  0.19746840E+00  0.19691221E+00  0.19636753E+00
  0.19583321E+00  0.19530800E+00  0.19479065E+00  0.19427987E+00  0.19377435E+00
  0.19327275E+00  0.19277379E+00  0.19227616E+00  0.19177861E+00  0.19127992E+00
  0.19077894E+00  0.19027456E+00  0.18976576E+00  0.18925161E+00  0.18873125E+00
  0.18820392E+00  0.18766897E+00  0.18712585E+00  0.18657414E+00  0.18601351E+00
  0.18544376E+00  0.18486480E+00  0.18427666E+00  0.18367948E+00  0.18307352E+00
  0.18245915E+00  0.18183681E+00  0.18120709E+00  0.18057063E+00  0.17992815E+00
  0.17928049E+00  0.17862850E+00  0.17797313E+00  0.17731536E+00  0.17665620E+00
  0.17599671E+00  0.17533794E+00  0.17468098E+00  0.17402688E+00  0.17337670E+00
  0.17273147E+00  0.17209218E+00  0.17145979E+00  0.17083519E+00  0.17021923E+00
  0.16961266E+00  0.16901619E+00  0.16843044E+00  0.16785593E+00  0.16729311E+00
  0.16674233E+00  0.16620382E+00  0.16567775E+00  0.16516418E+00  0.16466305E+00
  0.16417422E+00  0.16369747E+00  0.16323245E+00  0.16277877E+00  0.16233591E+00
  0.16190329E+00  0.16148029E+00  0.16106617E+00  0.16066018E+00  0.16026148E+00
  0.15986923E+00  0.15948252E+00  0.15910044E+00  0.15872205E+00  0.15834641E+00
  0.15797257E+00  0.15759962E+00  0.15722664E+00  0.15685276E+00  0.15647712E+00
  0.15609893E+00  0.15571745E+00  0.15533198E+00  0.15494190E+00  0.15454664E+00
  0.15414573E+00  0.15373875E+00  0.15332538E+00  0.15290538E+00  0.15247858E+00
  0.15204491E+00  0.15160438E+00  0.15115709E+00  0.15070321E+00  0.15024300E+00
  0.14977680E+00  0.14930502E+00  0.14882812E+00  0.14834664E+00  0.14786118E+00
  0.14737239E+00  0.14688094E+00  0.14638757E+00  0.14589304E+00  0.14539812E+00
  0.14490360E+00  0.14441028E+00  0.14391897E+00  0.14343045E+00  0.14294550E+00
  0.14246486E+00  0.14198926E+00  0.14151937E+00  0.14105583E+00  0.14059922E+00
  0.14015009E+00  0.13970890E+00  0.13927606E+00  0.13885191E+00  0.13843672E+00
  0.13803069E+00  0.13763396E+00  0.13724656E+00  0.13686847E+00  0.13649960E+00
  0.13613977E+00  0.13578875E+00  0.13544622E+00  0.13511181E+00  0.13478509E+00
  0.13446556E+00  0.13415270E+00  0.13384592E+00  0.13354458E+00  0.13324804E+00
  0.13295561E+00  0.13266659E+00  0.13238025E+00  0.13209587E+00  0.13181273E+00
  0.13153011E+00  0.13124730E+00  0.13096362E+00  0.13067842E+00  0.13039107E+00
  0.13010098E+00  0.12980762E+00  0.12951049E+00  0.12920914E+00  0.12890321E+00
  0.12859235E+00  0.12827631E+00  0.12795489E+00  0.12762796E+00  0.12729544E+00
  0.12695734E+00  0.12661372E+00  0.12626472E+00  0.12591053E+00  0.12555140E+00
  0.12518765E+00  0.12481965E+00  0.12444781E+00  0.12407259E+00  0.12369450E+00
  0.12331409E+00  0.12293191E+00  0.12254858E+00  0.12216470E+00  0.12178091E+00
  0.12139784E+00  0.12101613E+00  0.12063641E+00  0.12025930E+00  0.11988541E+00
  0.11951532E+00  0.11914958E+00  0.11878870E+00  0.11843317E+00  0.11808343E+00
  0.11773987E+00  0.11740282E+00  0.11707258E+00  0.11674939E+00  0.11643341E+00
  0.11612476E+00  0.11582351E+00  0.11552965E+00  0.11524312E+00  0.11496380E+00
  0.11469151E+00  0.11442602E+00  0.11416704E+00  0.11391424E+00  0.11366725E+00
  0.11342562E+00  0.11318892E+00  0.11295663E+00  0.11272824E+00  0.11250321E+00
  0.11228096E+00  0.11206092E+00  0.11184250E+00  0.11162511E+00  0.11140817E+00
  0.11119111E+00  0.11097336E+00  0.11075438E+00  0.11053365E+00  0.11031069E+00
  0.11008504E+00  0.10985629E+00  0.10962407E+00  0.10938804E+00  0.10914792E+00
  0.10890348E+00  0.10865453E+00  0.10840094E+00  0.10814265E+00  0.10787963E+00
  0.10761190E+00  0.10733957E+00  0.10706277E+00  0.10678168E+00  0.10649655E+00
  0.10620766E+00  0.10591533E+00  0.10561994E+00  0.10532187E+00  0.10502157E+00
  0.10471949E+00  0.10441611E+00  0.10411195E+00  0.10380750E+00  0.10350329E+00
  0.10319985E+00  0.10289770E+00  0.10259736E+00  0.10229933E+00  0.10200411E+00
  0.10171215E+00  0.10142390E+00  0.10113978E+00  0.10086017E+00  0.10058540E+00
  0.10031577E+00  0.10005156E+00  0.99792978E-01  0.99540193E-01  0.99293328E-01
  0.99052459E-01  0.98817610E-01  0.98588757E-01  0.98365827E-01  0.98148698E-01
  0.97937203E-01  0.97731130E-01  0.97530225E-01  0.97334195E-01  0.97142707E-01
  0.96955400E-01  0.96771879E-01  0.96591726E-01  0.96414497E-01  0.96239735E-01
  0.96066966E-01  0.95895709E-01  0.95725476E-01  0.95555783E-01  0.95386148E-01
  0.95216099E-01  0.95045178E-01  0.94872945E-01  0.94698983E-01  0.94522899E-01
  0.94344330E-01  0.94162946E-01  0.93978451E-01  0.93790588E-01  0.93599139E-01
  0.93403927E-01  0.93204820E-01  0.93001728E-01  0.92794609E-01  0.92583463E-01
  0.92368337E-01  0.92149319E-01  0.91926543E-01  0.91700184E-01  0.91470454E-01
  0.91237604E-01  0.91001919E-01  0.90763714E-01  0.90523335E-01  0.90281152E-01
  0.90037554E-01  0.89792951E-01  0.89547764E-01  0.89302426E-01  0.89057374E-01
  0.88813047E-01  0.88569881E-01  0.88328303E-01  0.88088732E-01  0.87851569E-01
  0.87617198E-01  0.87385980E-01  0.87158250E-01  0.86934315E-01  0.86714450E-01
  0.86498897E-01  0.86287863E-01  0.86081515E-01  0.85879983E-01  0.85683358E-01
  0.85491686E-01  0.85304976E-01  0.85123193E-01  0.84946265E-01  0.84774075E-01
  0.84606474E-01  0.84443271E-01  0.84284243E-01  0.84129135E-01  0.83977661E-01
  0.83829509E-01  0.83684343E-01  0.83541806E-01  0.83401522E-01  0.83263104E-01
  0.83126153E-01  0.82990265E-01  0.82855032E-01  0.82720048E-01  0.82584911E-01
  0.82449231E-01  0.82312628E-01  0.82174739E-01  0.82035220E-01  0.81893749E-01
  0.81750032E-01  0.81603798E-01  0.81454810E-01  0.81302863E-01  0.81147783E-01
  0.80989434E-01  0.80827715E-01  0.80662565E-01  0.80493956E-01  0.80321902E-01
  0.80146453E-01  0.79967695E-01  0.79785750E-01  0.79600776E-01  0.79412960E-01
  0.79222523E-01  0.79029713E-01  0.78834802E-01  0.78638088E-01  0.78439887E-01
  0.78240534E-01  0.78040377E-01  0.77839773E-01  0.77639090E-01  0.77438697E-01
  0.77238964E-01  0.77040257E-01  0.76842936E-01  0.76647351E-01  0.76453836E-01
  0.76262713E-01  0.76074279E-01  0.75888812E-01  0.75706566E-01  0.75527767E-01
  0.75352611E-01  0.75181266E-01  0.75013866E-01  0.74850514E-01  0.74691276E-01
  0.74536186E-01  0.74385241E-01  0.74238407E-01  0.74095612E-01  0.73956753E-01
  0.73821695E-01  0.73690270E-01  0.73562286E-01  0.73437519E-01  0.73315724E-01
  0.73196632E-01  0.73079954E-01  0.72965386E-01  0.72852607E-01  0.72741287E-01
  0.72631089E-01  0.72521667E-01  0.72412679E-01  0.72303780E-01  0.72194632E-01
 gradient corrections used for XC
           5
 core charge-density (partial)
  0.26956851E-02  0.26948879E-02  0.26924976E-02  0.26885178E-02  0.26829551E-02
  0.26758182E-02  0.26671185E-02  0.26568697E-02  0.26450880E-02  0.26317922E-02
  0.26170031E-02  0.26007439E-02  0.25830402E-02  0.25639196E-02  0.25434119E-02
  0.25215489E-02  0.24983643E-02  0.24738939E-02  0.24481750E-02  0.24212469E-02
  0.23931503E-02  0.23639276E-02  0.23336224E-02  0.23022798E-02  0.22699462E-02
  0.22366689E-02  0.22024963E-02  0.21674778E-02  0.21316636E-02  0.20951042E-02
  0.20578513E-02  0.20199565E-02  0.19814721E-02  0.19424506E-02  0.19029443E-02
  0.18630061E-02  0.18226882E-02  0.17820431E-02  0.17411227E-02  0.16999786E-02
  0.16586620E-02  0.16172234E-02  0.15757125E-02  0.15341786E-02  0.14926697E-02
  0.14512331E-02  0.14099150E-02  0.13687605E-02  0.13278136E-02  0.12871169E-02
  0.12467118E-02  0.12066384E-02  0.11669351E-02  0.11276391E-02  0.10887861E-02
  0.10504099E-02  0.10125431E-02  0.97521650E-03  0.93845915E-03  0.90229855E-03
  0.86676047E-03  0.83186896E-03  0.79764634E-03  0.76411323E-03  0.73128851E-03
  0.69918935E-03  0.66783118E-03  0.63722777E-03  0.60739118E-03  0.57833182E-03
  0.55005845E-03  0.52257823E-03  0.49589673E-03  0.47001796E-03  0.44494445E-03
  0.42067724E-03  0.39721593E-03  0.37455875E-03  0.35270258E-03  0.33164303E-03
  0.31137445E-03  0.29189001E-03  0.27318174E-03  0.25524059E-03  0.23805651E-03
  0.22161846E-03  0.20591448E-03  0.19093180E-03  0.17665682E-03  0.16307522E-03
  0.15017201E-03  0.13793157E-03  0.12633773E-03  0.11537381E-03  0.10502268E-03
  0.95266838E-04  0.86088431E-04  0.77469330E-04  0.69391177E-04  0.61835435E-04
  0.54783440E-04  0.48216450E-04  0.42115690E-04  0.36462395E-04  0.31237860E-04
  0.26423475E-04  0.22000766E-04  0.17951438E-04  0.14257401E-04  0.10900813E-04
  0.78641060E-05  0.51300188E-05  0.26816223E-05  0.50234588E-06 -0.14239987E-05
 -0.31131967E-05 -0.45806104E-05 -0.58411624E-05 -0.69093198E-05 -0.77990812E-05
 -0.85239648E-05 -0.90969994E-05 -0.95307162E-05 -0.98371432E-05 -0.10027801E-04
 -0.10113698E-04 -0.10105336E-04 -0.10012700E-04 -0.98452723E-05 -0.96120262E-05
 -0.93214360E-05 -0.89814816E-05 -0.85996553E-05 -0.81829709E-05 -0.77379722E-05
 -0.72707439E-05 -0.67869224E-05 -0.62917078E-05 -0.57898765E-05 -0.52857946E-05
 -0.47834316E-05 -0.42863751E-05 -0.37978450E-05 -0.33207093E-05 -0.28574991E-05
 -0.24104243E-05 -0.19813897E-05 -0.15720106E-05 -0.11836287E-05 -0.81732829E-06
 -0.47395201E-06 -0.15411646E-06  0.14177213E-06  0.41350264E-06  0.66104393E-06
  0.88453011E-06  0.10842461E-05  0.12606136E-05  0.14141774E-05  0.15455922E-05
  0.16556097E-05  0.17450666E-05  0.18148726E-05  0.18659991E-05  0.18994686E-05
  0.19163445E-05  0.19177212E-05  0.19047153E-05  0.18784569E-05  0.18400816E-05
  0.17907231E-05  0.17315063E-05  0.16635410E-05  0.15879162E-05  0.15056946E-05
  0.14179081E-05  0.13255534E-05  0.12295886E-05  0.11309293E-05  0.10304468E-05
  0.92896462E-06  0.82725761E-06  0.72604987E-06  0.62601385E-06  0.52776961E-06
  0.43188445E-06  0.33887283E-06  0.24919672E-06  0.16326606E-06  0.81439654E-07
  0.40262264E-08 -0.68714308E-07 -0.13656933E-06 -0.19937183E-06 -0.25699859E-06
 -0.30936819E-06 -0.35643889E-06 -0.39820647E-06 -0.43470186E-06 -0.46598888E-06
 -0.49216175E-06 -0.51334268E-06 -0.52967942E-06 -0.54134281E-06 -0.54852426E-06
 -0.55143342E-06 -0.55029570E-06 -0.54534999E-06 -0.53684633E-06 -0.52504370E-06
 -0.51020789E-06 -0.49260943E-06 -0.47252162E-06 -0.45021864E-06 -0.42597380E-06
 -0.40005786E-06 -0.37273747E-06 -0.34427373E-06 -0.31492086E-06 -0.28492498E-06
 -0.25452299E-06 -0.22394162E-06 -0.19339654E-06 -0.16309161E-06 -0.13321823E-06
 -0.10395482E-06 -0.75466363E-07 -0.47904135E-07 -0.21405430E-07  0.39065408E-08
  0.27922686E-07  0.50547986E-07  0.71701356E-07  0.91315432E-07  0.10933629E-06
  0.12572310E-06  0.14044769E-06  0.15349412E-06  0.16485813E-06  0.17454657E-06
  0.18257685E-06  0.18897624E-06  0.19378124E-06  0.19703692E-06  0.19879615E-06
  0.19911893E-06  0.19807167E-06  0.19572642E-06  0.19216018E-06  0.18745416E-06
  0.18169308E-06  0.17496446E-06  0.16735793E-06  0.15896458E-06  0.14987633E-06
  0.14018527E-06  0.12998312E-06  0.11936066E-06  0.10840718E-06  0.97210008E-07
  0.85854060E-07  0.74421402E-07  0.62990870E-07  0.51637725E-07  0.40433344E-07
  0.29444942E-07  0.18735345E-07  0.83627867E-08 -0.16192457E-08 -0.11162140E-07
 -0.20222244E-07 -0.28760923E-07 -0.36744579E-07 -0.44144641E-07 -0.50937524E-07
 -0.57104559E-07 -0.62631899E-07 -0.67510393E-07 -0.71735446E-07 -0.75306849E-07
 -0.78228593E-07 -0.80508664E-07 -0.82158829E-07 -0.83194392E-07 -0.83633960E-07
 -0.83499180E-07 -0.82814479E-07 -0.81606794E-07 -0.79905300E-07 -0.77741134E-07
 -0.75147120E-07 -0.72157492E-07 -0.68807622E-07 -0.65133755E-07 -0.61172744E-07
 -0.56961793E-07 -0.52538215E-07 -0.47939188E-07 -0.43201533E-07 -0.38361495E-07
 -0.33454537E-07 -0.28515156E-07 -0.23576698E-07 -0.18671199E-07 -0.13829235E-07
 -0.90797884E-08 -0.44501276E-08  0.34295102E-10  0.43499333E-08  0.84752195E-08
  0.12390624E-07  0.16078698E-07  0.19524104E-07  0.22713630E-07  0.25636193E-07
  0.28282824E-07  0.30646648E-07  0.32722846E-07  0.34508608E-07  0.36003075E-07
  0.37207273E-07  0.38124034E-07  0.38757915E-07  0.39115100E-07  0.39203307E-07
  0.39031681E-07  0.38610684E-07  0.37951983E-07  0.37068333E-07  0.35973454E-07
  0.34681919E-07  0.33209022E-07  0.31570665E-07  0.29783232E-07  0.27863470E-07
  0.25828376E-07  0.23695074E-07  0.21480712E-07  0.19202347E-07  0.16876847E-07
  0.14520792E-07  0.12150375E-07  0.97813212E-08  0.74288040E-08  0.51073681E-08
  0.28308617E-08  0.61237406E-09 -0.15358199E-08 -0.36023086E-08 -0.55765849E-08
 -0.74490811E-08 -0.92111966E-08 -0.10855319E-07 -0.12374837E-07 -0.13764149E-07
 -0.15018664E-07 -0.16134795E-07 -0.17109951E-07 -0.17942515E-07 -0.18631827E-07
 -0.19178150E-07 -0.19582647E-07 -0.19847333E-07 -0.19975044E-07 -0.19969388E-07
 -0.19834695E-07 -0.19575973E-07 -0.19198848E-07 -0.18709515E-07 -0.18114674E-07
 -0.17421480E-07 -0.16637477E-07 -0.15770541E-07 -0.14828824E-07 -0.13820687E-07
 -0.12754647E-07 -0.11639319E-07 -0.10483354E-07 -0.92953922E-08 -0.80840013E-08
 -0.68576308E-08 -0.56245614E-08 -0.43928588E-08 -0.31703303E-08 -0.19644843E-08
 -0.78249266E-09  0.36884322E-09  0.14831235E-08  0.25543773E-08  0.35770865E-08
  0.45462067E-08  0.54571835E-08  0.63059662E-08  0.70890179E-08  0.78033217E-08
  0.84463835E-08  0.90162322E-08  0.95114162E-08  0.99309965E-08  0.10274537E-07
  0.10542094E-07  0.10734198E-07  0.10851840E-07  0.10896447E-07  0.10869866E-07
  0.10774336E-07  0.10612464E-07  0.10387198E-07  0.10101796E-07  0.97598041E-08
  0.93650167E-08  0.89214524E-08  0.84333197E-08  0.79049862E-08  0.73409466E-08
  0.67457913E-08  0.61241749E-08  0.54807856E-08  0.48203154E-08  0.41474302E-08
  0.34667422E-08  0.27827825E-08  0.20999751E-08  0.14226128E-08  0.75483407E-09
  0.10060160E-09 -0.53631723E-09 -0.11523684E-08 -0.17442272E-08 -0.23088127E-08
 -0.28432999E-08 -0.33451304E-08 -0.38120207E-08 -0.42419689E-08 -0.46332594E-08
 -0.49844657E-08 -0.52944511E-08 -0.55623683E-08 -0.57876564E-08 -0.59700367E-08
 -0.61095067E-08 -0.62063329E-08 -0.62610415E-08 -0.62744085E-08 -0.62474480E-08
 -0.61813994E-08 -0.60777139E-08 -0.59380398E-08 -0.57642069E-08 -0.55582105E-08
 -0.53221944E-08 -0.50584340E-08 -0.47693185E-08 -0.44573329E-08 -0.41250405E-08
 -0.37750647E-08 -0.34100711E-08 -0.30327502E-08 -0.26457995E-08 -0.22519071E-08
 -0.18537352E-08 -0.14539040E-08 -0.10549768E-08 -0.65944544E-09 -0.26971674E-09
  0.11190021E-09  0.48320592E-09  0.84212128E-09  0.11866974E-08  0.15151245E-08
  0.18257392E-08  0.21170316E-08  0.23876505E-08  0.26364079E-08  0.28622819E-08
  0.30644194E-08  0.32421368E-08  0.33949200E-08  0.35224234E-08  0.36244681E-08
  0.37010384E-08  0.37522781E-08  0.37784856E-08  0.37801086E-08  0.37577368E-08
  0.37120957E-08  0.36440381E-08  0.35545359E-08  0.34446714E-08  0.33156275E-08
  0.31686783E-08  0.30051785E-08  0.28265538E-08  0.26342896E-08  0.24299207E-08
  0.22150207E-08  0.19911912E-08  0.17600511E-08  0.15232263E-08  0.12823394E-08
  0.10390000E-08  0.79479449E-09  0.55127727E-09  0.30996168E-09  0.72311632E-10
 -0.16026627E-09 -0.38643010E-09 -0.60490939E-09 -0.81451133E-09 -0.10141263E-08
 -0.12027328E-08 -0.13794018E-08 -0.15433002E-08 -0.16936937E-08 -0.18299494E-08
 -0.19515369E-08 -0.20580297E-08 -0.21491049E-08 -0.22245432E-08 -0.22842279E-08
 -0.23281429E-08 -0.23563709E-08 -0.23690904E-08 -0.23665725E-08 -0.23491770E-08
 -0.23173482E-08 -0.22716105E-08 -0.22125628E-08 -0.21408736E-08 -0.20572752E-08
 -0.19625573E-08 -0.18575615E-08 -0.17431744E-08 -0.16203214E-08 -0.14899600E-08
 -0.13530731E-08 -0.12106625E-08 -0.10637421E-08 -0.91333159E-09 -0.76044975E-09
 -0.60610841E-09 -0.45130621E-09 -0.29702272E-09 -0.14421284E-09  0.61985696E-11
  0.15332178E-09  0.29630692E-09  0.43434832E-09  0.56668859E-09  0.69262223E-09
  0.81149885E-09  0.92272602E-09  0.10257717E-08  0.11201661E-08  0.12055035E-08
  0.12814430E-08  0.13477098E-08  0.14040948E-08  0.14504550E-08  0.14867127E-08
  0.15128548E-08  0.15289313E-08  0.15350539E-08  0.15313936E-08  0.15181788E-08
  0.14956926E-08  0.14642694E-08  0.14242927E-08  0.13761907E-08  0.13204334E-08
  0.12575285E-08  0.11880176E-08  0.11124721E-08  0.10314890E-08  0.94568677E-09
  0.85570104E-09  0.76218029E-09  0.66578159E-09  0.56716641E-09  0.46699635E-09
  0.36592913E-09  0.26461456E-09  0.16369071E-09  0.63780179E-10 -0.34513406E-10
 -0.13060875E-09 -0.22395004E-09 -0.31400981E-09 -0.40029171E-09 -0.48233285E-09
 -0.55970604E-09 -0.63202171E-09 -0.69892952E-09 -0.76011978E-09 -0.81532450E-09
 -0.86431826E-09 -0.90691870E-09 -0.94298682E-09 -0.97242696E-09 -0.99518653E-09
 -0.10112555E-08 -0.10206655E-08 -0.10234889E-08 -0.10198378E-08 -0.10098620E-08
 -0.99374760E-09 -0.97171544E-09 -0.94401857E-09 -0.91094032E-09 -0.87279186E-09
 -0.82990981E-09 -0.78265359E-09 -0.73140280E-09 -0.67655446E-09 -0.61852021E-09
 -0.55772353E-09 -0.49459684E-09 -0.42957868E-09 -0.36311088E-09 -0.29563578E-09
 -0.22759347E-09 -0.15941912E-09 -0.91540379E-10 -0.24374909E-10  0.41672043E-10
  0.10620989E-09  0.16886483E-09  0.22928187E-09  0.28712661E-09  0.34208696E-09
  0.39387462E-09  0.44222643E-09  0.48690549E-09  0.52770215E-09  0.56443481E-09
  0.59695046E-09  0.62512514E-09  0.64886412E-09  0.66810198E-09  0.68280242E-09
  0.69295797E-09  0.69858952E-09  0.69974559E-09  0.69650159E-09  0.68895883E-09
  0.67724340E-09  0.66150496E-09  0.64191535E-09  0.61866715E-09  0.59197209E-09
  0.56205941E-09  0.52917408E-09  0.49357506E-09  0.45553340E-09  0.41533037E-09
  0.37325551E-09  0.32960471E-09  0.28467830E-09  0.23877904E-09  0.19221027E-09
  0.14527401E-09  0.98269090E-10  0.51489414E-10  0.52221955E-11 -0.40253680E-10
 -0.84669230E-10 -0.12776686E-09 -0.16930174E-09 -0.20904311E-09 -0.24677542E-09
 -0.28229942E-09 -0.31543307E-09 -0.34601241E-09 -0.37389217E-09 -0.39894643E-09
 -0.42106896E-09 -0.44017359E-09 -0.45619440E-09 -0.46908570E-09 -0.47882202E-09
 -0.48539788E-09 -0.48882748E-09 -0.48914430E-09 -0.48640049E-09 -0.48066626E-09
 -0.47202916E-09 -0.46059318E-09 -0.44647785E-09 -0.42981725E-09 -0.41075890E-09
 -0.38946263E-09 -0.36609939E-09 -0.34084996E-09 -0.31390374E-09 -0.28545737E-09
 -0.25571340E-09 -0.22487897E-09 -0.19316443E-09 -0.16078199E-09 -0.12794436E-09
 -0.94863484E-10 -0.61749180E-10 -0.28807920E-10  0.37583950E-11  0.35753608E-10
  0.66988414E-10  0.97281416E-10  0.12646011E-09  0.15436179E-09  0.18083442E-09
  0.20573732E-09  0.22894195E-09  0.25033240E-09  0.26980594E-09  0.28727344E-09
  0.30265967E-09  0.31590354E-09  0.32695826E-09  0.33579134E-09  0.34238463E-09
  0.34673411E-09  0.34884976E-09  0.34875519E-09  0.34648733E-09  0.34209596E-09
  0.33564318E-09  0.32720284E-09  0.31685988E-09  0.30470964E-09  0.29085708E-09
  0.27541600E-09  0.25850815E-09  0.24026241E-09  0.22081383E-09  0.20030272E-09
  0.17887369E-09  0.15667468E-09  0.13385602E-09  0.11056943E-09  0.86967102E-10
  0.63200706E-10  0.39420500E-10  0.15774409E-10 -0.75928455E-11 -0.30540588E-10
 -0.52932990E-10 -0.74639834E-10 -0.95537223E-10 -0.11550825E-09 -0.13444359E-09
 -0.15224208E-09 -0.16881120E-09 -0.18406749E-09 -0.19793697E-09 -0.21035537E-09
 -0.22126845E-09 -0.23063213E-09 -0.23841261E-09 -0.24458642E-09 -0.24914042E-09
 -0.25207166E-09 -0.25338733E-09 -0.25310446E-09 -0.25124973E-09 -0.24785913E-09
 -0.24297759E-09 -0.23665855E-09 -0.22896355E-09 -0.21996165E-09 -0.20972896E-09
 -0.19834799E-09 -0.18590711E-09 -0.17249986E-09 -0.15822434E-09 -0.14318250E-09
 -0.12747944E-09 -0.11122277E-09 -0.94521848E-10 -0.77487123E-10 -0.60229406E-10
 -0.42859194E-10 -0.25485995E-10 -0.82176645E-11  0.88402350E-11  0.25585048E-10
  0.41917617E-10  0.57742838E-10  0.72970188E-10  0.87514213E-10  0.10129498E-09
  0.11423848E-09  0.12627700E-09  0.13734945E-09  0.14740163E-09  0.15638647E-09
  0.16426420E-09  0.17100250E-09  0.17657659E-09  0.18096924E-09  0.18417081E-09
  0.18617915E-09  0.18699952E-09  0.18664448E-09  0.18513364E-09  0.18249347E-09
  0.17875707E-09  0.17396378E-09  0.16815892E-09  0.16139340E-09  0.15372331E-09
  0.14520951E-09  0.13591718E-09  0.12591537E-09  0.11527650E-09  0.10407585E-09
  0.92391088E-10  0.80301741E-10  0.67888669E-10  0.55233560E-10  0.42418406E-10
  0.29524994E-10  0.16634409E-10  0.38265403E-11 -0.88203924E-11 -0.21230298E-10
 -0.33329650E-10 -0.45047906E-10 -0.56317898E-10 -0.67076196E-10 -0.77263447E-10
 -0.86824685E-10 -0.95709600E-10 -0.10387279E-09 -0.11127396E-09 -0.11787810E-09
 -0.12365565E-09 -0.12858255E-09 -0.13264036E-09 -0.13581628E-09 -0.13810314E-09
 -0.13949935E-09 -0.14000889E-09 -0.13964112E-09 -0.13841072E-09 -0.13633749E-09
 -0.13344614E-09 -0.12976613E-09 -0.12533134E-09 -0.12017986E-09 -0.11435366E-09
 -0.10789832E-09 -0.10086264E-09 -0.93298335E-10 -0.85259668E-10 -0.76803070E-10
 -0.67986770E-10 -0.58870408E-10 -0.49514648E-10 -0.39980790E-10 -0.30330383E-10
 -0.20624842E-10 -0.10925071E-10 -0.12910964E-11  0.82182941E-11  0.17545894E-10
  0.26636410E-10  0.35436776E-10  0.43896450E-10  0.51967692E-10  0.59605816E-10
  0.66769429E-10  0.73420634E-10  0.79525223E-10  0.85052833E-10  0.89977082E-10
  0.94275675E-10  0.97930489E-10  0.10092763E-09  0.10325744E-09  0.10491454E-09
  0.10589778E-09  0.10621016E-09  0.10585882E-09  0.10485488E-09  0.10321336E-09
  0.10095301E-09  0.98096159E-10  0.94668503E-10  0.90698935E-10  0.86219307E-10
  0.81264192E-10  0.75870640E-10  0.70077914E-10  0.63927218E-10  0.57461418E-10
  0.50724756E-10  0.43762557E-10  0.36620936E-10  0.29346505E-10  0.21986076E-10
  0.14586372E-10  0.71937408E-11 -0.14612934E-12 -0.73884789E-11 -0.14489742E-10
 -0.21407800E-10 -0.28102221E-10 -0.34534487E-10 -0.40668206E-10 -0.46469308E-10
 -0.51906227E-10 -0.56950059E-10 -0.61574707E-10 -0.65757007E-10 -0.69476828E-10
 -0.72717160E-10 -0.75464178E-10 -0.77707282E-10 -0.79439127E-10 -0.80655618E-10
 -0.81355900E-10 -0.81542315E-10 -0.81220352E-10 -0.80398568E-10 -0.79088499E-10
 -0.77304545E-10 -0.75063851E-10 -0.72386161E-10 -0.69293665E-10 -0.65810830E-10
 -0.61964221E-10 -0.57782307E-10 -0.53295266E-10 -0.48534773E-10 -0.43533788E-10
 -0.38326335E-10 -0.32947280E-10 -0.27432104E-10 -0.21816677E-10 -0.16137033E-10
 -0.10429142E-10 -0.47286959E-11  0.92911439E-12  0.65098064E-11  0.11979810E-10
  0.17306664E-10  0.22459200E-10  0.27407719E-10  0.32124159E-10  0.36582242E-10
  0.40757616E-10  0.44627983E-10  0.48173207E-10  0.51375414E-10  0.54219069E-10
  0.56691051E-10  0.58780693E-10  0.60479828E-10  0.61782797E-10  0.62686464E-10
  0.63190192E-10  0.63295828E-10  0.63007651E-10  0.62332319E-10  0.61278801E-10
  0.59858287E-10  0.58084100E-10  0.55971578E-10  0.53537961E-10  0.50802260E-10
  0.47785118E-10  0.44508660E-10  0.40996341E-10  0.37272787E-10  0.33363624E-10
  0.29295311E-10  0.25094965E-10  0.20790190E-10  0.16408894E-10  0.11979119E-10
  0.75288631E-11  0.30859122E-11 -0.13223326E-11 -0.56690173E-11 -0.99279937E-11
 -0.14073973E-10 -0.18082669E-10 -0.21930939E-10 -0.25596911E-10 -0.29060100E-10
 -0.32301523E-10 -0.35303796E-10 -0.38051217E-10 -0.40529851E-10 -0.42727588E-10
 -0.44634198E-10 -0.46241372E-10 -0.47542749E-10 -0.48533931E-10 -0.49212492E-10
 kinetic energy density (partial)
  0.17290945E+01  0.17285841E+01  0.17270538E+01  0.17245059E+01  0.17209446E+01
  0.17163755E+01  0.17108057E+01  0.17042442E+01  0.16967013E+01  0.16881888E+01
  0.16787202E+01  0.16683103E+01  0.16569753E+01  0.16447329E+01  0.16316023E+01
  0.16176036E+01  0.16027584E+01  0.15870895E+01  0.15706209E+01  0.15533776E+01
  0.15353856E+01  0.15166720E+01  0.14972647E+01  0.14771925E+01  0.14564850E+01
  0.14351725E+01  0.14132859E+01  0.13908568E+01  0.13679172E+01  0.13444995E+01
  0.13206367E+01  0.12963618E+01  0.12717083E+01  0.12467096E+01  0.12213994E+01
  0.11958113E+01  0.11699789E+01  0.11439355E+01  0.11177147E+01  0.10913492E+01
  0.10648719E+01  0.10383150E+01  0.10117105E+01  0.98508985E+00  0.95848380E+00
  0.93192264E+00  0.90543598E+00  0.87905269E+00  0.85280094E+00  0.82670808E+00
  0.80080062E+00  0.77510421E+00  0.74964360E+00  0.72444257E+00  0.69952396E+00
  0.67490961E+00  0.65062032E+00  0.62667587E+00  0.60309497E+00  0.57989526E+00
  0.55709331E+00  0.53470458E+00  0.51274343E+00  0.49122312E+00  0.47015583E+00
  0.44955260E+00  0.42942340E+00  0.40977711E+00  0.39062154E+00  0.37196342E+00
  0.35380843E+00  0.33616124E+00  0.31902548E+00  0.30240381E+00  0.28629791E+00
  0.27070852E+00  0.25563546E+00  0.24107766E+00  0.22703319E+00  0.21349931E+00
  0.20047246E+00  0.18794833E+00  0.17592189E+00  0.16438738E+00  0.15333844E+00
  0.14276803E+00  0.13266856E+00  0.12303189E+00  0.11384935E+00  0.10511182E+00
  0.96809732E-01  0.88933116E-01  0.81471646E-01  0.74414669E-01  0.67751243E-01
  0.61470175E-01  0.55560051E-01  0.50009275E-01  0.44806100E-01  0.39938664E-01
  0.35395019E-01  0.31163163E-01  0.27231070E-01  0.23586720E-01  0.20218126E-01
  0.17113360E-01  0.14260579E-01  0.11648050E-01  0.92641732E-02  0.70975013E-02
  0.51367625E-02  0.33708785E-02  0.17889825E-02  0.38043563E-03 -0.86515782E-03
 -0.19579367E-02 -0.29077704E-02 -0.37242477E-02 -0.44166664E-02 -0.49940254E-02
 -0.54650164E-02 -0.58380181E-02 -0.61210912E-02 -0.63219740E-02 -0.64480800E-02
 -0.65064958E-02 -0.65039806E-02 -0.64469664E-02 -0.63415589E-02 -0.61935402E-02
 -0.60083709E-02 -0.57911949E-02 -0.55468428E-02 -0.52798380E-02 -0.49944022E-02
 -0.46944620E-02 -0.43836558E-02 -0.40653416E-02 -0.37426050E-02 -0.34182677E-02
 -0.30948962E-02 -0.27748111E-02 -0.24600964E-02 -0.21526095E-02 -0.18539907E-02
 -0.15656736E-02 -0.12888947E-02 -0.10247041E-02 -0.77397550E-03 -0.53741650E-03
 -0.31557862E-03 -0.10886752E-03  0.82447043E-04  0.25822137E-03  0.41842813E-03
  0.56314687E-03  0.69255474E-03  0.80691741E-03  0.90658036E-03  0.99196028E-03
  0.10635369E-02  0.11218452E-02  0.11674673E-02  0.12010261E-02  0.12231773E-02
  0.12346038E-02  0.12360086E-02  0.12281095E-02  0.12116334E-02  0.11873111E-02
  0.11558726E-02  0.11180424E-02  0.10745357E-02  0.10260544E-02  0.97328406E-03
  0.91689032E-03  0.85751654E-03  0.79578123E-03  0.73227598E-03  0.66756361E-03
  0.60217667E-03  0.53661621E-03  0.47135077E-03  0.40681566E-03  0.34341249E-03
  0.28150893E-03  0.22143862E-03  0.16350134E-03  0.10796340E-03  0.55058077E-04
  0.49863744E-05 -0.42082215E-04 -0.86008735E-04 -0.12668369E-03 -0.16402589E-03
 -0.19798115E-03 -0.22852096E-03 -0.25564108E-03 -0.27936004E-03 -0.29971764E-03
 -0.31677343E-03 -0.33060506E-03 -0.34130679E-03 -0.34898784E-03 -0.35377084E-03
 -0.35579025E-03 -0.35519081E-03 -0.35212606E-03 -0.34675681E-03 -0.33924978E-03
 -0.32977611E-03 -0.31851015E-03 -0.30562807E-03 -0.29130672E-03 -0.27572246E-03
 -0.25905007E-03 -0.24146177E-03 -0.22312623E-03 -0.20420776E-03 -0.18486548E-03
 -0.16525264E-03 -0.14551595E-03 -0.12579501E-03 -0.10622186E-03 -0.86920500E-04
 -0.68006593E-04 -0.49587153E-04 -0.31760344E-04 -0.14615332E-04  0.17678089E-05
  0.17318114E-04  0.31973702E-04  0.45681696E-04  0.58398081E-04  0.70087534E-04
  0.80723191E-04  0.90286392E-04  0.98766377E-04  0.10615995E-03  0.11247114E-03
  0.11771077E-03  0.12189609E-03  0.12505034E-03  0.12720230E-03  0.12838584E-03
  0.12863943E-03  0.12800575E-03  0.12653111E-03  0.12426509E-03  0.12125998E-03
  0.11757039E-03  0.11325275E-03  0.10836489E-03  0.10296562E-03  0.97114283E-04
  0.90870380E-04  0.84293186E-04  0.77441386E-04  0.70372734E-04  0.63143731E-04
  0.55809335E-04  0.48422678E-04  0.41034823E-04  0.33694534E-04  0.26448077E-04
  0.19339039E-04  0.12408178E-04  0.56932949E-05 -0.77087546E-06 -0.69527418E-05
 -0.12823917E-04 -0.18359254E-04 -0.23536861E-04 -0.28338097E-04 -0.32747544E-04
 -0.36752966E-04 -0.40345248E-04 -0.43518314E-04 -0.46269040E-04 -0.48597144E-04
 -0.50505065E-04 -0.51997834E-04 -0.53082933E-04 -0.53770142E-04 -0.54071382E-04
 -0.54000551E-04 -0.53573354E-04 -0.52807130E-04 -0.51720672E-04 -0.50334054E-04
 -0.48668448E-04 -0.46745951E-04 -0.44589403E-04 -0.42222219E-04 -0.39668216E-04
 -0.36951446E-04 -0.34096041E-04 -0.31126054E-04 -0.28065313E-04 -0.24937283E-04
 -0.21764930E-04 -0.18570599E-04 -0.15375898E-04 -0.12201594E-04 -0.90675122E-05
 -0.59924521E-05 -0.29941086E-05 -0.89004708E-07  0.27075669E-05  0.53815916E-05
  0.79203713E-05  0.10312553E-04  0.12548149E-04  0.14618547E-04  0.16516511E-04
  0.18236175E-04  0.19773027E-04  0.21123889E-04  0.22286883E-04  0.23261395E-04
  0.24048036E-04  0.24648585E-04  0.25065940E-04  0.25304059E-04  0.25367891E-04
  0.25263316E-04  0.24997066E-04  0.24576658E-04  0.24010318E-04  0.23306901E-04
  0.22475813E-04  0.21526935E-04  0.20470544E-04  0.19317232E-04  0.18077830E-04
  0.16763333E-04  0.15384825E-04  0.13953405E-04  0.12480118E-04  0.10975890E-04
  0.94514623E-05  0.79173292E-05  0.63836844E-05  0.48603660E-05  0.33568078E-05
  0.18819945E-05  0.44442122E-06 -0.94794305E-06 -0.22876867E-05 -0.35679827E-05
 -0.47826115E-05 -0.59259791E-05 -0.69931304E-05 -0.79797590E-05 -0.88822118E-05
 -0.96974899E-05 -0.10423246E-04 -0.11057775E-04 -0.11600007E-04 -0.12049490E-04
 -0.12406372E-04 -0.12671383E-04 -0.12845808E-04 -0.12931464E-04 -0.12930666E-04
 -0.12846204E-04 -0.12681303E-04 -0.12439594E-04 -0.12125074E-04 -0.11742072E-04
 -0.11295210E-04 -0.10789365E-04 -0.10229634E-04 -0.96212866E-05 -0.89697364E-05
 -0.82804965E-05 -0.75591441E-05 -0.68112837E-05 -0.60425111E-05 -0.52583789E-05
 -0.44643633E-05 -0.36658324E-05 -0.28680161E-05 -0.20759781E-05 -0.12945892E-05
 -0.52850323E-06  0.21786533E-06  0.94036142E-06  0.16351073E-05  0.22985180E-05
  0.29273150E-05  0.35185369E-05  0.40695486E-05  0.45780474E-05  0.50420674E-05
  0.54599817E-05  0.58305021E-05  0.61526771E-05  0.64258876E-05  0.66498407E-05
  0.68245623E-05  0.69503868E-05  0.70279463E-05  0.70581577E-05  0.70422087E-05
  0.69815423E-05  0.68778402E-05  0.67330060E-05  0.65491459E-05  0.63285507E-05
  0.60736753E-05  0.57871193E-05  0.54716065E-05  0.51299641E-05  0.47651028E-05
  0.43799954E-05  0.39776574E-05  0.35611266E-05  0.31334436E-05  0.26976331E-05
  0.22566851E-05  0.18135380E-05  0.13710609E-05  0.93203865E-06  0.49915625E-06
  0.74985325E-07 -0.33802878E-06 -0.73757865E-06 -0.11215053E-05 -0.14878073E-05
 -0.18346492E-05 -0.21603680E-05 -0.24634786E-05 -0.27426786E-05 -0.29968511E-05
 -0.32250662E-05 -0.34265825E-05 -0.36008456E-05 -0.37474871E-05 -0.38663216E-05
 -0.39573430E-05 -0.40207195E-05 -0.40567879E-05 -0.40660473E-05 -0.40491511E-05
 -0.40068991E-05 -0.39402288E-05 -0.38502054E-05 -0.37380125E-05 -0.36049409E-05
 -0.34523780E-05 -0.32817970E-05 -0.30947450E-05 -0.28928317E-05 -0.26777177E-05
 -0.24511028E-05 -0.22147146E-05 -0.19702971E-05 -0.17195990E-05 -0.14643635E-05
 -0.12063167E-05 -0.94715827E-06 -0.68855088E-06 -0.43211123E-06 -0.17940104E-06
  0.68081116E-07  0.30890758E-06  0.54172860E-06  0.76527871E-06  0.97838245E-06
  0.11799594E-05  0.13690283E-05  0.15447109E-05  0.17062346E-05  0.18529347E-05
  0.19842557E-05  0.20997520E-05  0.21990881E-05  0.22820378E-05  0.23484827E-05
  0.23984106E-05  0.24319128E-05  0.24491808E-05  0.24505029E-05  0.24362600E-05
  0.24069207E-05  0.23630364E-05  0.23052360E-05  0.22342201E-05  0.21507544E-05
  0.20556642E-05  0.19498271E-05  0.18341667E-05  0.17096457E-05  0.15772589E-05
  0.14380262E-05  0.12929862E-05  0.11431884E-05  0.98968723E-06  0.83353514E-06
  0.67577604E-06  0.51743909E-06  0.35953275E-06  0.20303893E-06  0.48907611E-07
 -0.10194834E-06 -0.24865792E-06 -0.39039639E-06 -0.52638931E-06 -0.65591616E-06
 -0.77831353E-06 -0.89297790E-06 -0.99936796E-06 -0.10970065E-05 -0.11854821E-05
 -0.12644496E-05 -0.13336314E-05 -0.13928171E-05 -0.14418636E-05 -0.14806940E-05
 -0.15092972E-05 -0.15277257E-05 -0.15360945E-05 -0.15345786E-05 -0.15234106E-05
 -0.15028780E-05 -0.14733201E-05 -0.14351249E-05 -0.13887253E-05 -0.13345958E-05
 -0.12732482E-05 -0.12052279E-05 -0.11311098E-05 -0.10514937E-05 -0.96700051E-06
 -0.87826762E-06 -0.78594470E-06 -0.69068939E-06 -0.59316308E-06 -0.49402668E-06
 -0.39393660E-06 -0.29354074E-06 -0.19347471E-06 -0.94358142E-07  0.32087999E-08
  0.98648681E-07  0.19140989E-06  0.28096947E-06  0.36683575E-06  0.44855070E-06
  0.52569203E-06  0.59787503E-06  0.66475412E-06  0.72602419E-06  0.78142156E-06
  0.83072474E-06  0.87375493E-06  0.91037615E-06  0.94049521E-06  0.96406135E-06
  0.98106565E-06  0.99154022E-06  0.99555710E-06  0.99322697E-06  0.98469768E-06
  0.97015251E-06  0.94980830E-06  0.92391344E-06  0.89274560E-06  0.85660946E-06
  0.81583425E-06  0.77077117E-06  0.72179077E-06  0.66928031E-06  0.61364093E-06
  0.55528494E-06  0.49463302E-06  0.43211147E-06  0.36814942E-06  0.30317614E-06
  0.23761838E-06  0.17189779E-06  0.10642840E-06  0.41614252E-07 -0.22152940E-07
 -0.84495926E-07 -0.14505397E-06 -0.20348474E-06 -0.25946606E-06 -0.31269748E-06
 -0.36290169E-06 -0.40982579E-06 -0.45324233E-06 -0.49295024E-06 -0.52877551E-06
 -0.56057173E-06 -0.58822046E-06 -0.61163137E-06 -0.63074227E-06 -0.64551892E-06
 -0.65595468E-06 -0.66207001E-06 -0.66391180E-06 -0.66155257E-06 -0.65508948E-06
 -0.64464331E-06 -0.63035716E-06 -0.61239522E-06 -0.59094126E-06 -0.56619716E-06
 -0.53838129E-06 -0.50772685E-06 -0.47448011E-06 -0.43889869E-06 -0.40124968E-06
 -0.36180785E-06 -0.32085380E-06 -0.27867210E-06 -0.23554945E-06 -0.19177290E-06
 -0.14762803E-06 -0.10339723E-06 -0.59358035E-07 -0.15781477E-07  0.27069454E-07
  0.68941283E-07  0.10959143E-06  0.14878951E-06  0.18631852E-06  0.22197590E-06
  0.25557458E-06  0.28694375E-06  0.31592969E-06  0.34239634E-06  0.36622584E-06
  0.38731891E-06  0.40559510E-06  0.42099294E-06  0.43346998E-06  0.44300268E-06
  0.44958621E-06  0.45323413E-06  0.45397795E-06  0.45186662E-06  0.44696592E-06
  0.43935768E-06  0.42913907E-06  0.41642161E-06  0.40133032E-06  0.38400262E-06
  0.36458730E-06  0.34324338E-06  0.32013892E-06  0.29544987E-06  0.26935876E-06
  0.24205353E-06  0.21372623E-06  0.18457177E-06  0.15478664E-06  0.12456772E-06
  0.94111017E-07  0.63610470E-07  0.33256812E-07  0.32364356E-08 -0.26269679E-07
 -0.55086980E-07 -0.83048311E-07 -0.10999481E-06 -0.13577673E-06 -0.16025422E-06
 -0.18329801E-06 -0.20479000E-06 -0.22462382E-06 -0.24270524E-06 -0.25895259E-06
 -0.27329699E-06 -0.28568257E-06 -0.29606660E-06 -0.30441950E-06 -0.31072480E-06
 -0.31497903E-06 -0.31719146E-06 -0.31738388E-06 -0.31559021E-06 -0.31185610E-06
 -0.30623842E-06 -0.29880474E-06 -0.28963270E-06 -0.27880938E-06 -0.26643058E-06
 -0.25260010E-06 -0.23742893E-06 -0.22103446E-06 -0.20353965E-06 -0.18507217E-06
 -0.16576352E-06 -0.14574817E-06 -0.12516265E-06 -0.10414472E-06 -0.82832453E-07
 -0.61363399E-07 -0.39873743E-07 -0.18497485E-07  0.26343491E-08  0.23394466E-07
  0.43660027E-07  0.63313332E-07  0.82242455E-07  0.10034184E-06  0.11751286E-06
  0.13366427E-06  0.14871269E-06  0.16258297E-06  0.17520849E-06  0.18653148E-06
  0.19650319E-06  0.20508406E-06  0.21224378E-06  0.21796138E-06  0.22222513E-06
  0.22503254E-06  0.22639016E-06  0.22631341E-06  0.22482634E-06  0.22196135E-06
  0.21775882E-06  0.21226678E-06  0.20554044E-06  0.19764175E-06  0.18863890E-06
  0.17860583E-06  0.16762163E-06  0.15577001E-06  0.14313867E-06  0.12981872E-06
  0.11590408E-06  0.10149079E-06  0.86676465E-07  0.71559597E-07  0.56238975E-07
  0.40813056E-07  0.25379365E-07  0.10033908E-07 -0.51293959E-08 -0.20019260E-07
 -0.34547551E-07 -0.48629785E-07 -0.62185585E-07 -0.75139115E-07 -0.87419477E-07
 -0.98961065E-07 -0.10970389E-06 -0.11959386E-06 -0.12858301E-06 -0.13662972E-06
 -0.14369885E-06 -0.14976189E-06 -0.15479699E-06 -0.15878899E-06 -0.16172945E-06
 -0.16361657E-06 -0.16445508E-06 -0.16425614E-06 -0.16303716E-06 -0.16082158E-06
 -0.15763866E-06 -0.15352316E-06 -0.14851511E-06 -0.14265942E-06 -0.13600555E-06
 -0.12860714E-06 -0.12052161E-06 -0.11180973E-06 -0.10253523E-06 -0.92764326E-07
 -0.82565291E-07 -0.72007998E-07 -0.61163465E-07 -0.50103397E-07 -0.38899736E-07
 -0.27624215E-07 -0.16347912E-07 -0.51408281E-08  0.59285300E-08  0.16793551E-07
  0.27389898E-07  0.37655876E-07  0.47532767E-07  0.56965148E-07  0.65901187E-07
  0.74292904E-07  0.82096410E-07  0.89272116E-07  0.95784914E-07  0.10160432E-06
  0.10670461E-06  0.11106488E-06  0.11466912E-06  0.11750624E-06  0.11957006E-06
  0.12085928E-06  0.12137740E-06  0.12113265E-06  0.12013786E-06  0.11841029E-06
  0.11597150E-06  0.11284710E-06  0.10906660E-06  0.10466311E-06  0.99673114E-07
  0.94136174E-07  0.88094665E-07  0.81593458E-07  0.74679606E-07  0.67402029E-07
  0.59811178E-07  0.51958703E-07  0.43897120E-07  0.35679472E-07  0.27358994E-07
  0.18988783E-07  0.10621471E-07  0.23089097E-08 -0.58981411E-08 -0.13950308E-07
 -0.21799890E-07 -0.29401128E-07 -0.36710458E-07 -0.43686751E-07 -0.50291527E-07
 -0.56489158E-07 -0.62247046E-07 -0.67535779E-07 -0.72329266E-07 -0.76604856E-07
 -0.80343419E-07 -0.83529424E-07 -0.86150974E-07 -0.88199833E-07 -0.89671426E-07
 -0.90564808E-07 -0.90882626E-07 -0.90631048E-07 -0.89819673E-07 -0.88461429E-07
 -0.86572440E-07 -0.84171886E-07 -0.81281839E-07 -0.77927087E-07 -0.74134942E-07
 -0.69935039E-07 -0.65359115E-07 -0.60440792E-07 -0.55215334E-07 -0.49719414E-07
 -0.43990863E-07 -0.38068426E-07 -0.31991503E-07 -0.25799905E-07 -0.19533596E-07
 -0.13232449E-07 -0.69359987E-08 -0.68320373E-09  0.54877859E-08  0.11539853E-07
  0.17437127E-07  0.23145190E-07  0.28631266E-07  0.33864403E-07  0.38815637E-07
  0.43458145E-07  0.47767378E-07  0.51721185E-07  0.55299914E-07  0.58486500E-07
  0.61266536E-07  0.63628321E-07  0.65562902E-07  0.67064087E-07  0.68128445E-07
  0.68755296E-07  0.68946669E-07  0.68707259E-07  0.68044361E-07  0.66967788E-07
  0.65489777E-07  0.63624882E-07  0.61389851E-07  0.58803498E-07  0.55886551E-07
  0.52661507E-07  0.49152464E-07  0.45384953E-07  0.41385761E-07  0.37182750E-07
  0.32804668E-07  0.28280964E-07  0.23641595E-07  0.18916832E-07  0.14137075E-07
  0.93326598E-08  0.45336709E-08 -0.23023726E-09 -0.49300196E-08 -0.95374107E-08
 -0.14025089E-07 -0.18366833E-07 -0.22537668E-07 -0.26514004E-07 -0.30273762E-07
 -0.33796492E-07 -0.37063475E-07 -0.40057820E-07 -0.42764539E-07 -0.45170619E-07
 -0.47265073E-07 -0.49038985E-07 -0.50485532E-07 -0.51600007E-07 -0.52379812E-07
 -0.52824453E-07 -0.52935514E-07 -0.52716616E-07 -0.52173376E-07 -0.51313339E-07
 -0.50145914E-07 -0.48682284E-07 -0.46935321E-07 -0.44919479E-07 -0.42650690E-07
 -0.40146243E-07 -0.37424662E-07 -0.34505576E-07 -0.31409580E-07 -0.28158102E-07
 -0.24773254E-07 -0.21277693E-07 -0.17694470E-07 -0.14046882E-07 -0.10358331E-07
 -0.66521720E-08 -0.29515738E-08  0.72062322E-09  0.43420435E-08  0.78909080E-08
  0.11346161E-07  0.14687592E-07  0.17895946E-07  0.20953036E-07  0.23841836E-07
  0.26546574E-07  0.29052813E-07  0.31347525E-07  0.33419149E-07  0.35257650E-07
  0.36854555E-07  0.38202994E-07  0.39297713E-07  0.40135093E-07  0.40713149E-07
  0.41031524E-07  0.41091468E-07  0.40895811E-07  0.40448931E-07  0.39756698E-07
  0.38826428E-07  0.37666817E-07  0.36287869E-07  0.34700821E-07  0.32918055E-07
  0.30953010E-07  0.28820087E-07  0.26534545E-07  0.24112399E-07  0.21570312E-07
  0.18925484E-07  0.16195537E-07  0.13398406E-07  0.10552219E-07  0.76751892E-08
  0.47854954E-08  0.19011747E-08 -0.95998873E-09 -0.37805697E-08 -0.65436053E-08
 -0.92326938E-08 -0.11832089E-07 -0.14326788E-07 -0.16702618E-07 -0.18946310E-07
 -0.21045572E-07 -0.22989151E-07 -0.24766892E-07 -0.26369787E-07 -0.27790014E-07
 -0.29020975E-07 -0.30057320E-07 -0.30894962E-07 -0.31531094E-07 -0.31964184E-07
 Kinetic energy density valence
  0.18956303E+03  0.18932861E+03  0.18862781E+03  0.18746800E+03  0.18586123E+03
  0.18382392E+03  0.18137647E+03  0.17854271E+03  0.17534940E+03  0.17182563E+03
  0.16800222E+03  0.16391115E+03  0.15958498E+03  0.15505642E+03  0.15035780E+03
  0.14552074E+03  0.14057575E+03  0.13555205E+03  0.13047728E+03  0.12537737E+03
  0.12027645E+03  0.11519674E+03  0.11015855E+03  0.10518026E+03  0.10027837E+03
  0.95467491E+02  0.90760487E+02  0.86168486E+02  0.81700992E+02  0.77365972E+02
  0.73169952E+02  0.69118115E+02  0.65214402E+02  0.61461610E+02  0.57861489E+02
  0.54414836E+02  0.51121591E+02  0.47980919E+02  0.44991297E+02  0.42150595E+02
  0.39456147E+02  0.36904825E+02  0.34493103E+02  0.32217120E+02  0.30072734E+02
  0.28055575E+02  0.26161094E+02  0.24384605E+02  0.22721327E+02  0.21166416E+02
  0.19715001E+02  0.18362210E+02  0.17103200E+02  0.15933173E+02  0.14847403E+02
  0.13841246E+02  0.12910164E+02  0.12049729E+02  0.11255639E+02  0.10523725E+02
  0.98499598E+01  0.92304621E+01  0.86615017E+01  0.81395024E+01  0.76610443E+01
  0.72228646E+01  0.68218576E+01  0.64550743E+01  0.61197208E+01  0.58131565E+01
  0.55328915E+01  0.52765834E+01  0.50420339E+01  0.48271856E+01  0.46301170E+01
  0.44490390E+01  0.42822900E+01  0.41283312E+01  0.39857421E+01  0.38532154E+01
  0.37295520E+01  0.36136562E+01  0.35045305E+01  0.34012710E+01  0.33030619E+01
  0.32091710E+01  0.31189450E+01  0.30318040E+01  0.29472379E+01  0.28648008E+01
  0.27841074E+01  0.27048279E+01  0.26266844E+01  0.25494467E+01  0.24729280E+01
  0.23969815E+01  0.23214968E+01  0.22463958E+01  0.21716302E+01  0.20971778E+01
  0.20230395E+01  0.19492365E+01  0.18758077E+01  0.18028069E+01  0.17303006E+01
  0.16583656E+01  0.15870871E+01  0.15165562E+01  0.14468689E+01  0.13781238E+01
  0.13104208E+01  0.12438598E+01  0.11785391E+01  0.11145547E+01  0.10519989E+01
  0.99095983E+00  0.93152016E+00  0.87375686E+00  0.81774043E+00  0.76353450E+00
  0.71119544E+00  0.66077207E+00  0.61230549E+00  0.56582896E+00  0.52136783E+00
  0.47893957E+00  0.43855388E+00  0.40021280E+00  0.36391092E+00  0.32963565E+00
  0.29736742E+00  0.26708010E+00  0.23874130E+00  0.21231275E+00  0.18775072E+00
  0.16500644E+00  0.14402653E+00  0.12475348E+00  0.10712605E+00  0.91079783E-01
  0.76547449E-01  0.63459491E-01  0.51744486E-01  0.41329590E-01  0.32140965E-01
  0.24104200E-01  0.17144712E-01  0.11188134E-01  0.61606790E-02  0.19894863E-02
 -0.13970542E-02 -0.40690004E-02 -0.60945808E-02 -0.75399410E-02 -0.84689146E-02
 -0.89428193E-02 -0.90202783E-02 -0.87570663E-02 -0.82059799E-02 -0.74167328E-02
 -0.64358750E-02 -0.53067343E-02 -0.40693810E-02 -0.27606138E-02 -0.14139663E-02
 -0.59732923E-04  0.12749867E-02  0.25662260E-02  0.37930741E-02  0.49375832E-02
  0.59846637E-02  0.69219660E-02  0.77397528E-02  0.84307611E-02  0.89900574E-02
  0.94148853E-02  0.97045087E-02  0.98600503E-02  0.98843280E-02  0.97816898E-02
  0.95578480E-02  0.92197147E-02  0.87752391E-02  0.82332476E-02  0.76032878E-02
  0.68954772E-02  0.61203576E-02  0.52887553E-02  0.44116486E-02  0.35000428E-02
  0.25648522E-02  0.16167919E-02  0.66627706E-03 -0.27666849E-03 -0.12024944E-02
 -0.21021967E-02 -0.29673819E-02 -0.37903215E-02 -0.45639967E-02 -0.52821359E-02
 -0.59392412E-02 -0.65306079E-02 -0.70523353E-02 -0.75013295E-02 -0.78752987E-02
 -0.81727417E-02 -0.83929296E-02 -0.85358812E-02 -0.86023334E-02 -0.85937059E-02
 -0.85120617E-02 -0.83600635E-02 -0.81409266E-02 -0.78583693E-02 -0.75165605E-02
 -0.71200657E-02 -0.66737920E-02 -0.61829321E-02 -0.56529079E-02 -0.50893150E-02
 -0.44978672E-02 -0.38843425E-02 -0.32545309E-02 -0.26141834E-02 -0.19689639E-02
 -0.13244036E-02 -0.68585786E-03 -0.58466483E-04  0.55288268E-03  0.11435869E-02
  0.17093577E-02  0.22462471E-02  0.27506689E-02  0.32194172E-02  0.36496805E-02
  0.40390523E-02  0.43855377E-02  0.46875566E-02  0.49439432E-02  0.51539420E-02
  0.53172007E-02  0.54337604E-02  0.55040418E-02  0.55288298E-02  0.55092555E-02
  0.54467752E-02  0.53431483E-02  0.52004134E-02  0.50208622E-02  0.48070129E-02
  0.45615828E-02  0.42874594E-02  0.39876715E-02  0.36653607E-02  0.33237519E-02
  0.29661247E-02  0.25957853E-02  0.22160392E-02  0.18301641E-02  0.14413849E-02
  0.10528495E-02  0.66760582E-03  0.28858065E-03 -0.81439835E-04 -0.43982785E-03
 -0.78412998E-03 -0.11120811E-02 -0.14216164E-02 -0.17108815E-02 -0.19782404E-02
 -0.22222814E-02 -0.24418212E-02 -0.26359069E-02 -0.28038162E-02 -0.29450557E-02
 -0.30593572E-02 -0.31466729E-02 -0.32071684E-02 -0.32412144E-02 -0.32493775E-02
 -0.32324088E-02 -0.31912325E-02 -0.31269324E-02 -0.30407388E-02 -0.29340132E-02
 -0.28082340E-02 -0.26649804E-02 -0.25059170E-02 -0.23327778E-02 -0.21473500E-02
 -0.19514585E-02 -0.17469500E-02 -0.15356778E-02 -0.13194870E-02 -0.11002002E-02
 -0.87960392E-03 -0.65943568E-03 -0.44137206E-03 -0.22701745E-03 -0.17893864E-04
  0.18456825E-03  0.37903817E-03  0.56429206E-03  0.73921888E-03  0.90282538E-03
  0.10542398E-02  0.11927148E-02  0.13176288E-02  0.14284865E-02  0.15249190E-02
  0.16066815E-02  0.16736517E-02  0.17258259E-02  0.17633154E-02  0.17863411E-02
  0.17952284E-02  0.17904005E-02  0.17723722E-02  0.17417420E-02  0.16991846E-02
  0.16454434E-02  0.15813212E-02  0.15076726E-02  0.14253950E-02  0.13354203E-02
  0.12387056E-02  0.11362258E-02  0.10289642E-02  0.91790529E-03  0.80402636E-03
  0.68829038E-03  0.57163886E-03  0.45498516E-03  0.33920842E-03  0.22514785E-03
[truncated: 399,290 more chars]
